# Supplementary material for: The Farmed Atlantic Salmon (Salmo salar) Skin–Mucus Proteome and Its Nutrient Potential for the Resident Bacterial Community
Source: Genes (Basel). 2019 Jul 7;10(7):515. doi: 10.3390/genes10070515 (PMC6678340; doi:10.3390/genes10070515)
Supplement: Supplementary file 1 [file genes-10-00515-s001.zip]

Archive with 2 entries (2 files):
- genes-505484-table.xlsx
- genes-505484-figure.docx
