# Supplementary material for: The Farmed Atlantic Salmon (Salmo salar) Skin–Mucus Proteome and Its Nutrient Potential for the Resident Bacterial Community
Source: Genes (Basel). 2019 Jul 7;10(7):515. doi: 10.3390/genes10070515 (PMC6678340; doi:10.3390/genes10070515)
Supplement: Supplementary file 1 [file genes-10-00515-s001.zip › genes-505484-table.xlsx]

## Sheet: Table S1-Intracellular Proteins
Supplementary table S1 displays all the intracellular proteins assigned to bacteria and identified by label-free quantitative mass spectrometry. The detected proteins were assigned into different groups according their biological functions. Protein abundances are shown for each experimental time series, together with the prosterior error probability, number of identified peptides, number of uniqu…
						Day 0			Day 2			Day 5			Day 9
Accn (representative)	Genus	Protein name	SignalP	CAZy	GO	F1	F2	F3	F1	F2	F3	F1	F2	F3	F1	F2	F3	Peptides	Unique peptides	PEP	id	Majority protein IDs
biological regulation - protein stabilization
-
biological regulation - regulation of cell shape
A3UTG7	Vibrio	UDP-N-acetylglucosamine 1-carboxyvinyltransferase	N		cell cycle;regulation of cell shape;peptidoglycan biosynthetic process;UDP-N-acetylgalactosamine biosynthetic process;cell division;cell wall organization	19.7479	19.3941	19.6537	18.9712	19.7492	19.1021	21.249	23.7268	21.8796	21.0429	23.2901	23.5805	14	7	6.086e-69	509	tr|A3UTG7|A3UTG7_VIBS1;tr|A0A1D2YQJ0|A0A1D2YQJ0_9VIBR;tr|A0A1D2YLG5|A0A1D2YLG5_9VIBR;tr|A0A1D2XYA7|A0A1D2XYA7_9VIBR;tr|A0A1D2XR38|A0A1D2XR38_9VIBR;tr|A0A1C3JDR5|A0A1C3JDR5_9VIBR;tr|A0A1C3J325|A0A1C3J325_9VIBR;tr|A0A1C3IXF4|A0A1C3IXF4_9VIBR;tr|A0A1B9Q362|A0A1B9Q362_9VIBR;tr|A0A1B1BSL5|A0A1B1BSL5_9VIBR;tr|A0A1A6J7H8|A0A1A6J7H8_9VIBR;tr|A0A109D7M0|A0A109D7M0_9VIBR;tr|A0A0T7EBD4|A0A0T7EBD4_9VIBR;tr|A…
F9T2A4	Vibrio	Bifunctional protein GlmU	N		cell morphogenesis;UDP-N-acetylglucosamine biosynthetic process;metabolic process;regulation of cell shape;lipopolysaccharide biosynthetic process;lipid A biosynthetic process;peptidoglycan biosynthetic process;cell wall organization	NaN	NaN	NaN	NaN	NaN	NaN	NaN	NaN	NaN	NaN	NaN	20.8455	6	1	4.8978e-23	1760	tr|F9T2A4|F9T2A4_9VIBR;tr|E8LTV5|E8LTV5_9VIBR;tr|B8KDS5|B8KDS5_9VIBR;tr|A0A178JB26|A0A178JB26_9VIBR;tr|A0A0A5HWK9|A0A0A5HWK9_9VIBR;tr|A0A090TC05|A0A090TC05_9VIBR;tr|A0A090PCB9|A0A090PCB9_9VIBR;tr|F9S5N3|F9S5N3_9VIBR;tr|F9RD32|F9RD32_VIBSN;tr|F9RRD6|F9RRD6_9VIBR;tr|C9QD89|C9QD89_VIBOR;tr|A0A1C7FDQ9|A0A1C7FDQ9_9VIBR;tr|A0A1B1VB47|A0A1B1VB47_9VIBR;tr|A0A1B1NJY9|A0A1B1NJY9_9VIBR;tr|A0A0M0IKT1|A0A0M0I…
A0A0P7EXV1	Vibrio	UDP-N-acetylglucosamine--N-acetylmuramyl-(pentapeptide) pyrophosphoryl-undecaprenol N-acetylglucosamine transferase	N	GT28	carbohydrate metabolic process;cell cycle;regulation of cell shape;peptidoglycan biosynthetic process;lipid glycosylation;cell division;cell wall organization	NaN	NaN	NaN	NaN	NaN	NaN	NaN	NaN	NaN	NaN	NaN	17.3537	2	1	0.00086529	4219	tr|A0A0P7EXV1|A0A0P7EXV1_VIBAL;tr|A0A0B8QBG1|A0A0B8QBG1_9VIBR;tr|A0A090SB64|A0A090SB64_9VIBR;tr|A6BCF3|A6BCF3_VIBPQ;tr|A0A090RFW7|A0A090RFW7_9VIBR;tr|A0A090S4M5|A0A090S4M5_9VIBR;tr|A0A0B8PYW2|A0A0B8PYW2_9VIBR;tr|A0A0B8P729|A0A0B8P729_9VIBR;tr|A0A0B8NSR9|A0A0B8NSR9_9VIBR;tr|A0A090P2R6|A0A090P2R6_9VIBR;tr|A0A090TAZ0|A0A090TAZ0_9VIBR;tr|C9QMT7|C9QMT7_VIBOR;tr|K5TRC9|K5TRC9_9VIBR;tr|K5TF46|K5TF46_9VI…
A0A0T7ESG4	Vibrio	Bifunctional protein GlmU	N		cell morphogenesis;UDP-N-acetylglucosamine biosynthetic process;metabolic process;regulation of cell shape;lipopolysaccharide biosynthetic process;lipid A biosynthetic process;peptidoglycan biosynthetic process;cell wall organization	NaN	NaN	NaN	NaN	NaN	NaN	NaN	NaN	NaN	NaN	NaN	18.1175	12	1	4.2481e-95	4466	tr|A0A0T7ESG4|A0A0T7ESG4_9VIBR;tr|A0A0T7EC08|A0A0T7EC08_9VIBR;tr|A0A0T7CWM9|A0A0T7CWM9_9VIBR;tr|A0A1C3JGC4|A0A1C3JGC4_9VIBR;tr|A0A1B1BRW0|A0A1B1BRW0_9VIBR;tr|A0A0T7CUG7|A0A0T7CUG7_9VIBR;tr|B7VMZ4|B7VMZ4_VIBTL;tr|A0A1A6J8Q5|A0A1A6J8Q5_9VIBR;tr|A0A166AAK5|A0A166AAK5_9VIBR;tr|A0A1C3IJE1|A0A1C3IJE1_9VIBR;tr|A0A1D2YQ46|A0A1D2YQ46_9VIBR;tr|A0A1D2YCY4|A0A1D2YCY4_9VIBR;tr|A0A1D2XQS5|A0A1D2XQS5_9VIBR;tr|F…
A0A1B9QDS3	Vibrio	Bifunctional protein GlmU	N		cell morphogenesis;UDP-N-acetylglucosamine biosynthetic process;metabolic process;regulation of cell shape;lipopolysaccharide biosynthetic process;lipid A biosynthetic process;peptidoglycan biosynthetic process;cell wall organization	18.7975	18.8805	18.662	19.7525	20.5592	20.0993	21.6712	23.78	22.0571	21.9917	23.3158	21.9642	12	1	1.5278e-95	5611	tr|A0A1B9QDS3|A0A1B9QDS3_VIBSP;tr|A0A1B9PS35|A0A1B9PS35_9VIBR;tr|A3UXA6|A3UXA6_VIBS1;tr|A0A1C3J3Z0|A0A1C3J3Z0_9VIBR;tr|A0A0P6Z3C2|A0A0P6Z3C2_VIBSP;tr|U4ZTH4|U4ZTH4_9VIBR;tr|A0A0L1LAL1|A0A0L1LAL1_9VIBR
G7F3D8	Pseudoalteromonas	D-alanine--D-alanine ligase	N		regulation of cell shape;peptidoglycan biosynthetic process;cell wall organization	NaN	NaN	NaN	NaN	NaN	NaN	NaN	NaN	19.3669	NaN	NaN	NaN	2	2	7.6849e-07	2069	tr|G7F3D8|G7F3D8_9GAMM;tr|F3BEM7|F3BEM7_PSEHA;tr|A0A0S3ARB6|A0A0S3ARB6_9GAMM;tr|A0A0B2JQA0|A0A0B2JQA0_9GAMM;tr|A0A0U2WQA2|A0A0U2WQA2_9GAMM;sp|Q3IFY2|DDL_PSEHT;tr|U1KBU5|U1KBU5_9GAMM
A0A0N0LV20	Pseudoalteromonas	Bifunctional protein GlmU	N		cell morphogenesis;UDP-N-acetylglucosamine biosynthetic process;metabolic process;regulation of cell shape;lipopolysaccharide biosynthetic process;lipid A biosynthetic process;peptidoglycan biosynthetic process;cell wall organization	NaN	NaN	NaN	NaN	NaN	NaN	NaN	NaN	NaN	NaN	18.7954	NaN	2	2	2.115e-05	2985	tr|A0A0N0LV20|A0A0N0LV20_9GAMM;tr|Z9K4J2|Z9K4J2_9GAMM;tr|U1KBL5|U1KBL5_9GAMM;tr|U1JW46|U1JW46_9GAMM;tr|N6VXL6|N6VXL6_9GAMM;tr|G7G5B0|G7G5B0_9GAMM;tr|G7F7R9|G7F7R9_9GAMM;tr|G7ET92|G7ET92_9GAMM;tr|G7ELE8|G7ELE8_9GAMM;tr|F3BPQ2|F3BPQ2_PSEHA;tr|E6RMD4|E6RMD4_PSEU9;tr|A0A0W1L9E2|A0A0W1L9E2_9GAMM;tr|A0A0W1L228|A0A0W1L228_9GAMM;tr|A0A0W1B8W5|A0A0W1B8W5_9GAMM;tr|A0A0U2XB50|A0A0U2XB50_9GAMM;tr|A0A0S3AYL8|…
biological regulation - cell redox homeostasis
A0A0Q0G2L7	Shewanella	Glutathione reductase	N		glutathione metabolic process;electron transport chain;cell redox homeostasis;oxidation-reduction process;cellular oxidant detoxification	NaN	NaN	NaN	NaN	NaN	NaN	NaN	NaN	NaN	NaN	NaN	19.5934	2	1	8.1488e-08	4277	tr|A0A0Q0G2L7|A0A0Q0G2L7_9GAMM
B0TPX0	Shewanella	Alkyl hydroperoxide reductase/ Thiol specific antioxidant/ Mal allergen	N		cell redox homeostasis;oxidation-reduction process;cellular oxidant detoxification	19.4844	NaN	19.9933	NaN	19.9201	NaN	NaN	19.6843	NaN	20.4015	22.6982	24.0224	8	1	5.738e-69	9331	tr|B0TPX0|B0TPX0_SHEHH;tr|A8H5Q7|A8H5Q7_SHEPA
A9DCQ1	Shewanella	Dihydrolipoyl dehydrogenase	N		electron transport chain;cell redox homeostasis;oxidation-reduction process	NaN	NaN	NaN	NaN	NaN	NaN	NaN	NaN	NaN	NaN	20.5317	NaN	6	1	1.8557e-25	9374	tr|A9DCQ1|A9DCQ1_9GAMM
B8CHZ0	Shewanella	Thioredoxin	N		glycerol ether metabolic process;cell redox homeostasis;oxidation-reduction process	NaN	NaN	NaN	NaN	NaN	NaN	NaN	NaN	NaN	NaN	20.4953	21.0791	3	2	5.8e-09	10230	tr|B8CHZ0|B8CHZ0_SHEPW;tr|F7RSA3|F7RSA3_9GAMM;tr|A8G0U1|A8G0U1_SHESH;tr|A0A0Q0KWP5|A0A0Q0KWP5_9GAMM;tr|Q8EJQ6|Q8EJQ6_SHEON;tr|Q0HQL0|Q0HQL0_SHESR;tr|G0AUT8|G0AUT8_9GAMM;tr|E6XQ22|E6XQ22_SHEP2;tr|B8E671|B8E671_SHEB2;tr|B0TJ30|B0TJ30_SHEHH;tr|A9L5D6|A9L5D6_SHEB9;tr|A8GZI9|A8GZI9_SHEPA;tr|A4YB10|A4YB10_SHEPC;tr|A3D9I6|A3D9I6_SHEB5;tr|A0KS83|A0KS83_SHESA;tr|A0A165IRF8|A0A165IRF8_9GAMM;tr|A0A0P7J5S4|A…
B8CTY6	Shewanella	Dihydrolipoyl dehydrogenase	N		electron transport chain;cell redox homeostasis;oxidation-reduction process	18.0832	18.8857	19.1743	NaN	NaN	NaN	NaN	18.1997	19.1746	NaN	21.6472	20.8153	18	2	2.0994e-85	10514	tr|B8CTY6|B8CTY6_SHEPW
B8CV71	Shewanella	Glutathione reductase, animal and bacterial	N		glutathione metabolic process;electron transport chain;cell redox homeostasis;oxidation-reduction process;cellular oxidant detoxification	NaN	NaN	NaN	NaN	NaN	NaN	NaN	NaN	NaN	NaN	NaN	18.9264	2	1	4.4961e-08	10532	tr|B8CV71|B8CV71_SHEPW
A0A1A8TG99	Marinomonas	Dihydrolipoyl dehydrogenase	N		electron transport chain;cell redox homeostasis;oxidation-reduction process	NaN	NaN	NaN	NaN	NaN	NaN	NaN	NaN	NaN	19.3476	NaN	19.6282	3	2	2.2978e-10	5500	tr|A0A1A8TG99|A0A1A8TG99_9GAMM
X7E4Q2	Marinomonas	Peroxidase	N		cell redox homeostasis;oxidation-reduction process;cellular oxidant detoxification	NaN	NaN	NaN	NaN	NaN	NaN	NaN	NaN	NaN	NaN	NaN	24.1613	3	3	6.8102e-10	6062	tr|X7E4Q2|X7E4Q2_9GAMM;tr|A6W0R1|A6W0R1_MARMS;tr|A0A1M5JM91|A0A1M5JM91_9GAMM;tr|W1RNH8|W1RNH8_9GAMM;tr|F6CST0|F6CST0_MARPP;tr|A0A166K8A8|A0A166K8A8_9GAMM
W1S5Y8	Marinomonas	Dihydrolipoyl dehydrogenase	N		electron transport chain;cell redox homeostasis;oxidation-reduction process	NaN	NaN	NaN	NaN	NaN	NaN	NaN	NaN	NaN	NaN	NaN	20.6184	4	3	1.4897e-15	11653	tr|W1S5Y8|W1S5Y8_9GAMM;tr|X7E505|X7E505_9GAMM;tr|F6CW18|F6CW18_MARPP;tr|A6VZ31|A6VZ31_MARMS;tr|A0A1M5DMW0|A0A1M5DMW0_9GAMM;tr|A0A1A8THY8|A0A1A8THY8_9GAMM;tr|A0A166LXV8|A0A166LXV8_9GAMM;tr|A0A0K6IGY3|A0A0K6IGY3_9GAMM
U7NI09	Halomonas	Dihydrolipoyl dehydrogenase	N		electron transport chain;cell redox homeostasis;oxidation-reduction process	NaN	NaN	NaN	NaN	NaN	NaN	NaN	NaN	NaN	NaN	NaN	22.1273	2	2	1.9102e-05	11576	tr|U7NI09|U7NI09_9GAMM;tr|A0A0F4R286|A0A0F4R286_9GAMM;tr|A0A1M7MGB4|A0A1M7MGB4_9GAMM;tr|A0A101D523|A0A101D523_9GAMM;tr|A0A0X8HFY2|A0A0X8HFY2_9GAMM;tr|A0A098RCC5|A0A098RCC5_9GAMM
A0A0B8QJ91	Vibrio	Alkyl hydroperoxide reductase subunit C-like protein	N		cell redox homeostasis;oxidation-reduction process;cellular oxidant detoxification	NaN	NaN	NaN	NaN	NaN	NaN	NaN	NaN	NaN	NaN	20.2762	NaN	7	1	2.4354e-74	2244	tr|A0A0B8QJ91|A0A0B8QJ91_9VIBR;tr|A0A0B8Q088|A0A0B8Q088_9VIBR;tr|A0A0B8PLR8|A0A0B8PLR8_9VIBR;tr|V5FL95|V5FL95_9VIBR;tr|A0A0L7YZ95|A0A0L7YZ95_VIBAL
A0A0M3E9P6	Vibrio	Thioredoxin	N		glycerol ether metabolic process;cell redox homeostasis;oxidation-reduction process	22.0552	26.6089	27.8356	27.7062	26.827	31.9779	25.9706	28.8186	29.3326	29.2892	29.5786	29.3017	13	11	1.7087e-193	2962	tr|A0A0M3E9P6|A0A0M3E9P6_VIBPH
A3UZ68	Vibrio	Putative disulfide oxidoreductase	N		cell redox homeostasis	NaN	NaN	NaN	NaN	19.8956	NaN	NaN	21.7906	20.9956	NaN	22.2857	21.5745	4	1	6.3589e-10	3491	tr|A3UZ68|A3UZ68_VIBS1;tr|A0A1D2YGI2|A0A1D2YGI2_9VIBR;tr|A0A1D2Y616|A0A1D2Y616_9VIBR;tr|A0A1D2Y2L9|A0A1D2Y2L9_9VIBR;tr|A0A1D2XEN2|A0A1D2XEN2_9VIBR;tr|A0A1C3J999|A0A1C3J999_9VIBR;tr|A0A1B9QTN5|A0A1B9QTN5_VIBSP;tr|A0A1B9Q6E8|A0A1B9Q6E8_9VIBR;tr|A0A1B1BZR6|A0A1B1BZR6_9VIBR;tr|A0A1A6LU50|A0A1A6LU50_VIBSP;tr|A0A0T7EE22|A0A0T7EE22_9VIBR;tr|A0A0T7DUD2|A0A0T7DUD2_9VIBR;tr|A0A0T7D9T9|A0A0T7D9T9_9VIBR;tr|A…
A3UYW0	Vibrio	Dihydrolipoyl dehydrogenase	N		electron transport chain;cell redox homeostasis;oxidation-reduction process	20.1055	19.3709	18.6532	23.7259	25.1246	23.0175	25.8219	27.7662	26.8949	25.4833	27.9636	26.8421	34	6	0	3600	tr|A3UYW0|A3UYW0_VIBS1;tr|A0A1C3J0Y6|A0A1C3J0Y6_9VIBR;tr|A0A0P6Y6M4|A0A0P6Y6M4_VIBSP;tr|A0A1B9Q4G5|A0A1B9Q4G5_9VIBR;tr|A0A1A6LM47|A0A1A6LM47_9VIBR;tr|A0A109D825|A0A109D825_9VIBR;tr|U5A3N1|U5A3N1_9VIBR;tr|A0A1D2YNT3|A0A1D2YNT3_9VIBR;tr|A0A0L1L9W8|A0A0L1L9W8_9VIBR;tr|B7VK11|B7VK11_VIBTL;tr|A0A1C3IGT3|A0A1C3IGT3_9VIBR;tr|A0A1D2XGZ4|A0A1D2XGZ4_9VIBR;tr|A0A1C3JF95|A0A1C3JF95_9VIBR;tr|A0A0T7D550|A0A0T7…
A3UZS6	Vibrio	Soluble pyridine nucleotide transhydrogenase	N		NADP metabolic process;electron transport chain;cell redox homeostasis;oxidation-reduction process;hydrogen ion transmembrane transport	18.7822	19.3788	18.5116	19.2412	19.6821	19.5433	20.0797	23.5253	21.1451	20.2124	21.9701	22.2995	16	11	7.9292e-47	3637	tr|A3UZS6|A3UZS6_VIBS1;tr|A0A1C3J5W6|A0A1C3J5W6_9VIBR;tr|A0A0P6YHG4|A0A0P6YHG4_VIBSP;tr|A0A1A6LX09|A0A1A6LX09_VIBSP;tr|A0A1D2YKV4|A0A1D2YKV4_9VIBR;tr|A0A1D2Y7W0|A0A1D2Y7W0_9VIBR;tr|A0A1D2XS23|A0A1D2XS23_9VIBR;tr|A0A1D2XF78|A0A1D2XF78_9VIBR;tr|A0A1C3JKL3|A0A1C3JKL3_9VIBR;tr|A0A1B9Q3D0|A0A1B9Q3D0_9VIBR;tr|A0A1B1BRQ4|A0A1B1BRQ4_9VIBR;tr|A0A0T7ESE6|A0A0T7ESE6_9VIBR;tr|A0A0T7DRB3|A0A0T7DRB3_9VIBR;tr|A…
B7VQS6	Vibrio	Glutaredoxin	N		electron transport chain;cell redox homeostasis;oxidation-reduction process	NaN	NaN	NaN	NaN	NaN	NaN	NaN	21.6699	20.7163	NaN	21.5849	22.1416	4	4	1.8588e-08	3777	tr|B7VQS6|B7VQS6_VIBTL;tr|A3UL73|A3UL73_VIBS1;tr|A0A1C3JG48|A0A1C3JG48_9VIBR;tr|A0A1C3IQ86|A0A1C3IQ86_9VIBR;tr|A0A1C3IHR7|A0A1C3IHR7_9VIBR;tr|A0A1B9QTY3|A0A1B9QTY3_VIBSP;tr|A0A1B9PW61|A0A1B9PW61_9VIBR;tr|A0A0T7EPX1|A0A0T7EPX1_9VIBR;tr|A0A0T7DNW8|A0A0T7DNW8_9VIBR;tr|A0A0T7D3A5|A0A0T7D3A5_9VIBR;tr|A0A0P6YSY5|A0A0P6YSY5_VIBSP;tr|A0A1D2YFU0|A0A1D2YFU0_9VIBR;tr|A0A1D2Y1G3|A0A1D2Y1G3_9VIBR;tr|A0A1D2Y0S…
A3UP40	Vibrio	Glutathione reductase	N		glutathione metabolic process;electron transport chain;cell redox homeostasis;oxidation-reduction process;cellular oxidant detoxification	NaN	NaN	NaN	NaN	NaN	NaN	NaN	NaN	NaN	NaN	NaN	19.7584	9	1	1.0816e-81	3977	tr|A3UP40|A3UP40_VIBS1;tr|A0A1C3J5Q7|A0A1C3J5Q7_9VIBR;tr|A0A1C3IWS0|A0A1C3IWS0_9VIBR;tr|A0A1A6IVB2|A0A1A6IVB2_9VIBR;tr|A0A0P6Z6F0|A0A0P6Z6F0_VIBSP;tr|B7VHA5|B7VHA5_VIBTL
A3UVE9	Vibrio	Glutaredoxin	N		electron transport chain;cell redox homeostasis;oxidation-reduction process	18.2297	NaN	17.2272	17.1312	18.0093	16.9189	21.612	25.8348	24.2441	23.5477	25.416	25.038	12	1	7.0115e-41	4554	tr|A3UVE9|A3UVE9_VIBS1;tr|A0A1D2YQF8|A0A1D2YQF8_9VIBR;tr|A0A1D2YL74|A0A1D2YL74_9VIBR;tr|A0A1D2XRK7|A0A1D2XRK7_9VIBR;tr|A0A1C3JEQ4|A0A1C3JEQ4_9VIBR;tr|A0A1C3J510|A0A1C3J510_9VIBR;tr|A0A1B9QLP5|A0A1B9QLP5_VIBSP;tr|A0A1B9Q2R7|A0A1B9Q2R7_9VIBR;tr|A0A1B1BS45|A0A1B1BS45_9VIBR;tr|A0A1A6L9D7|A0A1A6L9D7_VIBSP;tr|A0A0T7E8L2|A0A0T7E8L2_9VIBR;tr|A0A0T7DQ81|A0A0T7DQ81_9VIBR;tr|A0A0T7DCQ2|A0A0T7DCQ2_9VIBR;tr|A…
A0A191W1Y9	Vibrio	Peroxidase	N		cell redox homeostasis;oxidation-reduction process;cellular oxidant detoxification	NaN	NaN	NaN	NaN	NaN	NaN	NaN	20.594	NaN	NaN	NaN	NaN	7	1	3.5446e-74	5194	tr|A0A191W1Y9|A0A191W1Y9_VIBAN;tr|F7YLJ5|F7YLJ5_VIBA7
A0A191W783	Vibrio	Glutathione-disulfide reductase	N		glutathione metabolic process;electron transport chain;cell redox homeostasis;oxidation-reduction process;cellular oxidant detoxification	NaN	NaN	NaN	NaN	NaN	NaN	NaN	NaN	NaN	17.7972	NaN	NaN	2	1	0.00028282	5208	tr|A0A191W783|A0A191W783_VIBAN;tr|V5FA26|V5FA26_9VIBR;tr|U3B3F4|U3B3F4_9VIBR;tr|C9P8Y2|C9P8Y2_VIBME
A0A1A6IQU5	Vibrio	Dihydrolipoyl dehydrogenase	N		electron transport chain;cell redox homeostasis;oxidation-reduction process	NaN	NaN	20.3884	NaN	NaN	NaN	20.3635	22.2492	21.4915	22.0733	23.5128	22.5227	19	15	1.0792e-109	5241	tr|A0A1A6IQU5|A0A1A6IQU5_9VIBR;tr|A0A0P6YJG2|A0A0P6YJG2_VIBSP;tr|A3UVF0|A3UVF0_VIBS1;tr|A0A1B9QLB8|A0A1B9QLB8_VIBSP;tr|A0A1B9PT90|A0A1B9PT90_9VIBR;tr|A0A1C3J5D8|A0A1C3J5D8_9VIBR;tr|A0A1D2YQD2|A0A1D2YQD2_9VIBR;tr|A0A1A6L9J2|A0A1A6L9J2_VIBSP;tr|A0A1C3JEK8|A0A1C3JEK8_9VIBR;tr|A0A1C3IY62|A0A1C3IY62_9VIBR;tr|U5A0K6|U5A0K6_9VIBR;tr|A0A0L1LFC0|A0A0L1LFC0_9VIBR;tr|A0A1D2YL44|A0A1D2YL44_9VIBR;tr|A0A1B9Q2R…
A0A1A6LAC5	Vibrio	Glutathione-disulfide reductase	N		glutathione metabolic process;electron transport chain;cell redox homeostasis;oxidation-reduction process;cellular oxidant detoxification	NaN	NaN	NaN	NaN	NaN	NaN	NaN	NaN	NaN	NaN	NaN	19.1134	6	1	6.9706e-67	5358	tr|A0A1A6LAC5|A0A1A6LAC5_VIBSP
B7VIM4	Vibrio	Putative peroxiredoxin bcp	N		cell redox homeostasis;oxidation-reduction process;cellular oxidant detoxification	NaN	NaN	NaN	NaN	18.9295	19.6617	NaN	21.4386	21.0443	NaN	22.8274	21.8786	4	4	8.2537e-15	5397	tr|B7VIM4|B7VIM4_VIBTL;tr|A0A1C3IRH8|A0A1C3IRH8_9VIBR;tr|A0A1A6LYS0|A0A1A6LYS0_VIBSP;tr|A0A1A6LJ36|A0A1A6LJ36_9VIBR;tr|A0A1B9QA90|A0A1B9QA90_9VIBR;tr|A3UUQ6|A3UUQ6_VIBS1;tr|A0A0T7EU62|A0A0T7EU62_9VIBR;tr|U5A4B4|U5A4B4_9VIBR;tr|A0A1C3J8L0|A0A1C3J8L0_9VIBR;tr|A0A1C3IKX2|A0A1C3IKX2_9VIBR;tr|A0A120DGC4|A0A120DGC4_9VIBR;tr|A0A0T7DZU9|A0A0T7DZU9_9VIBR;tr|A0A0T7D4I1|A0A0T7D4I1_9VIBR;tr|A0A0L1LEZ2|A0A0L1…
A0A1C3IRK1	Vibrio	Thioredoxin-1	N		cell redox homeostasis	NaN	NaN	NaN	NaN	NaN	NaN	NaN	NaN	NaN	NaN	NaN	19.2606	4	1	3.9257e-16	5485	tr|A0A1C3IRK1|A0A1C3IRK1_9VIBR;tr|A0A1C3IKP8|A0A1C3IKP8_9VIBR;tr|A0A1A6M2Z0|A0A1A6M2Z0_VIBSP;tr|B7VIJ7|B7VIJ7_VIBTL;tr|U5A6Y3|U5A6Y3_9VIBR;tr|F9SC32|F9SC32_VIBSP;tr|A0A1D2YM80|A0A1D2YM80_9VIBR;tr|A0A1D2YBF6|A0A1D2YBF6_9VIBR;tr|A0A1D2XUY5|A0A1D2XUY5_9VIBR;tr|A0A1D2XM70|A0A1D2XM70_9VIBR;tr|A0A1C3JBA9|A0A1C3JBA9_9VIBR;tr|A0A1B9QLZ1|A0A1B9QLZ1_VIBSP;tr|A0A1B9Q7B1|A0A1B9Q7B1_9VIBR;tr|A0A1B1BTI5|A0A1B1…
A3UXY6	Vibrio	Probable thiol peroxidase	N		cell redox homeostasis;oxidation-reduction process;cellular oxidant detoxification	NaN	NaN	NaN	NaN	NaN	NaN	NaN	NaN	NaN	NaN	NaN	19.9062	5	1	1.7474e-27	9215	tr|A3UXY6|A3UXY6_VIBS1;tr|A0A0T7DL72|A0A0T7DL72_9VIBR;tr|A0A1D2YCT4|A0A1D2YCT4_9VIBR;tr|A0A0T7ERG0|A0A0T7ERG0_9VIBR;tr|F9SIP0|F9SIP0_VIBSP;tr|A0A1D2YNN4|A0A1D2YNN4_9VIBR;tr|A0A1D2XW73|A0A1D2XW73_9VIBR;tr|A0A1D2XIF3|A0A1D2XIF3_9VIBR;tr|A0A1B9Q287|A0A1B9Q287_9VIBR;tr|A0A1B1BRI8|A0A1B1BRI8_9VIBR;tr|A0A165YUW3|A0A165YUW3_9VIBR
A3UYC3	Vibrio	Uncharacterized protein	N		cell redox homeostasis	18.1527	NaN	NaN	NaN	19.6554	19.8964	20.48	21.4593	20.4126	20.5101	20.0798	20.1609	4	1	3.3154e-16	9217	tr|A3UYC3|A3UYC3_VIBS1;tr|A0A0N8GVS0|A0A0N8GVS0_VIBSP;tr|A0A1B9QM19|A0A1B9QM19_9VIBR;tr|A0A1A6JDI0|A0A1A6JDI0_9VIBR;tr|A0A066UTV2|A0A066UTV2_9VIBR
E8LYY4	Vibrio	Peroxiredoxin family protein/glutaredoxin	N		electron transport chain;cell redox homeostasis;oxidation-reduction process	NaN	NaN	NaN	NaN	NaN	NaN	NaN	NaN	NaN	NaN	NaN	22.2408	2	1	1.3199e-06	10863	tr|E8LYY4|E8LYY4_9VIBR
F3BMR2	Pseudoalteromonas	Thioredoxin domain-containing protein	N		cell redox homeostasis	17.9527	NaN	NaN	NaN	NaN	18.5123	18.9644	18.8373	22.7283	NaN	NaN	17.6863	6	2	5.1153e-27	879	tr|F3BMR2|F3BMR2_PSEHA;tr|A0A0B2JXK5|A0A0B2JXK5_9GAMM;tr|A0A063KGD5|A0A063KGD5_9GAMM;tr|G7G5T9|G7G5T9_9GAMM;tr|Q3IHY6|Q3IHY6_PSEHT;tr|A0A0U2VKE0|A0A0U2VKE0_9GAMM
G7FZM7	Pseudoalteromonas	Dihydrolipoamide dehydrogenase	N		electron transport chain;cell redox homeostasis;oxidation-reduction process	NaN	17.3679	NaN	NaN	NaN	18.4585	19.2595	18.1395	20.8538	NaN	NaN	18.6777	8	8	4.6733e-26	908	tr|G7FZM7|G7FZM7_9GAMM;tr|A0A063KIJ8|A0A063KIJ8_9GAMM;tr|U1JDT1|U1JDT1_9GAMM;tr|G7F3N8|G7F3N8_9GAMM;tr|A0A0B2JTD6|A0A0B2JTD6_9GAMM;tr|A0A0U2MN42|A0A0U2MN42_9GAMM;tr|F3BM16|F3BM16_PSEHA;tr|U1K685|U1K685_9GAMM;tr|A0A0W1LIS6|A0A0W1LIS6_9GAMM;tr|A0A0W1BL49|A0A0W1BL49_9GAMM;tr|Q3IDU4|Q3IDU4_PSEHT;tr|G7EGR9|G7EGR9_9GAMM;tr|A0A0Q0G7Y8|A0A0Q0G7Y8_9GAMM;tr|A0A0W1KZL1|A0A0W1KZL1_9GAMM;tr|Z9K232|Z9K232_9GAM…
U1KYC1	Pseudoalteromonas	Thioredoxin-dependent thiol peroxidase	N		cell redox homeostasis;oxidation-reduction process;cellular oxidant detoxification	NaN	NaN	NaN	NaN	NaN	NaN	NaN	21.4167	21.1331	NaN	NaN	19.3501	3	3	7.6464e-06	937	tr|U1KYC1|U1KYC1_9GAMM;tr|U1KEW4|U1KEW4_9GAMM;tr|N6VU17|N6VU17_9GAMM;tr|G7G355|G7G355_9GAMM;tr|G7F4S8|G7F4S8_9GAMM;tr|G7EI81|G7EI81_9GAMM;tr|F3BQ38|F3BQ38_PSEHA;tr|A0A0W1L2Q8|A0A0W1L2Q8_9GAMM;tr|A0A0W1KT70|A0A0W1KT70_9GAMM;tr|A0A0Q0GLI4|A0A0Q0GLI4_9GAMM;tr|A0A0P9G426|A0A0P9G426_9GAMM;tr|A0A0B2JUE9|A0A0B2JUE9_9GAMM;tr|A0A063KKI3|A0A063KKI3_9GAMM;tr|A0A167E2I2|A0A167E2I2_9GAMM;tr|A0A0W1BNA2|A0A0W1B…
G7G753	Pseudoalteromonas	Soluble pyridine nucleotide transhydrogenase	N		NADP metabolic process;electron transport chain;cell redox homeostasis;oxidation-reduction process;hydrogen ion transmembrane transport	NaN	NaN	NaN	NaN	NaN	NaN	NaN	NaN	22.5422	NaN	20.3283	20.5864	9	2	4.8105e-25	971	tr|G7G753|G7G753_9GAMM;tr|F3BLI9|F3BLI9_PSEHA;tr|A0A0B2JPI9|A0A0B2JPI9_9GAMM;tr|A0A063KM05|A0A063KM05_9GAMM;tr|G7F2C5|G7F2C5_9GAMM;tr|U1IZ59|U1IZ59_9GAMM;tr|A0A0W1L5U3|A0A0W1L5U3_9GAMM;tr|Z9K5N7|Z9K5N7_9GAMM;tr|A0A0S3AY07|A0A0S3AY07_9GAMM;tr|A0A099LI73|A0A099LI73_9GAMM;tr|E6RLL5|E6RLL5_PSEU9;tr|G7EBG8|G7EBG8_9GAMM;tr|G7EW52|G7EW52_9GAMM;tr|A0A0Q0GZC6|A0A0Q0GZC6_9GAMM;tr|A0A0W1L2Q0|A0A0W1L2Q0_9GAM…
Z9K7Z7	Pseudoalteromonas	Dihydrolipoyl dehydrogenase	N		electron transport chain;cell redox homeostasis;oxidation-reduction process	NaN	NaN	NaN	NaN	NaN	NaN	NaN	NaN	NaN	NaN	20.6764	17.8738	19	1	4.8287e-135	1607	tr|Z9K7Z7|Z9K7Z7_9GAMM;tr|G7EX83|G7EX83_9GAMM;tr|E6RIZ4|E6RIZ4_PSEU9;tr|A0A0S3AXK9|A0A0S3AXK9_9GAMM;tr|A0A099L8A3|A0A099L8A3_9GAMM;tr|A0A0Q0FQX4|A0A0Q0FQX4_9GAMM
Z9K6V0	Pseudoalteromonas	Thioredoxin	N		cell redox homeostasis	NaN	NaN	NaN	NaN	NaN	NaN	NaN	NaN	NaN	NaN	NaN	17.5812	2	1	2.8905e-15	1676	tr|Z9K6V0|Z9K6V0_9GAMM;tr|E6RMW4|E6RMW4_PSEU9;tr|A0A0S3AS81|A0A0S3AS81_9GAMM;tr|A0A099LKZ8|A0A099LKZ8_9GAMM
A0A0B2JVW3	Pseudoalteromonas	Thioredoxin peroxidase	N		cell redox homeostasis;oxidation-reduction process;cellular oxidant detoxification	NaN	NaN	NaN	NaN	NaN	20.5721	NaN	24.0024	22.3276	NaN	NaN	20.0235	5	3	2.2745e-16	2186	tr|A0A0B2JVW3|A0A0B2JVW3_9GAMM
A0A0N0M0B1	Pseudoalteromonas	Glutathione peroxidase	N		electron transport chain;cell redox homeostasis;oxidation-reduction process;cellular oxidant detoxification	NaN	NaN	NaN	NaN	NaN	NaN	NaN	NaN	NaN	NaN	22.2366	NaN	6	1	2.8375e-17	3056	tr|A0A0N0M0B1|A0A0N0M0B1_9GAMM
A0A0N1EGS7	Pseudoalteromonas	Soluble pyridine nucleotide transhydrogenase	N		NADP metabolic process;electron transport chain;cell redox homeostasis;oxidation-reduction process;hydrogen ion transmembrane transport	NaN	NaN	NaN	NaN	NaN	NaN	NaN	NaN	NaN	NaN	20.3036	NaN	7	1	5.8246e-17	3165	tr|A0A0N1EGS7|A0A0N1EGS7_9GAMM;tr|A0A162H4S9|A0A162H4S9_9GAMM;tr|A0A0Q0IA62|A0A0Q0IA62_9GAMM
A0A0N1EI78	Pseudoalteromonas	Glutathione reductase	N		glutathione metabolic process;electron transport chain;cell redox homeostasis;oxidation-reduction process;cellular oxidant detoxification	NaN	NaN	NaN	NaN	NaN	NaN	NaN	NaN	NaN	NaN	20.4886	NaN	2	1	8.57e-07	3175	tr|A0A0N1EI78|A0A0N1EI78_9GAMM
A0A0N1EK78	Pseudoalteromonas	Dihydrolipoyl dehydrogenase	N		electron transport chain;cell redox homeostasis;oxidation-reduction process	17.1977	NaN	NaN	NaN	NaN	NaN	NaN	16.3059	16.5505	NaN	18.994	17.2916	23	1	6.6926e-143	3202	tr|A0A0N1EK78|A0A0N1EK78_9GAMM;tr|A0A0P7D9E8|A0A0P7D9E8_9GAMM
A0A0N1EQ81	Pseudoalteromonas	Peroxidase	N		cell redox homeostasis;oxidation-reduction process;cellular oxidant detoxification	NaN	NaN	NaN	NaN	NaN	NaN	NaN	NaN	NaN	NaN	25.6608	NaN	10	3	2.7753e-92	3295	tr|A0A0N1EQ81|A0A0N1EQ81_9GAMM;tr|A4CD37|A4CD37_9GAMM
A0A0W1KV36	Pseudoalteromonas	Dihydrolipoyl dehydrogenase	N		electron transport chain;cell redox homeostasis;oxidation-reduction process	NaN	NaN	NaN	NaN	NaN	NaN	NaN	NaN	NaN	NaN	20.5148	NaN	19	1	1.7405e-126	4734	tr|A0A0W1KV36|A0A0W1KV36_9GAMM;tr|U1L4Z1|U1L4Z1_9GAMM;tr|A0A0W1BGK7|A0A0W1BGK7_9GAMM
A0A0W1LB99	Pseudoalteromonas	Peroxidase	N		cell redox homeostasis;oxidation-reduction process;cellular oxidant detoxification	NaN	19.3635	NaN	NaN	NaN	NaN	NaN	NaN	20.3138	NaN	22.067	NaN	8	2	2.597e-77	4804	tr|A0A0W1LB99|A0A0W1LB99_9GAMM
F3BM15	Pseudoalteromonas	Peroxiredoxin family protein/glutaredoxin	N		electron transport chain;cell redox homeostasis;oxidation-reduction process	NaN	NaN	NaN	NaN	NaN	NaN	19.072	20.8303	22.5317	NaN	NaN	19.1033	12	1	4.9347e-46	10937	tr|F3BM15|F3BM15_PSEHA
G7G3V9	Pseudoalteromonas	Dihydrolipoyl dehydrogenase	N		electron transport chain;cell redox homeostasis;oxidation-reduction process	18.0353	16.2596	17.3008	16.9322	16.6587	19.3265	22.3795	20.3718	26.907	20.8959	20.8148	23.6502	24	3	4.7092e-155	11239	tr|G7G3V9|G7G3V9_9GAMM;tr|F3BDU5|F3BDU5_PSEHA;tr|A0A0B2JLD7|A0A0B2JLD7_9GAMM;tr|A0A063KKY5|A0A063KKY5_9GAMM
A0A136HDH5	Neptuniibacter	Alkyl hydroperoxide reductase	N		cell redox homeostasis;oxidation-reduction process;cellular oxidant detoxification	NaN	NaN	NaN	NaN	NaN	NaN	NaN	NaN	NaN	NaN	NaN	23.591	5	3	2.1273e-24	4993	tr|A0A136HDH5|A0A136HDH5_9GAMM
biological regulation - signal transduction
A1S9E6	Shewanella	Response regulator receiver protein	N		phosphorelay signal transduction system;transcription, DNA-templated;regulation of transcription, DNA-templated	NaN	NaN	NaN	NaN	NaN	NaN	NaN	NaN	NaN	NaN	NaN	21.7968	2	2	0.00057838	1409	tr|A1S9E6|A1S9E6_SHEAM;tr|V1DGU5|V1DGU5_9GAMM;tr|Q8EBD1|Q8EBD1_SHEON;tr|Q0HS34|Q0HS34_SHESR;tr|G0AYD2|G0AYD2_9GAMM;tr|F7RRM6|F7RRM6_9GAMM;tr|E6XMH9|E6XMH9_SHEP2;tr|B8EFH9|B8EFH9_SHEB2;tr|B8CJY6|B8CJY6_SHEPW;tr|A9L463|A9L463_SHEB9;tr|A4Y456|A4Y456_SHEPC;tr|A3D1B3|A3D1B3_SHEB5;tr|A0L039|A0L039_SHESA;tr|A0A165JIM5|A0A165JIM5_9GAMM;tr|A0A0P7JZ21|A0A0P7JZ21_9GAMM;tr|A0A073KYM7|A0A073KYM7_9GAMM;tr|A0A0…
B8CVD7	Shewanella	Response regulator receiver:Transcriptional regulatory protein	N		phosphorelay signal transduction system;transcription, DNA-templated;regulation of transcription, DNA-templated	NaN	NaN	NaN	NaN	NaN	NaN	NaN	NaN	NaN	NaN	20.6396	21.4713	2	2	8.8522e-09	9300	tr|B8CVD7|B8CVD7_SHEPW;tr|B1KP01|B1KP01_SHEWM;tr|B0TMZ6|B0TMZ6_SHEHH;tr|A9D5F2|A9D5F2_9GAMM;tr|A8HA33|A8HA33_SHEPA;tr|A8G1M1|A8G1M1_SHESH;tr|V1E999|V1E999_9GAMM;tr|Q8E961|Q8E961_SHEON;tr|Q0HQ85|Q0HQ85_SHESR;tr|G0ASZ2|G0ASZ2_9GAMM;tr|F7RTT2|F7RTT2_9GAMM;tr|D4ZF46|D4ZF46_SHEVD;tr|B8E493|B8E493_SHEB2;tr|A9KX80|A9KX80_SHEB9;tr|A4Y2E6|A4Y2E6_SHEPC;tr|A3Q921|A3Q921_SHELP;tr|A3CZB3|A3CZB3_SHEB5;tr|A0KRV…
B8CSK5	Shewanella	Regulatory protein, LuxR:Response regulator receiver	N		phosphorelay signal transduction system;transcription, DNA-templated;regulation of transcription, DNA-templated	NaN	NaN	NaN	NaN	NaN	NaN	NaN	NaN	NaN	NaN	20.6345	21.1111	4	4	3.614e-10	9310	tr|B8CSK5|B8CSK5_SHEPW;tr|A8H0R9|A8H0R9_SHEPA;tr|B0TUF9|B0TUF9_SHEHH;tr|V1DF22|V1DF22_9GAMM;tr|Q8EAC5|Q8EAC5_SHEON;tr|Q0HRA8|Q0HRA8_SHESR;tr|G0B1J8|G0B1J8_9GAMM;tr|F7RIU9|F7RIU9_9GAMM;tr|E6XIR3|E6XIR3_SHEP2;tr|D4ZGD3|D4ZGD3_SHEVD;tr|B9WZ66|B9WZ66_SHEVI;tr|B8EB81|B8EB81_SHEB2;tr|B1KFU7|B1KFU7_SHEWM;tr|A9L367|A9L367_SHEB9;tr|A9EIE4|A9EIE4_9GAMM;tr|A8FRR7|A8FRR7_SHESH;tr|A4Y380|A4Y380_SHEPC;tr|A3QB6…
B8CKL9	Shewanella	Response regulator receiver:Transcriptional regulatory protein	N		phosphorelay signal transduction system;transcription, DNA-templated;regulation of transcription, DNA-templated;phosphate ion transport	NaN	NaN	NaN	NaN	NaN	NaN	22.2692	NaN	NaN	NaN	21.5955	23.9219	5	3	3.1213e-18	10297	tr|B8CKL9|B8CKL9_SHEPW
B8CKZ9	Shewanella	CheW-like protein:ATP-binding region, ATPase-like:Signal transducing histidine kinase, homodimeric:Hpt	N		phosphorelay signal transduction system;chemotaxis;signal transduction;phosphorylation;peptidyl-histidine phosphorylation;signal transduction by protein phosphorylation	NaN	NaN	NaN	NaN	NaN	NaN	NaN	16.4277	NaN	NaN	17.8698	18.3437	3	2	4.7434e-10	10302	tr|B8CKZ9|B8CKZ9_SHEPW;tr|D4ZIC4|D4ZIC4_SHEVD;tr|A9DA01|A9DA01_9GAMM;tr|F7RQT5|F7RQT5_9GAMM;tr|B1KLJ9|B1KLJ9_SHEWM;tr|A8FXS7|A8FXS7_SHESH;tr|Q12PJ4|Q12PJ4_SHEDO;tr|A0A125BDX0|A0A125BDX0_SHEFR;tr|Q085L0|Q085L0_SHEFN;tr|A9KVW4|A9KVW4_SHEB9;tr|A8H2C1|A8H2C1_SHEPA;tr|A4Y8J4|A4Y8J4_SHEPC;tr|E6XGQ5|E6XGQ5_SHEP2;tr|G0ASF1|G0ASF1_9GAMM;tr|B8EA10|B8EA10_SHEB2;tr|A3QCQ7|A3QCQ7_SHELP;tr|A0A0C3QQP0|A0A0C3QQP…
B8CLY1	Shewanella	Sensory transduction protein kinase	N		phosphorelay signal transduction system;signal transduction;phosphorylation;signal transduction by protein phosphorylation	NaN	NaN	NaN	NaN	NaN	NaN	NaN	NaN	NaN	NaN	NaN	17.3547	2	2	1.6785e-06	10321	tr|B8CLY1|B8CLY1_SHEPW;tr|A8GZ77|A8GZ77_SHEPA
B8CNM9	Shewanella	Response regulator receiver:Transcriptional regulatory protein	N		phosphorelay signal transduction system;transcription, DNA-templated;regulation of transcription, DNA-templated	NaN	NaN	NaN	NaN	NaN	NaN	NaN	NaN	NaN	20.942	20.8999	21.5242	3	3	9.3396e-06	10368	tr|B8CNM9|B8CNM9_SHEPW
B8CT85	Shewanella	Aerobic respiration control protein ArcA	N		phosphorelay signal transduction system;transcription, DNA-templated;regulation of transcription, DNA-templated	19.5272	NaN	NaN	20.2999	19.5164	20.8911	19.0656	21.7463	21.4317	19.7545	25.5493	24.9615	14	12	1.1028e-133	10495	tr|B8CT85|B8CT85_SHEPW;tr|B0TTL8|B0TTL8_SHEHH;tr|A8H0H3|A8H0H3_SHEPA;tr|A0A0Q0J4X1|A0A0Q0J4X1_9GAMM;tr|B1KEK6|B1KEK6_SHEWM;tr|A8FRF3|A8FRF3_SHESH;tr|A3QB01|A3QB01_SHELP;tr|A0A0C3QRF9|A0A0C3QRF9_9GAMM;tr|V1DEV1|V1DEV1_9GAMM;tr|Q8EAB9|Q8EAB9_SHEON;tr|Q0HRA2|Q0HRA2_SHESR;tr|G0B1K4|G0B1K4_9GAMM;tr|F7RIU3|F7RIU3_9GAMM;tr|E6XIQ8|E6XIQ8_SHEP2;tr|B8EB87|B8EB87_SHEB2;tr|A9L373|A9L373_SHEB9;tr|A4Y375|A4Y37…
B8CTI5	Shewanella	Histidine kinase	N		phosphorelay signal transduction system;regulation of transcription, DNA-templated;signal transduction;phosphorylation;peptidyl-histidine phosphorylation;signal transduction by protein phosphorylation	NaN	NaN	NaN	NaN	NaN	NaN	NaN	NaN	NaN	NaN	17.3803	18.844	3	3	1.0351e-06	10503	tr|B8CTI5|B8CTI5_SHEPW;tr|B0TSX0|B0TSX0_SHEHH
B8CV08	Shewanella	Response regulator receiver:Transcriptional regulatory protein	N		phosphorelay signal transduction system;transcription, DNA-templated;regulation of transcription, DNA-templated	NaN	NaN	NaN	NaN	NaN	NaN	NaN	NaN	NaN	NaN	20.7331	21.0907	4	2	1.231e-09	10529	tr|B8CV08|B8CV08_SHEPW;tr|A0A0Q0H6Y9|A0A0Q0H6Y9_9GAMM;tr|V1DM06|V1DM06_9GAMM;tr|Q8E8N0|Q8E8N0_SHEON;tr|Q0HPS6|Q0HPS6_SHESR;tr|G0AVG5|G0AVG5_9GAMM;tr|F7RU59|F7RU59_9GAMM;tr|E6XQ39|E6XQ39_SHEP2;tr|D4ZDL0|D4ZDL0_SHEVD;tr|B8ECP3|B8ECP3_SHEB2;tr|B1KM38|B1KM38_SHEWM;tr|B0TNR3|B0TNR3_SHEHH;tr|A9KUZ7|A9KUZ7_SHEB9;tr|A9CY65|A9CY65_9GAMM;tr|A8H9U0|A8H9U0_SHEPA;tr|A8FPK8|A8FPK8_SHESH;tr|A4YC69|A4YC69_SHEPC;…
F6CVC9	Marinomonas	Methyl-accepting chemotaxis sensory transducer	N		chemotaxis;signal transduction	NaN	NaN	NaN	NaN	NaN	NaN	NaN	NaN	NaN	NaN	NaN	19.3495	3	2	3.2748e-08	5160	tr|F6CVC9|F6CVC9_MARPP;tr|A6VZB2|A6VZB2_MARMS;tr|A0A1M5DEH4|A0A1M5DEH4_9GAMM;tr|A0A166LVZ9|A0A166LVZ9_9GAMM;tr|W1S5R6|W1S5R6_9GAMM
W1S054	Marinomonas	Transcriptional regulator	N		phosphorelay signal transduction system;transcription, DNA-templated;regulation of transcription, DNA-templated	NaN	NaN	NaN	NaN	NaN	NaN	NaN	NaN	NaN	NaN	NaN	20.9528	2	2	4.8569e-08	5161	tr|W1S054|W1S054_9GAMM;tr|F6CVD6|F6CVD6_MARPP;tr|F2JXB2|F2JXB2_MARM1;tr|A0A1A8TFW7|A0A1A8TFW7_9GAMM;tr|A0A166LW72|A0A166LW72_9GAMM;tr|A6VZA5|A6VZA5_MARMS;tr|A0A1M5DFL4|A0A1M5DFL4_9GAMM;tr|A0A1C3JSI7|A0A1C3JSI7_9GAMM;tr|A0A1A8T450|A0A1A8T450_9GAMM;tr|A0A0K6IGY2|A0A0K6IGY2_9GAMM;tr|X7E430|X7E430_9GAMM
U1K145	Pseudoalteromonas	Osmolarity response regulator	N		phosphorelay signal transduction system;transcription, DNA-templated;regulation of transcription, DNA-templated	NaN	NaN	NaN	NaN	NaN	NaN	NaN	21.2327	21.4229	NaN	20.4648	20.4419	5	3	2.0935e-10	928	tr|U1K145|U1K145_9GAMM;tr|U1J5S9|U1J5S9_9GAMM;tr|G7G7B2|G7G7B2_9GAMM;tr|G7F6D5|G7F6D5_9GAMM;tr|G7EFN1|G7EFN1_9GAMM;tr|F3BI36|F3BI36_PSEHA;tr|A0A0W1LG89|A0A0W1LG89_9GAMM;tr|A0A0W1L6H1|A0A0W1L6H1_9GAMM;tr|A0A0W1BD63|A0A0W1BD63_9GAMM;tr|A0A0B2JT19|A0A0B2JT19_9GAMM;tr|A0A063KK20|A0A063KK20_9GAMM;tr|Q3IJP0|Q3IJP0_PSEHT;tr|N6W0S5|N6W0S5_9GAMM;tr|A0A0U2WM20|A0A0U2WM20_9GAMM;tr|A0A0Q0GEE1|A0A0Q0GEE1_9GAM…
G7G3E0	Pseudoalteromonas	Methyl-accepting chemotaxis protein	N		chemotaxis;signal transduction	NaN	NaN	NaN	NaN	NaN	NaN	NaN	NaN	20.5642	NaN	NaN	NaN	11	1	2.7482e-53	1246	tr|G7G3E0|G7G3E0_9GAMM;tr|A0A063KY83|A0A063KY83_9GAMM
F3BQC8	Pseudoalteromonas	Methyl-accepting chemotaxis sensory transducer	N		signal transduction	NaN	NaN	NaN	NaN	NaN	NaN	NaN	NaN	NaN	NaN	NaN	17.3875	3	2	5.8315e-12	1259	tr|F3BQC8|F3BQC8_PSEHA;tr|U1J9B9|U1J9B9_9GAMM;tr|G7G852|G7G852_9GAMM;tr|G7F7C4|G7F7C4_9GAMM;tr|A0A0B2JL88|A0A0B2JL88_9GAMM;tr|A0A063L026|A0A063L026_9GAMM;tr|A0A0P7E6W1|A0A0P7E6W1_9GAMM;tr|U1KYN1|U1KYN1_9GAMM;tr|A0A0W1LIK1|A0A0W1LIK1_9GAMM;tr|A0A0W1BP70|A0A0W1BP70_9GAMM;tr|N6V479|N6V479_9GAMM;tr|G7EIZ6|G7EIZ6_9GAMM;tr|A0A0W1KUB6|A0A0W1KUB6_9GAMM;tr|A0A0Q0MMY4|A0A0Q0MMY4_9GAMM;tr|A0A0P9FRH9|A0A0P9F…
Z9K492	Pseudoalteromonas	Chemotaxis protein CheA	N		phosphorelay signal transduction system;chemotaxis;signal transduction;phosphorylation;peptidyl-histidine phosphorylation;signal transduction by protein phosphorylation	NaN	NaN	NaN	NaN	NaN	NaN	NaN	NaN	NaN	NaN	NaN	18.1348	8	1	6.4173e-22	1610	tr|Z9K492|Z9K492_9GAMM;tr|G7ETD0|G7ETD0_9GAMM;tr|E6RPG9|E6RPG9_PSEU9;tr|A0A0S3AW28|A0A0S3AW28_9GAMM;tr|A0A099L925|A0A099L925_9GAMM;tr|A0A0M8KIL3|A0A0M8KIL3_9GAMM;tr|A0A0F4PSK2|A0A0F4PSK2_9GAMM
G7ERY3	Pseudoalteromonas	Two-component system, OmpR family, phosphate regulon response regulator PhoB	N		phosphorelay signal transduction system;transcription, DNA-templated;regulation of transcription, DNA-templated;phosphate ion transport	NaN	NaN	NaN	NaN	NaN	NaN	NaN	NaN	NaN	NaN	NaN	21.6365	3	2	3.592e-08	1648	tr|G7ERY3|G7ERY3_9GAMM;tr|E6RGZ1|E6RGZ1_PSEU9;tr|A0A0S3AWN4|A0A0S3AWN4_9GAMM;tr|A0A0Q0GYD6|A0A0Q0GYD6_9GAMM;tr|A0A0M8KH86|A0A0M8KH86_9GAMM;tr|A0A0F4PS61|A0A0F4PS61_9GAMM;tr|A0A099LHV2|A0A099LHV2_9GAMM;tr|F3BPC6|F3BPC6_PSEHA;tr|Z5XRJ2|Z5XRJ2_9GAMM;tr|V4JCC4|V4JCC4_9GAMM;tr|U1M7K6|U1M7K6_9GAMM;tr|U1LFS0|U1LFS0_PSEO7;tr|U1KVN6|U1KVN6_9GAMM;tr|U1K8H7|U1K8H7_9GAMM;tr|U1K4K2|U1K4K2_9GAMM;tr|U1JAJ8|U1JA…
Q3IL95	Pseudoalteromonas	Putative response regulator in two-component regulatory system	N		phosphorelay signal transduction system;transcription, DNA-templated;regulation of transcription, DNA-templated	NaN	NaN	NaN	NaN	NaN	NaN	NaN	19.6789	20.4863	NaN	19.0669	NaN	4	2	5.3275e-18	1987	tr|Q3IL95|Q3IL95_PSEHT;tr|A0A0U2NGK7|A0A0U2NGK7_9GAMM;tr|A0A0N0M192|A0A0N0M192_9GAMM;tr|A0A0B2JKP3|A0A0B2JKP3_9GAMM;tr|Z5XX21|Z5XX21_9GAMM;tr|U1J8S3|U1J8S3_9GAMM;tr|G7F338|G7F338_9GAMM;tr|G7EH09|G7EH09_9GAMM;tr|A0A167EGM0|A0A167EGM0_9GAMM;tr|A0A0Q0G046|A0A0Q0G046_9GAMM;tr|A0A0P7DFR4|A0A0P7DFR4_9GAMM;tr|Z9K1G7|Z9K1G7_9GAMM;tr|G7G248|G7G248_9GAMM;tr|G7EQU2|G7EQU2_9GAMM;tr|E6RIP3|E6RIP3_PSEU9;tr|A0A…
F3BI52	Pseudoalteromonas	Methyl-accepting chemotaxis protein	N		phosphorelay signal transduction system;chemotaxis;signal transduction;signal transduction by protein phosphorylation	19.415	NaN	NaN	NaN	NaN	NaN	NaN	NaN	22.699	NaN	20.399	21.403	12	1	1.2409e-48	1994	tr|F3BI52|F3BI52_PSEHA;tr|A0A0B2JL29|A0A0B2JL29_9GAMM;tr|U1KH82|U1KH82_9GAMM;tr|G7F6B8|G7F6B8_9GAMM;tr|A0A063KNI7|A0A063KNI7_9GAMM;tr|G7G791|G7G791_9GAMM
F3BI54	Pseudoalteromonas	Signal transduction histidine kinase CheA	N		phosphorelay signal transduction system;chemotaxis;signal transduction;phosphorylation;peptidyl-histidine phosphorylation;signal transduction by protein phosphorylation	NaN	NaN	NaN	NaN	NaN	NaN	NaN	NaN	19.2811	NaN	NaN	18.018	3	2	2.159e-07	2012	tr|F3BI54|F3BI54_PSEHA;tr|A0A0B2JM20|A0A0B2JM20_9GAMM;tr|U1JBH5|U1JBH5_9GAMM;tr|G7G789|G7G789_9GAMM;tr|A0A063KRA8|A0A063KRA8_9GAMM;tr|G7F6B6|G7F6B6_9GAMM;tr|A0A0W1L7B1|A0A0W1L7B1_9GAMM
A0A0W1L7D6	Pseudoalteromonas	Chemotaxis protein	N		chemotaxis;signal transduction	18.9893	NaN	NaN	NaN	NaN	NaN	NaN	NaN	20.6474	NaN	NaN	NaN	7	5	2.1037e-32	2019	tr|A0A0W1L7D6|A0A0W1L7D6_9GAMM;tr|A0A0B2JMM4|A0A0B2JMM4_9GAMM;tr|F3BI31|F3BI31_PSEHA
F3BHU8	Pseudoalteromonas	Chemotaxis protein CheV	N		phosphorelay signal transduction system;chemotaxis;signal transduction	NaN	NaN	NaN	NaN	19.5522	19.3828	19.5455	19.8917	24.6619	19.749	21.3677	20.8719	10	2	2.4641e-31	2020	tr|F3BHU8|F3BHU8_PSEHA;tr|A0A0B2JMP3|A0A0B2JMP3_9GAMM;tr|N6V8F2|N6V8F2_9GAMM;tr|G7F1N7|G7F1N7_9GAMM;tr|G7EGQ8|G7EGQ8_9GAMM;tr|A0A0Q0JHV0|A0A0Q0JHV0_9GAMM;tr|A0A0P9K122|A0A0P9K122_9GAMM;tr|U1JGC3|U1JGC3_9GAMM;tr|A0A0W1L0Q2|A0A0W1L0Q2_9GAMM;tr|U1L7R9|U1L7R9_9GAMM;tr|A0A0W1BLG0|A0A0W1BLG0_9GAMM;tr|Z5XNI3|Z5XNI3_9GAMM;tr|A0A167ES31|A0A167ES31_9GAMM;tr|A0A0W1L8F0|A0A0W1L8F0_9GAMM;tr|A0A0Q0PHL3|A0A0Q0P…
F3BNR7	Pseudoalteromonas	Chemotaxis protein CheC--inhibitor of MCP methylation	N		phosphorelay signal transduction system	NaN	NaN	NaN	NaN	NaN	NaN	NaN	NaN	19.3284	NaN	NaN	NaN	2	2	0.00019395	2042	tr|F3BNR7|F3BNR7_PSEHA;tr|U1KEE1|U1KEE1_9GAMM;tr|G7F525|G7F525_9GAMM;tr|A0A0B2JNP0|A0A0B2JNP0_9GAMM;tr|A0A0W1KX80|A0A0W1KX80_9GAMM;tr|Z9K2G1|Z9K2G1_9GAMM;tr|N6V183|N6V183_9GAMM;tr|G7EKV8|G7EKV8_9GAMM;tr|E6RLI5|E6RLI5_PSEU9;tr|A0A0S3AUU4|A0A0S3AUU4_9GAMM;tr|A0A0Q0IEN7|A0A0Q0IEN7_9GAMM;tr|A0A0P9G3Y1|A0A0P9G3Y1_9GAMM;tr|A0A099LCV7|A0A099LCV7_9GAMM
G7EEJ3	Pseudoalteromonas	Transcriptional regulatory protein zraR	N		phosphorelay signal transduction system;transcription, DNA-templated;regulation of transcription, DNA-templated	NaN	NaN	NaN	NaN	NaN	NaN	NaN	NaN	21.1392	NaN	NaN	NaN	6	4	8.8587e-16	2066	tr|G7EEJ3|G7EEJ3_9GAMM;tr|A0A0B2JQ11|A0A0B2JQ11_9GAMM;tr|F3BEE4|F3BEE4_PSEHA;tr|U1KDJ2|U1KDJ2_9GAMM;tr|G7F125|G7F125_9GAMM;tr|U1JVC3|U1JVC3_9GAMM;tr|A0A0W1LB05|A0A0W1LB05_9GAMM;tr|A0A0W1BBK9|A0A0W1BBK9_9GAMM;tr|A0A0W1L5Y8|A0A0W1L5Y8_9GAMM;tr|G7G552|G7G552_9GAMM;tr|G7ET01|G7ET01_9GAMM;tr|E6RMH5|E6RMH5_PSEU9;tr|A0A063KIN3|A0A063KIN3_9GAMM
F3BMT5	Pseudoalteromonas	Signal transduction histidine kinase	N		phosphorelay signal transduction system;signal transduction;phosphorylation	NaN	NaN	NaN	NaN	NaN	NaN	NaN	NaN	20.5327	NaN	21.2098	19.2968	6	1	1.4055e-11	2075	tr|F3BMT5|F3BMT5_PSEHA;tr|G7F9I1|G7F9I1_9GAMM;tr|N6W2R1|N6W2R1_9GAMM;tr|A0A0P9HX26|A0A0P9HX26_9GAMM;tr|A0A0N8TT07|A0A0N8TT07_9GAMM;tr|A0A0W1L5V1|A0A0W1L5V1_9GAMM;tr|U1KBG7|U1KBG7_9GAMM;tr|A0A0B2JQI0|A0A0B2JQI0_9GAMM;tr|U1JJ77|U1JJ77_9GAMM;tr|G7G5W1|G7G5W1_9GAMM;tr|A0A063KEM8|A0A063KEM8_9GAMM;tr|L8D523|L8D523_9GAMM;tr|A0A0S2K4B9|A0A0S2K4B9_9GAMM;tr|G7EH57|G7EH57_9GAMM;tr|A0A1C9XEK8|A0A1C9XEK8_9GAM…
G7F238	Pseudoalteromonas	Hemolysin secretion protein	N		chemotaxis;signal transduction	NaN	NaN	NaN	NaN	NaN	NaN	NaN	NaN	20.6405	NaN	NaN	NaN	4	3	1.3782e-14	2086	tr|G7F238|G7F238_9GAMM;tr|A0A0B2JR08|A0A0B2JR08_9GAMM;tr|U1JC41|U1JC41_9GAMM;tr|F3BJK5|F3BJK5_PSEHA;tr|A0A0W1LBB3|A0A0W1LBB3_9GAMM
F3BMJ9	Pseudoalteromonas	Methyl-accepting chemotaxis protein	N		chemotaxis;signal transduction	19.2592	NaN	NaN	19.6843	NaN	NaN	NaN	NaN	23.4676	NaN	NaN	20.2279	8	3	2.1982e-70	2122	tr|F3BMJ9|F3BMJ9_PSEHA;tr|A0A0B2JT03|A0A0B2JT03_9GAMM
G7EYM4	Pseudoalteromonas	Two-component system, NarL family, sensor histidine kinase BarA	N		phosphorelay signal transduction system;signal transduction;phosphorylation;peptidyl-histidine phosphorylation;signal transduction by protein phosphorylation	NaN	NaN	NaN	NaN	NaN	19.77	NaN	NaN	20.414	19.4112	NaN	18.7132	4	4	3.9154e-08	2124	tr|G7EYM4|G7EYM4_9GAMM;tr|F3BEP4|F3BEP4_PSEHA;tr|U1IWE1|U1IWE1_9GAMM;tr|A0A0S3ARN1|A0A0S3ARN1_9GAMM;tr|A0A0B2JT77|A0A0B2JT77_9GAMM;tr|A0A0W1LDG1|A0A0W1LDG1_9GAMM;tr|G7EFA0|G7EFA0_9GAMM;tr|G7G0D3|G7G0D3_9GAMM;tr|A0A063KSG3|A0A063KSG3_9GAMM;tr|N6V4I2|N6V4I2_9GAMM;tr|A0A0Q0FD97|A0A0Q0FD97_9GAMM;tr|A0A0P9H293|A0A0P9H293_9GAMM
F3BEP5	Pseudoalteromonas	Response regulator receiver	N		phosphorelay signal transduction system	20.1316	NaN	NaN	19.4234	NaN	NaN	19.272	19.5977	23.9142	NaN	NaN	21.6821	7	1	2.8779e-22	2178	tr|F3BEP5|F3BEP5_PSEHA;tr|A0A0S3ARM8|A0A0S3ARM8_9GAMM;tr|A0A0B2JVN5|A0A0B2JVN5_9GAMM;tr|A0A0W1LDU5|A0A0W1LDU5_9GAMM
A0A0B2JY80	Pseudoalteromonas	Metal-dependent phosphohydrolase	N		phosphorelay signal transduction system	17.7169	18.0515	18.0311	17.3975	17.4746	NaN	17.9334	NaN	24.1711	20.9704	18.5846	19.2513	11	2	6.9291e-36	2218	tr|A0A0B2JY80|A0A0B2JY80_9GAMM;tr|F3BFY8|F3BFY8_PSEHA
A0A0N0LV00	Pseudoalteromonas	Chemotaxis protein	N		signal transduction	NaN	NaN	NaN	NaN	16.991	NaN	18.0746	NaN	19.2993	19.5184	18.9577	19.665	17	12	1.3488e-144	2983	tr|A0A0N0LV00|A0A0N0LV00_9GAMM
A0A0N0LWZ7	Pseudoalteromonas	Chemotaxis protein	N		phosphorelay signal transduction system;chemotaxis;signal transduction;phosphorylation;peptidyl-histidine phosphorylation;signal transduction by protein phosphorylation	NaN	NaN	NaN	NaN	NaN	NaN	NaN	NaN	NaN	NaN	20.021	NaN	4	3	6.6212e-13	3000	tr|A0A0N0LWZ7|A0A0N0LWZ7_9GAMM;tr|U1KMR0|U1KMR0_9GAMM;tr|A0A0W1L269|A0A0W1L269_9GAMM;tr|A0A0P7E694|A0A0P7E694_9GAMM;tr|U1LBR2|U1LBR2_PSEO7;tr|A0A0F4Q9V6|A0A0F4Q9V6_PSEO7;tr|A0A0F4P5E9|A0A0F4P5E9_PSEO7;tr|A0A0C1PG58|A0A0C1PG58_9GAMM;tr|A0A0S2K646|A0A0S2K646_9GAMM
A0A0N0LX59	Pseudoalteromonas	Metal-dependent phosphohydrolase	N		phosphorelay signal transduction system	NaN	NaN	NaN	NaN	NaN	NaN	NaN	NaN	NaN	NaN	22.1765	NaN	7	3	2.7517e-17	3004	tr|A0A0N0LX59|A0A0N0LX59_9GAMM
A0A0N0LZX4	Pseudoalteromonas	Diguanylate cyclase	N		signal transduction	NaN	NaN	NaN	NaN	NaN	NaN	NaN	NaN	NaN	NaN	19.3748	NaN	2	2	1.4772e-09	3042	tr|A0A0N0LZX4|A0A0N0LZX4_9GAMM
A0A0N0M0B3	Pseudoalteromonas	Chemotaxis protein CheW	N		phosphorelay signal transduction system;chemotaxis;signal transduction	NaN	NaN	NaN	NaN	NaN	NaN	NaN	NaN	NaN	NaN	20.5568	NaN	8	1	1.0172e-22	3057	tr|A0A0N0M0B3|A0A0N0M0B3_9GAMM
A0A0N1ECK8	Pseudoalteromonas	Chemotaxis protein	N		signal transduction	19.534	18.8213	NaN	20.7156	21.8281	NaN	22.1829	22.1828	22.5746	22.6476	24.602	21.8839	17	16	3.8912e-224	3139	tr|A0A0N1ECK8|A0A0N1ECK8_9GAMM
A0A0N1EKC5	Pseudoalteromonas	LuxR family transcriptional regulator	N		phosphorelay signal transduction system;transcription, DNA-templated;regulation of transcription, DNA-templated	NaN	NaN	NaN	NaN	NaN	NaN	NaN	NaN	22.2915	NaN	NaN	NaN	4	4	4.8835e-09	3203	tr|A0A0N1EKC5|A0A0N1EKC5_9GAMM;tr|A0A0W1L9J8|A0A0W1L9J8_9GAMM;tr|U1K4Y0|U1K4Y0_9GAMM;tr|A0A0W1LJQ9|A0A0W1LJQ9_9GAMM;tr|A0A0W1BL90|A0A0W1BL90_9GAMM;tr|A0A167G6H6|A0A167G6H6_9GAMM;tr|Z9K400|Z9K400_9GAMM;tr|Z5XRK4|Z5XRK4_9GAMM;tr|U1KEN7|U1KEN7_9GAMM;tr|Q3IFM5|Q3IFM5_PSEHT;tr|N6VDS8|N6VDS8_9GAMM;tr|G7G0U0|G7G0U0_9GAMM;tr|G7F633|G7F633_9GAMM;tr|G7ESF0|G7ESF0_9GAMM;tr|G7EIR9|G7EIR9_9GAMM;tr|F3BH17|F3BH…
A0A0N1EKP7	Pseudoalteromonas	Chemotaxis protein CheW	N		chemotaxis;signal transduction	NaN	NaN	NaN	NaN	NaN	NaN	NaN	NaN	NaN	NaN	23.6966	NaN	5	2	2.6067e-18	3209	tr|A0A0N1EKP7|A0A0N1EKP7_9GAMM;tr|A0A0M8KKV7|A0A0M8KKV7_9GAMM;tr|A0A0F4PMW6|A0A0F4PMW6_9GAMM;tr|Z5XU64|Z5XU64_9GAMM;tr|V4J538|V4J538_9GAMM;tr|U1KSP6|U1KSP6_9GAMM;tr|U1KE97|U1KE97_PSEO7;tr|A0A167LSU9|A0A167LSU9_9GAMM;tr|A0A167GCU7|A0A167GCU7_9GAMM;tr|A0A167C1L2|A0A167C1L2_9GAMM;tr|A0A166VJQ6|A0A166VJQ6_9GAMM;tr|A0A165LVD3|A0A165LVD3_9GAMM;tr|A0A162CLQ2|A0A162CLQ2_9GAMM;tr|A0A0W1L9T7|A0A0W1L9T7_9GA…
A0A0N1ELM6	Pseudoalteromonas	Chemotaxis protein CheA	N		phosphorelay signal transduction system;chemotaxis;signal transduction;phosphorylation;peptidyl-histidine phosphorylation;signal transduction by protein phosphorylation	NaN	NaN	NaN	NaN	17.9465	18.8687	18.426	18.3744	19.9665	19.2873	24.2401	18.6673	11	4	1.5219e-33	3224	tr|A0A0N1ELM6|A0A0N1ELM6_9GAMM;tr|A0A0S2K0B8|A0A0S2K0B8_9GAMM;tr|A0A0W1LAQ6|A0A0W1LAQ6_9GAMM;tr|A0A167LSS5|A0A167LSS5_9GAMM;tr|A0A167C1R6|A0A167C1R6_9GAMM;tr|A0A0C1MKU8|A0A0C1MKU8_9GAMM;tr|A0A1C9XV54|A0A1C9XV54_9GAMM;tr|A0A0F6A723|A0A0F6A723_9GAMM;tr|U1KVF8|U1KVF8_9GAMM
A0A0N1EM76	Pseudoalteromonas	Chemotaxis protein	N		chemotaxis;signal transduction	NaN	NaN	NaN	NaN	NaN	NaN	NaN	NaN	NaN	NaN	19.9126	NaN	3	2	1.6693e-08	3238	tr|A0A0N1EM76|A0A0N1EM76_9GAMM;tr|Z5XMB6|Z5XMB6_9GAMM;tr|A0A167E018|A0A167E018_9GAMM;tr|A0A0Q0JBU7|A0A0Q0JBU7_9GAMM
A0A0N1EMH8	Pseudoalteromonas	Diguanylate cyclase	N		phosphorelay signal transduction system	NaN	NaN	NaN	NaN	NaN	NaN	NaN	NaN	NaN	NaN	21.1593	NaN	2	1	8.7399e-05	3248	tr|A0A0N1EMH8|A0A0N1EMH8_9GAMM
A0A0N1EMP2	Pseudoalteromonas	Chemotaxis protein	N		signal transduction	NaN	NaN	NaN	17.8071	NaN	NaN	NaN	NaN	NaN	NaN	18.3521	18.0495	9	7	6.8181e-41	3252	tr|A0A0N1EMP2|A0A0N1EMP2_9GAMM
A0A0N1EN01	Pseudoalteromonas	Chemotaxis protein CheY	N		phosphorelay signal transduction system	NaN	18.186	NaN	NaN	18.5517	NaN	NaN	NaN	NaN	NaN	22.0971	NaN	3	3	4.3263e-09	3261	tr|A0A0N1EN01|A0A0N1EN01_9GAMM
A0A0N1ENF7	Pseudoalteromonas	Chemotaxis protein	N		signal transduction	NaN	NaN	NaN	NaN	NaN	NaN	NaN	NaN	19.9935	NaN	20.5874	NaN	9	5	1.083e-45	3273	tr|A0A0N1ENF7|A0A0N1ENF7_9GAMM
A0A0N1ENV5	Pseudoalteromonas	Chemotaxis protein	N		chemotaxis;signal transduction	NaN	NaN	NaN	NaN	NaN	NaN	NaN	NaN	NaN	NaN	18.4872	NaN	2	1	6.144e-06	3283	tr|A0A0N1ENV5|A0A0N1ENV5_9GAMM
A0A0N1EPJ7	Pseudoalteromonas	Chemotaxis protein	N		chemotaxis;signal transduction	NaN	NaN	NaN	NaN	17.7338	NaN	NaN	NaN	NaN	NaN	24.2714	NaN	7	6	6.1376e-76	3290	tr|A0A0N1EPJ7|A0A0N1EPJ7_9GAMM
A0A0N1EQ71	Pseudoalteromonas	Chemotaxis protein	N		signal transduction	17.6549	NaN	NaN	NaN	NaN	NaN	NaN	NaN	NaN	18.2453	19.8967	NaN	6	4	6.0834e-47	3294	tr|A0A0N1EQ71|A0A0N1EQ71_9GAMM
A0A0N1EQN2	Pseudoalteromonas	Uncharacterized protein	N		chemotaxis;signal transduction	18.4176	NaN	NaN	NaN	NaN	19.018	NaN	NaN	18.977	19.5472	19.1097	19.6257	13	11	4.0194e-100	3302	tr|A0A0N1EQN2|A0A0N1EQN2_9GAMM
A0A0N1EX76	Pseudoalteromonas	Chemotaxis protein	N		signal transduction	NaN	NaN	NaN	NaN	NaN	NaN	NaN	NaN	NaN	NaN	18.8355	NaN	2	1	1.4777e-06	3340	tr|A0A0N1EX76|A0A0N1EX76_9GAMM
A0A0N1MR39	Pseudoalteromonas	Chemotaxis protein CheW	N		phosphorelay signal transduction system;chemotaxis;signal transduction	NaN	NaN	NaN	NaN	NaN	NaN	NaN	NaN	NaN	NaN	20.1109	NaN	3	3	2.2393e-08	3371	tr|A0A0N1MR39|A0A0N1MR39_9GAMM
A0A0N1MSW4	Pseudoalteromonas	Chemotaxis protein	N		signal transduction	NaN	NaN	NaN	NaN	NaN	18.4349	NaN	16.786	18.6043	NaN	22.0622	NaN	7	5	4.4315e-37	3398	tr|A0A0N1MSW4|A0A0N1MSW4_9GAMM
A0A0N1MTN3	Pseudoalteromonas	Chemotaxis protein	N		signal transduction	NaN	NaN	NaN	NaN	NaN	NaN	NaN	NaN	NaN	NaN	19.0282	NaN	3	1	2.3485e-13	3408	tr|A0A0N1MTN3|A0A0N1MTN3_9GAMM
A0A0N1MTW5	Pseudoalteromonas	Chemotaxis protein	N		phosphorelay signal transduction system;signal transduction;signal transduction by protein phosphorylation	NaN	NaN	NaN	NaN	NaN	NaN	NaN	NaN	20.8473	NaN	23.7346	NaN	10	8	3.6961e-42	3409	tr|A0A0N1MTW5|A0A0N1MTW5_9GAMM
A0A0N1MU02	Pseudoalteromonas	Chemotaxis protein	N		signal transduction	NaN	NaN	NaN	NaN	NaN	19.5037	21.3936	18.4355	22.0449	20.3629	21.0208	21.0898	15	7	1.2519e-84	3413	tr|A0A0N1MU02|A0A0N1MU02_9GAMM
A0A0N1MUA2	Pseudoalteromonas	Chemotaxis protein	N		signal transduction	NaN	NaN	NaN	NaN	NaN	NaN	NaN	NaN	NaN	NaN	19.8147	NaN	3	2	7.6455e-12	3420	tr|A0A0N1MUA2|A0A0N1MUA2_9GAMM
A0A0N1MUR6	Pseudoalteromonas	Diguanylate phosphodiesterase	N		phosphorelay signal transduction system;signal transduction by protein phosphorylation	NaN	NaN	NaN	NaN	NaN	NaN	NaN	NaN	NaN	NaN	NaN	17.5135	3	2	6.4686e-07	3429	tr|A0A0N1MUR6|A0A0N1MUR6_9GAMM
N6W2V3	Pseudoalteromonas	Response regulator	N		phosphorelay signal transduction system	NaN	NaN	NaN	NaN	NaN	NaN	NaN	NaN	NaN	NaN	NaN	19.7133	5	1	2.3714e-14	3577	tr|N6W2V3|N6W2V3_9GAMM;tr|A0A0Q0HS99|A0A0Q0HS99_9GAMM;tr|A0A0N8Q813|A0A0N8Q813_9GAMM
A0A0N8TWQ1	Pseudoalteromonas	Methyl-accepting chemotaxis protein II	N		phosphorelay signal transduction system;chemotaxis;signal transduction;signal transduction by protein phosphorylation	18.4784	NaN	18.1516	19.6588	19.2568	NaN	20.5937	19.3919	22.2175	24.5182	20.4324	20.5689	14	5	3.4029e-32	3586	tr|A0A0N8TWQ1|A0A0N8TWQ1_9GAMM
N6VB66	Pseudoalteromonas	Methyl-accepting chemotaxis protein	N		signal transduction	NaN	NaN	NaN	NaN	NaN	NaN	NaN	NaN	21.1515	NaN	NaN	NaN	8	1	1.16e-26	4227	tr|N6VB66|N6VB66_9GAMM;tr|A0A0P9G5P6|A0A0P9G5P6_9GAMM;tr|A0A0Q0HH89|A0A0Q0HH89_9GAMM;tr|A0A0W1L8C1|A0A0W1L8C1_9GAMM
G7F8T5	Pseudoalteromonas	Hemolysin secretion protein	N		chemotaxis;signal transduction	NaN	NaN	NaN	NaN	NaN	NaN	NaN	NaN	20.6253	NaN	NaN	19.1917	3	1	3.9739e-09	4690	tr|G7F8T5|G7F8T5_9GAMM;tr|U1K1V2|U1K1V2_9GAMM;tr|A0A0W1KR61|A0A0W1KR61_9GAMM;tr|A0A0W1BGY2|A0A0W1BGY2_9GAMM;tr|G7G3R7|G7G3R7_9GAMM;tr|G7EU33|G7EU33_9GAMM;tr|G7EMK9|G7EMK9_9GAMM;tr|F3BPH5|F3BPH5_PSEHA;tr|E6RP25|E6RP25_PSEU9;tr|A0A0W1LBB9|A0A0W1LBB9_9GAMM;tr|A0A0W1KZB8|A0A0W1KZB8_9GAMM;tr|A0A0S3AWA8|A0A0S3AWA8_9GAMM;tr|A0A0Q0H1Q6|A0A0Q0H1Q6_9GAMM;tr|A0A0N0RGS5|A0A0N0RGS5_9GAMM;tr|A0A0F4Q1G6|A0A0F4Q…
F3BHX2	Pseudoalteromonas	Signal transduction histidine kinase CheA	N		phosphorelay signal transduction system;chemotaxis;signal transduction;phosphorylation;peptidyl-histidine phosphorylation;signal transduction by protein phosphorylation	18.7593	NaN	NaN	NaN	NaN	NaN	NaN	NaN	20.3044	20.196	NaN	19.5263	10	1	1.2599e-25	10910	tr|F3BHX2|F3BHX2_PSEHA;tr|U1KBV7|U1KBV7_9GAMM;tr|G7F7L4|G7F7L4_9GAMM;tr|G7EGJ7|G7EGJ7_9GAMM;tr|A0A0W1KZJ7|A0A0W1KZJ7_9GAMM;tr|A0A0P9I6W3|A0A0P9I6W3_9GAMM;tr|A0A0N8TT48|A0A0N8TT48_9GAMM;tr|N6W4E8|N6W4E8_9GAMM;tr|A0A0W1LJ02|A0A0W1LJ02_9GAMM;tr|U1L7X5|U1L7X5_9GAMM;tr|A0A0W1BLB4|A0A0W1BLB4_9GAMM;tr|A0A063KGR8|A0A063KGR8_9GAMM;tr|G7G3P6|G7G3P6_9GAMM
L8D0I1	Pseudoalteromonas	Methyl-accepting chemotaxis protein I (Serine chemoreceptor protein)	N		chemotaxis;signal transduction	NaN	NaN	NaN	NaN	NaN	NaN	NaN	NaN	NaN	NaN	19.9648	NaN	4	1	9.5505e-13	11263	tr|L8D0I1|L8D0I1_9GAMM
L8D869	Pseudoalteromonas	Response regulator in two-component regulatory system with PhoQ	N		phosphorelay signal transduction system;transcription, DNA-templated;regulation of transcription, DNA-templated	NaN	NaN	NaN	NaN	NaN	NaN	NaN	NaN	NaN	NaN	20.3313	NaN	3	1	1.2121e-07	11268	tr|L8D869|L8D869_9GAMM
U1JL39	Pseudoalteromonas	Two-component response regulator	N		phosphorelay signal transduction system;transcription, DNA-templated;regulation of transcription, DNA-templated	NaN	NaN	NaN	NaN	NaN	NaN	NaN	NaN	NaN	NaN	NaN	20.2492	6	2	3.6779e-18	11459	tr|U1JL39|U1JL39_9GAMM
V4JAI5	Pseudoalteromonas	Methyl-accepting chemotaxis protein	N		chemotaxis;signal transduction	NaN	NaN	NaN	NaN	NaN	NaN	NaN	NaN	NaN	NaN	19.2193	NaN	3	1	4.0519e-06	11578	tr|V4JAI5|V4JAI5_9GAMM;tr|A0A1C9XJT6|A0A1C9XJT6_9GAMM;tr|A0A167JX73|A0A167JX73_9GAMM;tr|A0A167DZ85|A0A167DZ85_9GAMM;tr|A0A0F6ABP4|A0A0F6ABP4_9GAMM;tr|A0A1C0TWC5|A0A1C0TWC5_9GAMM;tr|A0A167JLI2|A0A167JLI2_9GAMM;tr|A0A161XWX3|A0A161XWX3_9GAMM;tr|A0A161XX64|A0A161XX64_9GAMM
Z5XU70	Pseudoalteromonas	Chemotaxis response regulator protein-glutamate methylesterase	N		phosphorelay signal transduction system;chemotaxis;signal transduction;phosphorylation	NaN	NaN	NaN	NaN	NaN	NaN	NaN	NaN	NaN	NaN	NaN	26.8912	3	1	2.3269e-08	11695	tr|Z5XU70|Z5XU70_9GAMM
Z5XW44	Pseudoalteromonas	Histidine kinase	N		phosphorelay signal transduction system;signal transduction;phosphorylation	NaN	NaN	NaN	NaN	NaN	NaN	NaN	NaN	NaN	NaN	19.0693	NaN	4	1	9.9015e-24	11698	tr|Z5XW44|Z5XW44_9GAMM
A0A136H5Y7	Neptuniibacter	Chemotaxis protein CheA	N		phosphorelay signal transduction system;chemotaxis;signal transduction;phosphorylation;peptidyl-histidine phosphorylation;signal transduction by protein phosphorylation	NaN	NaN	NaN	NaN	18.4846	NaN	NaN	NaN	NaN	NaN	NaN	20.1524	5	3	1.9471e-15	4933	tr|A0A136H5Y7|A0A136H5Y7_9GAMM;tr|Q2BJA4|Q2BJA4_NEPCE
A0A136H9X5	Neptuniibacter	Two-component system response regulator	N		phosphorelay signal transduction system;transcription, DNA-templated;regulation of transcription, DNA-templated;phosphate ion transport	NaN	NaN	19.2458	NaN	NaN	NaN	NaN	NaN	NaN	NaN	NaN	21.7313	4	4	2.2876e-12	4962	tr|A0A136H9X5|A0A136H9X5_9GAMM;tr|Q2BQL1|Q2BQL1_NEPCE
A0A136HJ19	Neptuniibacter	Diguanylate cyclase	N		phosphorelay signal transduction system;regulation of transcription, DNA-templated;signal transduction by protein phosphorylation	NaN	NaN	NaN	NaN	NaN	NaN	NaN	NaN	NaN	NaN	NaN	20.1101	3	3	1.0231e-09	5040	tr|A0A136HJ19|A0A136HJ19_9GAMM
K5VF62	Vibrio	HAMP domain protein	N		signal transduction	NaN	18.647	18.7132	18.7766	18.5617	NaN	NaN	21.6134	18.6748	NaN	NaN	NaN	3	2	1.4152e-05	851	tr|K5VF62|K5VF62_9VIBR;tr|K5SRT9|K5SRT9_9VIBR;tr|A0A061PY99|A0A061PY99_9VIBR;tr|M7QRI2|M7QRI2_VIBHA;tr|A8T9E6|A8T9E6_9VIBR;tr|A7MRW7|A7MRW7_VIBCB;tr|A6APR5|A6APR5_VIBCY;tr|A0A0D0J055|A0A0D0J055_VIBHA;tr|A0A0C1Z5B8|A0A0C1Z5B8_9VIBR;tr|A0A0C1YNT1|A0A0C1YNT1_9VIBR;tr|A0A0A3EQQ1|A0A0A3EQQ1_9VIBR;tr|F9SB09|F9SB09_VIBSP;tr|A3UZF6|A3UZF6_VIBS1;tr|A0A1C3IH10|A0A1C3IH10_9VIBR;tr|A0A1B9QNU0|A0A1B9QNU0_VIBS…
F9SJL2	Vibrio	Two-component response regulator	N		phosphorelay signal transduction system;transcription, DNA-templated;regulation of transcription, DNA-templated	17.6477	18.514	18.3083	18.8514	20.1459	20.2312	23.2723	25.1228	23.1035	21.8638	25.7484	25.3292	12	10	2.5823e-163	1317	tr|F9SJL2|F9SJL2_VIBSP;tr|A3UWT2|A3UWT2_VIBS1;tr|A0A1D2YE96|A0A1D2YE96_9VIBR;tr|A0A1D2Y4X2|A0A1D2Y4X2_9VIBR;tr|A0A1D2Y3J6|A0A1D2Y3J6_9VIBR;tr|A0A1D2XNB6|A0A1D2XNB6_9VIBR;tr|A0A1C3JFK8|A0A1C3JFK8_9VIBR;tr|A0A1C3J460|A0A1C3J460_9VIBR;tr|A0A1C3IRS0|A0A1C3IRS0_9VIBR;tr|A0A1B9PZC3|A0A1B9PZC3_9VIBR;tr|A0A1B1BY63|A0A1B1BY63_9VIBR;tr|A0A1A6KRG1|A0A1A6KRG1_9VIBR;tr|A0A0T7EED9|A0A0T7EED9_9VIBR;tr|A0A0T7EAY…
F9T9S1	Vibrio	Response regulator	N		phosphorelay signal transduction system;transcription, DNA-templated;regulation of transcription, DNA-templated	NaN	NaN	NaN	19.8623	18.2962	20.6223	20.7259	22.3783	20.2755	20.6974	23.0358	21.9906	6	6	4.5429e-19	1377	tr|F9T9S1|F9T9S1_9VIBR;tr|F9SMY8|F9SMY8_VIBOR;tr|F9SIT7|F9SIT7_VIBSP;tr|E8LUN3|E8LUN3_9VIBR;tr|B7VGT4|B7VGT4_VIBTL;tr|A3UZI2|A3UZI2_VIBS1;tr|A0A1D2YKR6|A0A1D2YKR6_9VIBR;tr|A0A1D2YCF9|A0A1D2YCF9_9VIBR;tr|A0A1D2XRM0|A0A1D2XRM0_9VIBR;tr|A0A1D2XQA1|A0A1D2XQA1_9VIBR;tr|A0A1C3J9U9|A0A1C3J9U9_9VIBR;tr|A0A1C3J5I3|A0A1C3J5I3_9VIBR;tr|A0A1C3INR3|A0A1C3INR3_9VIBR;tr|A0A1B9QBS6|A0A1B9QBS6_VIBSP;tr|A0A1B9PUW5…
C9QFN2	Vibrio	Transcriptional regulator	N		phosphorelay signal transduction system;transcription, DNA-templated;regulation of transcription, DNA-templated	NaN	NaN	NaN	NaN	NaN	NaN	NaN	NaN	NaN	NaN	18.9018	NaN	5	1	1.9507e-15	1767	tr|C9QFN2|C9QFN2_VIBOR;tr|A0A0M0IP22|A0A0M0IP22_9VIBR;tr|A0A0L7YNB3|A0A0L7YNB3_VIBAL;tr|A0A0A6QQW1|A0A0A6QQW1_9VIBR;tr|A0A0A5I209|A0A0A5I209_9VIBR
F9S9A5	Vibrio	C4-dicarboxylate transport transcriptional regulatory protein	N		phosphorelay signal transduction system;transcription, DNA-templated;regulation of transcription, DNA-templated	NaN	NaN	NaN	NaN	18.7523	NaN	NaN	19.0453	NaN	NaN	18.5589	19.4747	2	2	0.00067834	2599	tr|F9S9A5|F9S9A5_VIBSP;tr|A3UNN9|A3UNN9_VIBS1;tr|A0A1D2YIR1|A0A1D2YIR1_9VIBR;tr|A0A1D2Y6A1|A0A1D2Y6A1_9VIBR;tr|A0A1D2Y060|A0A1D2Y060_9VIBR;tr|A0A1D2XND2|A0A1D2XND2_9VIBR;tr|A0A1C3JIC8|A0A1C3JIC8_9VIBR;tr|A0A1C3IFL4|A0A1C3IFL4_9VIBR;tr|A0A1B9QL27|A0A1B9QL27_9VIBR;tr|A0A1B9QH42|A0A1B9QH42_VIBSP;tr|A0A1B9Q1A0|A0A1B9Q1A0_9VIBR;tr|A0A1B1C2G2|A0A1B1C2G2_9VIBR;tr|A0A1A6JAL9|A0A1A6JAL9_9VIBR;tr|A0A166HSJ…
F9SAG8	Vibrio	LuxO repressor protein	N		phosphorelay signal transduction system;transcription, DNA-templated;regulation of transcription, DNA-templated	NaN	NaN	NaN	17.8965	18.7004	NaN	19.295	21.2479	20.2807	NaN	20.4513	21.3543	8	7	7.2087e-15	2810	tr|F9SAG8|F9SAG8_VIBSP;tr|B7VLU1|B7VLU1_VIBTL;tr|U5A902|U5A902_9VIBR;tr|A3UX76|A3UX76_VIBS1;tr|A0A1D2YBU3|A0A1D2YBU3_9VIBR;tr|A0A1D2Y6A9|A0A1D2Y6A9_9VIBR;tr|A0A1D2Y1Z6|A0A1D2Y1Z6_9VIBR;tr|A0A1D2XFN9|A0A1D2XFN9_9VIBR;tr|A0A1C3JE42|A0A1C3JE42_9VIBR;tr|A0A1C3IJU9|A0A1C3IJU9_9VIBR;tr|A0A1C3IFJ3|A0A1C3IFJ3_9VIBR;tr|A0A1B9QAW1|A0A1B9QAW1_9VIBR;tr|A0A1B9Q5R4|A0A1B9Q5R4_9VIBR;tr|A0A1B1BU53|A0A1B1BU53_9VI…
A3UTW3	Vibrio	Chemotaxis CheV	N		phosphorelay signal transduction system;chemotaxis;signal transduction	NaN	NaN	NaN	NaN	20.6303	21.986	21.3002	23.5741	21.8037	21.5197	21.7641	22.3729	11	10	5.6121e-29	3519	tr|A3UTW3|A3UTW3_VIBS1;tr|A0A1C3IWL8|A0A1C3IWL8_9VIBR;tr|A0A0N8GVR2|A0A0N8GVR2_VIBSP;tr|A0A1D2Y9X4|A0A1D2Y9X4_9VIBR;tr|A0A1D2Y5K6|A0A1D2Y5K6_9VIBR;tr|A0A1D2XV21|A0A1D2XV21_9VIBR;tr|A0A1D2XM13|A0A1D2XM13_9VIBR;tr|A0A1C3JA18|A0A1C3JA18_9VIBR;tr|A0A1B9Q643|A0A1B9Q643_9VIBR;tr|A0A1B9PUD7|A0A1B9PUD7_9VIBR;tr|A0A1B1BXR1|A0A1B1BXR1_9VIBR;tr|A0A1A6L1I2|A0A1A6L1I2_9VIBR;tr|A0A0T7ENB4|A0A0T7ENB4_9VIBR;tr|A…
A3UU08	Vibrio	Chemotaxis protein CheA	N		phosphorelay signal transduction system;chemotaxis;signal transduction;phosphorylation;peptidyl-histidine phosphorylation;signal transduction by protein phosphorylation	19.4655	19.6315	18.9438	19.9399	20.5949	19.8554	22.4596	22.5807	21.3577	22.3408	21.6259	21.7103	16	11	2.0036e-59	3546	tr|A3UU08|A3UU08_VIBS1;tr|A0A1C3IW65|A0A1C3IW65_9VIBR;tr|A0A1B9QU96|A0A1B9QU96_VIBSP;tr|A0A0N8GWE6|A0A0N8GWE6_VIBSP;tr|A0A1B9PUI3|A0A1B9PUI3_9VIBR;tr|A0A1A6ITM3|A0A1A6ITM3_9VIBR;tr|U5A889|U5A889_9VIBR;tr|A0A0L1L8A1|A0A0L1L8A1_9VIBR;tr|A0A1A6LFZ7|A0A1A6LFZ7_VIBSP;tr|A0A1C3J9Y9|A0A1C3J9Y9_9VIBR;tr|A0A1D2Y9T7|A0A1D2Y9T7_9VIBR;tr|A0A1D2Y731|A0A1D2Y731_9VIBR;tr|A0A1D2XUS8|A0A1D2XUS8_9VIBR;tr|A0A1D2XHD…
B7VPU0	Vibrio	DNA-binding response regulator	N		phosphorelay signal transduction system;transcription, DNA-templated;regulation of transcription, DNA-templated	NaN	NaN	NaN	NaN	NaN	NaN	NaN	21.4685	NaN	NaN	21.9731	21.0616	3	1	2.3519e-10	3620	tr|B7VPU0|B7VPU0_VIBTL;tr|A3UYF8|A3UYF8_VIBS1;tr|A0A1D2YRP3|A0A1D2YRP3_9VIBR;tr|A0A1D2YJM8|A0A1D2YJM8_9VIBR;tr|A0A1D2XXC6|A0A1D2XXC6_9VIBR;tr|A0A1D2XK10|A0A1D2XK10_9VIBR;tr|A0A1C3JI87|A0A1C3JI87_9VIBR;tr|A0A1C3J529|A0A1C3J529_9VIBR;tr|A0A1C3IJC7|A0A1C3IJC7_9VIBR;tr|A0A1B9Q6V9|A0A1B9Q6V9_9VIBR;tr|A0A1B1BWE2|A0A1B1BWE2_9VIBR;tr|A0A0T7EMY7|A0A0T7EMY7_9VIBR;tr|A0A0T7E6G4|A0A0T7E6G4_9VIBR;tr|A0A0T7DI5…
A3UY86	Vibrio	Methyl-accepting chemotaxis protein	N		signal transduction	NaN	NaN	NaN	NaN	NaN	NaN	NaN	17.0874	NaN	NaN	NaN	NaN	2	1	7.0301e-08	3628	tr|A3UY86|A3UY86_VIBS1;tr|A0A1C3IPT8|A0A1C3IPT8_9VIBR;tr|A0A1B9QR50|A0A1B9QR50_VIBSP;tr|A0A1A6M0N2|A0A1A6M0N2_VIBSP;tr|A0A0P6YGK3|A0A0P6YGK3_VIBSP
A3UKV2	Vibrio	Response regulator/phosphatase	N		phosphorelay signal transduction system	NaN	NaN	NaN	NaN	NaN	NaN	19.3984	20.6519	19.8675	20.1281	21.4706	20.8694	8	8	3.3611e-24	3641	tr|A3UKV2|A3UKV2_VIBS1;tr|A0A1C3IQY7|A0A1C3IQY7_9VIBR;tr|A0A0P6YI10|A0A0P6YI10_VIBSP;tr|A0A1B9QRK7|A0A1B9QRK7_VIBSP;tr|A0A1D2YP72|A0A1D2YP72_9VIBR;tr|A0A1A6LHE5|A0A1A6LHE5_VIBSP;tr|F9SDV9|F9SDV9_VIBSP;tr|A0A0T7D9U3|A0A0T7D9U3_9VIBR;tr|A0A1B9PVS7|A0A1B9PVS7_9VIBR;tr|B7VS47|B7VS47_VIBTL;tr|A0A1D2Y1R4|A0A1D2Y1R4_9VIBR;tr|A0A1D2XLF2|A0A1D2XLF2_9VIBR;tr|A0A1C3IPH9|A0A1C3IPH9_9VIBR;tr|A0A1B1BZI5|A0A1B1…
A0A0P6YIM2	Vibrio	Chemotaxis protein	N		signal transduction	NaN	NaN	NaN	NaN	NaN	NaN	NaN	19.6281	NaN	NaN	NaN	NaN	5	1	1.627e-17	3649	tr|A0A0P6YIM2|A0A0P6YIM2_VIBSP;tr|A0A1C3J026|A0A1C3J026_9VIBR
A0A1C3IS28	Vibrio	Aerobic respiration control sensor protein	N		phosphorelay signal transduction system;transcription, DNA-templated;regulation of transcription, DNA-templated;signal transduction;phosphorylation;peptidyl-histidine phosphorylation;signal transduction by protein phosphorylation	18.2941	NaN	NaN	NaN	NaN	NaN	NaN	20.071	19.5021	NaN	19.8974	20.6054	10	9	1.207e-25	3692	tr|A0A1C3IS28|A0A1C3IS28_9VIBR;tr|A0A1A6LA15|A0A1A6LA15_VIBSP;tr|A3UWT0|A3UWT0_VIBS1;tr|A0A0P6YML8|A0A0P6YML8_VIBSP;tr|A0A1B9QS80|A0A1B9QS80_VIBSP;tr|A0A120DHC2|A0A120DHC2_9VIBR;tr|F9SJL0|F9SJL0_VIBSP;tr|A0A165XP84|A0A165XP84_9VIBR;tr|A0A1D2YEA1|A0A1D2YEA1_9VIBR;tr|A0A1D2Y4V5|A0A1D2Y4V5_9VIBR;tr|A0A1D2Y3K8|A0A1D2Y3K8_9VIBR;tr|A0A1D2XNA0|A0A1D2XNA0_9VIBR;tr|A0A1C3JFK5|A0A1C3JFK5_9VIBR;tr|A0A1B9PZC…
B7VLZ8	Vibrio	Chemotaxis protein	N		phosphorelay signal transduction system;chemotaxis;signal transduction	18.5173	NaN	NaN	18.5492	20.0221	20.0483	20.1364	22.5487	20.7046	NaN	20.1441	20.2114	7	7	4.9039e-19	3782	tr|B7VLZ8|B7VLZ8_VIBTL;tr|A3UYL7|A3UYL7_VIBS1;tr|A0A1D2YN24|A0A1D2YN24_9VIBR;tr|A0A1D2YC03|A0A1D2YC03_9VIBR;tr|A0A1D2Y2M9|A0A1D2Y2M9_9VIBR;tr|A0A1D2XQC4|A0A1D2XQC4_9VIBR;tr|A0A1C3JG93|A0A1C3JG93_9VIBR;tr|A0A1C3IPL6|A0A1C3IPL6_9VIBR;tr|A0A1C3IFP6|A0A1C3IFP6_9VIBR;tr|A0A1B9Q5V2|A0A1B9Q5V2_9VIBR;tr|A0A1B1BU23|A0A1B1BU23_9VIBR;tr|A0A0T7EHM9|A0A0T7EHM9_9VIBR;tr|A0A0T7E0E1|A0A0T7E0E1_9VIBR;tr|A0A0T7DFP…
A3UWA0	Vibrio	Response regulator	N		phosphorelay signal transduction system;transcription, DNA-templated;regulation of transcription, DNA-templated	NaN	NaN	NaN	NaN	18.745	19.7783	NaN	22.3736	21.3584	21.0752	22.5203	21.7751	7	1	7.1952e-19	3787	tr|A3UWA0|A3UWA0_VIBS1;tr|A0A1C3J3H4|A0A1C3J3H4_9VIBR;tr|A0A1C3IYN7|A0A1C3IYN7_9VIBR;tr|A0A0P6YTJ4|A0A0P6YTJ4_VIBSP
A3ULW5	Vibrio	Methyl-accepting chemotaxis protein	N		chemotaxis;signal transduction	NaN	NaN	NaN	NaN	18.641	NaN	19.7286	21.2791	19.1953	NaN	18.5179	18.1745	7	6	1.8089e-31	3814	tr|A3ULW5|A3ULW5_VIBS1;tr|A0A1C3IZD3|A0A1C3IZD3_9VIBR;tr|A0A1B9QIK7|A0A1B9QIK7_VIBSP;tr|A0A0P6YWM6|A0A0P6YWM6_VIBSP;tr|A0A1A6LZC7|A0A1A6LZC7_VIBSP;tr|A0A1B9QBS1|A0A1B9QBS1_9VIBR;tr|A0A1A6J457|A0A1A6J457_9VIBR;tr|A0A0T7ESV2|A0A0T7ESV2_9VIBR;tr|A0A0T7DNB6|A0A0T7DNB6_9VIBR;tr|U5A4V0|U5A4V0_9VIBR;tr|A0A0L1L986|A0A0L1L986_9VIBR
A3UNS8	Vibrio	EAL domain protein	N		signal transduction	NaN	NaN	NaN	NaN	NaN	NaN	NaN	NaN	NaN	NaN	20.2381	NaN	18	1	4.6688e-59	3852	tr|A3UNS8|A3UNS8_VIBS1;tr|A0A0P6Z0B4|A0A0P6Z0B4_VIBSP;tr|A0A1A6LNB9|A0A1A6LNB9_VIBSP
A3UU31	Vibrio	DNA-binding response regulator TorR	N		phosphorelay signal transduction system;transcription, DNA-templated;regulation of transcription, DNA-templated	NaN	NaN	21.0116	NaN	18.3989	20.8736	NaN	20.678	20.4068	20.0425	21.6332	22.459	8	8	5.7454e-23	3882	tr|A3UU31|A3UU31_VIBS1;tr|A0A1C3IPN1|A0A1C3IPN1_9VIBR;tr|A0A0P6Z203|A0A0P6Z203_VIBSP;tr|A0A1A6M291|A0A1A6M291_VIBSP;tr|U5A7P9|U5A7P9_9VIBR;tr|F9SAS5|F9SAS5_VIBSP;tr|B7VMG7|B7VMG7_VIBTL;tr|A0A1D2YM77|A0A1D2YM77_9VIBR;tr|A0A1D2YC61|A0A1D2YC61_9VIBR;tr|A0A1D2XRU0|A0A1D2XRU0_9VIBR;tr|A0A1D2XQL9|A0A1D2XQL9_9VIBR;tr|A0A1C3JH40|A0A1C3JH40_9VIBR;tr|A0A1C3INQ0|A0A1C3INQ0_9VIBR;tr|A0A1B9QR33|A0A1B9QR33_VIB…
A3UV64	Vibrio	Chemotactic transducer-related protein	N		signal transduction	NaN	NaN	NaN	NaN	NaN	NaN	NaN	NaN	NaN	19.8501	19.6012	18.9589	3	2	4.1967e-08	3884	tr|A3UV64|A3UV64_VIBS1;tr|B7VR43|B7VR43_VIBTL;tr|A0A1C3IZ85|A0A1C3IZ85_9VIBR;tr|A0A1C3IIC3|A0A1C3IIC3_9VIBR;tr|A0A1B9QFH0|A0A1B9QFH0_VIBSP;tr|A0A0P6Z218|A0A0P6Z218_VIBSP;tr|A0A1C3JKB7|A0A1C3JKB7_9VIBR;tr|A0A0T7DR31|A0A0T7DR31_9VIBR;tr|A0A1D2YPC9|A0A1D2YPC9_9VIBR;tr|A0A1D2YHF6|A0A1D2YHF6_9VIBR;tr|A0A1D2Y340|A0A1D2Y340_9VIBR;tr|A0A1D2XF15|A0A1D2XF15_9VIBR;tr|A0A1B9Q043|A0A1B9Q043_9VIBR;tr|A0A1B1C1A…
A0A0P6Z3X9	Vibrio	Chemotaxis protein CheY	N		phosphorelay signal transduction system;signal transduction;phosphorylation;signal transduction by protein phosphorylation	NaN	NaN	NaN	NaN	NaN	NaN	NaN	NaN	NaN	NaN	NaN	16.6605	2	1	6.8594e-05	3917	tr|A0A0P6Z3X9|A0A0P6Z3X9_VIBSP
A0A1B9QQB9	Vibrio	CadC family transcriptional regulator	N		phosphorelay signal transduction system;transcription, DNA-templated;regulation of transcription, DNA-templated	NaN	NaN	NaN	NaN	NaN	NaN	NaN	18.8297	NaN	NaN	19.8536	NaN	3	3	6.2791e-07	3935	tr|A0A1B9QQB9|A0A1B9QQB9_VIBSP;tr|A3UTR1|A3UTR1_VIBS1;tr|A0A1C3IRG0|A0A1C3IRG0_9VIBR;tr|A0A0P6Z4U7|A0A0P6Z4U7_VIBSP;tr|A0A0T7EDQ6|A0A0T7EDQ6_9VIBR;tr|A0A0T7D7P2|A0A0T7D7P2_9VIBR;tr|A0A0T7DUW4|A0A0T7DUW4_9VIBR
A3UPC9	Vibrio	Transcriptional regulator OmpR	N		phosphorelay signal transduction system;transcription, DNA-templated;regulation of transcription, DNA-templated	NaN	NaN	NaN	17.8683	19.0059	NaN	21.1787	22.9237	21.749	21.5764	24.4783	23.9955	10	10	8.0888e-31	3970	tr|A3UPC9|A3UPC9_VIBS1;tr|A0A1D2Y2A9|A0A1D2Y2A9_9VIBR;tr|A0A1C3IUV0|A0A1C3IUV0_9VIBR;tr|A0A0P6Z608|A0A0P6Z608_VIBSP;tr|F9SJC0|F9SJC0_VIBSP;tr|B7VHH6|B7VHH6_VIBTL;tr|A0A1D2YN90|A0A1D2YN90_9VIBR;tr|A0A1D2YDH6|A0A1D2YDH6_9VIBR;tr|A0A1D2XL37|A0A1D2XL37_9VIBR;tr|A0A1C3JBY9|A0A1C3JBY9_9VIBR;tr|A0A1C3IRR1|A0A1C3IRR1_9VIBR;tr|A0A1B9QAC0|A0A1B9QAC0_9VIBR;tr|A0A1B9Q166|A0A1B9Q166_9VIBR;tr|A0A1B1BRF7|A0A1B1…
A3UU12	Vibrio	Chemotaxis signal transduction protein	N		chemotaxis;signal transduction	19.9895	18.6245	20.3002	20.7105	21.6259	21.5584	22.8232	24.8752	23.8236	21.9529	23.5485	23.6022	8	5	9.3245e-24	4014	tr|A3UU12|A3UU12_VIBS1;tr|A0A1C3IW28|A0A1C3IW28_9VIBR;tr|A0A1B9Q791|A0A1B9Q791_9VIBR;tr|A0A1A6KZ06|A0A1A6KZ06_9VIBR;tr|A0A0P6Z8N5|A0A0P6Z8N5_VIBSP;tr|U5A0M4|U5A0M4_9VIBR;tr|F9SFR7|F9SFR7_VIBSP;tr|B7VL29|B7VL29_VIBTL;tr|A0A1D2Y9S8|A0A1D2Y9S8_9VIBR;tr|A0A1D2Y737|A0A1D2Y737_9VIBR;tr|A0A1D2XV00|A0A1D2XV00_9VIBR;tr|A0A1D2XHC5|A0A1D2XHC5_9VIBR;tr|A0A1C3JF48|A0A1C3JF48_9VIBR;tr|A0A1C3IMP1|A0A1C3IMP1_9VI…
A0A1C3IMB8	Vibrio	Chemotaxis response regulator protein-glutamate methylesterase	N		phosphorelay signal transduction system	NaN	NaN	NaN	NaN	NaN	NaN	18.5016	19.0529	NaN	NaN	19.0772	18.3329	2	2	3.3768e-05	4070	tr|A0A1C3IMB8|A0A1C3IMB8_9VIBR;tr|A0A1B9QLH8|A0A1B9QLH8_VIBSP;tr|A0A1A6LTZ7|A0A1A6LTZ7_VIBSP;tr|A0A0P6ZF09|A0A0P6ZF09_VIBSP;tr|A3UMY8|A3UMY8_VIBS1;tr|A0A1C3JEX5|A0A1C3JEX5_9VIBR;tr|F9SHY6|F9SHY6_VIBSP;tr|A0A1A6IYJ9|A0A1A6IYJ9_9VIBR;tr|A0A166AEI6|A0A166AEI6_9VIBR
B7VRY7	Vibrio	Transcriptional regulator	N		phosphorelay signal transduction system;transcription, DNA-templated;regulation of transcription, DNA-templated	NaN	NaN	NaN	NaN	19.4694	NaN	21.6222	22.2814	20.8589	22.5723	24.2141	23.9011	8	4	2.486e-30	4076	tr|B7VRY7|B7VRY7_VIBTL;tr|A0A1C3J1D8|A0A1C3J1D8_9VIBR;tr|A0A1C3IMX0|A0A1C3IMX0_9VIBR;tr|A0A1B9Q0R8|A0A1B9Q0R8_9VIBR;tr|A0A1B9PX26|A0A1B9PX26_9VIBR;tr|A0A1A6KN80|A0A1A6KN80_9VIBR;tr|A0A0T7DB77|A0A0T7DB77_9VIBR;tr|A0A0P6ZFR1|A0A0P6ZFR1_VIBSP;tr|Z2EJ32|Z2EJ32_VIBPH;tr|X7RGB9|X7RGB9_VIBPH;tr|K5UZE7|K5UZE7_9VIBR;tr|K5UBT1|K5UBT1_9VIBR;tr|K5TB17|K5TB17_9VIBR;tr|A0A0A3V737|A0A0A3V737_VIBPH;tr|A0A061Q4K4…
A3UYQ6	Vibrio	Putative regulatory component of sensory transduction system	N		phosphorelay signal transduction system	NaN	NaN	NaN	NaN	NaN	19.8134	20.3802	20.0079	21.0591	NaN	20.5509	20.9776	3	3	2.2941e-10	4093	tr|A3UYQ6|A3UYQ6_VIBS1;tr|A0A1B9QIH4|A0A1B9QIH4_VIBSP;tr|A0A0P6ZHM7|A0A0P6ZHM7_VIBSP;tr|A0A1C3IMY0|A0A1C3IMY0_9VIBR;tr|F9SEA4|F9SEA4_VIBSP;tr|A0A1D2YNJ1|A0A1D2YNJ1_9VIBR;tr|A0A1D2YGP3|A0A1D2YGP3_9VIBR;tr|A0A1D2XX11|A0A1D2XX11_9VIBR;tr|A0A1D2XJ04|A0A1D2XJ04_9VIBR;tr|A0A1B9Q0Q4|A0A1B9Q0Q4_9VIBR;tr|A0A1B9PX22|A0A1B9PX22_9VIBR;tr|A0A1B1C063|A0A1B1C063_9VIBR;tr|A0A1A6LUC7|A0A1A6LUC7_VIBSP;tr|A0A1A6IYV…
F9SDW8	Vibrio	Methyl-accepting chemotaxis protein	N		signal transduction	NaN	NaN	NaN	NaN	NaN	NaN	NaN	17.451	NaN	NaN	NaN	NaN	2	1	9.3733e-07	4129	tr|F9SDW8|F9SDW8_VIBSP;tr|A3UKU3|A3UKU3_VIBS1;tr|A0A1D2YG58|A0A1D2YG58_9VIBR;tr|A0A1D2Y6E9|A0A1D2Y6E9_9VIBR;tr|A0A1D2Y1S3|A0A1D2Y1S3_9VIBR;tr|A0A1D2XI57|A0A1D2XI57_9VIBR;tr|A0A1C3JD35|A0A1C3JD35_9VIBR;tr|A0A1C3IQT0|A0A1C3IQT0_9VIBR;tr|A0A1B9QRM7|A0A1B9QRM7_VIBSP;tr|A0A1B9PVU1|A0A1B9PVU1_9VIBR;tr|A0A1B9PS73|A0A1B9PS73_9VIBR;tr|A0A1B1BZJ6|A0A1B1BZJ6_9VIBR;tr|A0A1A6JAX9|A0A1A6JAX9_9VIBR;tr|A0A165TEE…
B7VK74	Vibrio	Histidine kinase	N		phosphorelay signal transduction system;signal transduction;phosphorylation;peptidyl-histidine phosphorylation;signal transduction by protein phosphorylation	NaN	NaN	NaN	NaN	NaN	NaN	NaN	19.7953	NaN	19.9706	19.7738	19.3407	3	3	4.1147e-10	4141	tr|B7VK74|B7VK74_VIBTL;tr|A3UV02|A3UV02_VIBS1;tr|A0A1C3IGE7|A0A1C3IGE7_9VIBR;tr|A0A1A6LVM8|A0A1A6LVM8_VIBSP;tr|A0A0P6ZKF9|A0A0P6ZKF9_VIBSP;tr|A0A1C3J5V2|A0A1C3J5V2_9VIBR;tr|U5A639|U5A639_9VIBR;tr|A0A1D2XYZ3|A0A1D2XYZ3_9VIBR;tr|A0A1D2XHQ8|A0A1D2XHQ8_9VIBR;tr|A0A1C3J9J9|A0A1C3J9J9_9VIBR;tr|A0A1B9Q4K8|A0A1B9Q4K8_9VIBR;tr|A0A1B9PV92|A0A1B9PV92_9VIBR;tr|A0A1B1BSP9|A0A1B1BSP9_9VIBR;tr|A0A1A6JDA6|A0A1A6…
A3UXJ4	Vibrio	Methyl-accepting chemotaxis protein	N		chemotaxis;signal transduction	NaN	NaN	NaN	NaN	NaN	NaN	NaN	18.0804	NaN	NaN	NaN	NaN	2	1	1.7974e-07	4196	tr|A3UXJ4|A3UXJ4_VIBS1;tr|A0A1C3IMI7|A0A1C3IMI7_9VIBR;tr|A0A1A6LXF2|A0A1A6LXF2_VIBSP;tr|A0A0P6ZP99|A0A0P6ZP99_VIBSP
A0A0T7ESK8	Vibrio	Methyl-accepting chemotaxis protein	N		signal transduction	NaN	NaN	NaN	NaN	19.2155	NaN	NaN	20.4088	19.2795	NaN	19.3594	NaN	6	2	2.3481e-21	4636	tr|A0A0T7ESK8|A0A0T7ESK8_9VIBR;tr|U4ZVZ2|U4ZVZ2_9VIBR;tr|A0A0L1L2P2|A0A0L1L2P2_9VIBR;tr|A0A1B9QT96|A0A1B9QT96_VIBSP;tr|A0A1A6LUI8|A0A1A6LUI8_VIBSP;tr|A0A1A6IZ23|A0A1A6IZ23_9VIBR;tr|A0A109DBS1|A0A109DBS1_9VIBR;tr|A0A1C3J165|A0A1C3J165_9VIBR;tr|A0A0T7DB02|A0A0T7DB02_9VIBR;tr|A0A0T7D978|A0A0T7D978_9VIBR;tr|A3UWY8|A3UWY8_VIBS1;tr|F9SGA4|F9SGA4_VIBSP
F9SIH8	Vibrio	Methyl-accepting chemotaxis protein	N		chemotaxis;signal transduction	NaN	NaN	NaN	NaN	NaN	NaN	NaN	NaN	NaN	NaN	18.5242	NaN	6	1	5.1213e-26	5102	tr|F9SIH8|F9SIH8_VIBSP;tr|A0A162JJL3|A0A162JJL3_9VIBR
A0A165TGL2	Vibrio	DNA-binding response regulator	N		phosphorelay signal transduction system;transcription, DNA-templated;regulation of transcription, DNA-templated	NaN	NaN	NaN	NaN	NaN	NaN	NaN	NaN	NaN	NaN	18.6804	NaN	6	1	3.3918e-14	5119	tr|A0A165TGL2|A0A165TGL2_9VIBR
A0A1D2YJN0	Vibrio	Blue light sensor protein	N		blue light signaling pathway	NaN	NaN	NaN	NaN	NaN	NaN	NaN	NaN	19.8629	NaN	20.3802	20.81	4	3	5.2e-10	5395	tr|A0A1D2YJN0|A0A1D2YJN0_9VIBR;tr|A0A1B9QIP7|A0A1B9QIP7_VIBSP;tr|A0A1B1BWG6|A0A1B1BWG6_9VIBR;tr|A0A1A6LIK1|A0A1A6LIK1_9VIBR;tr|A3UYZ3|A3UYZ3_VIBS1;tr|A0A0P6ZB02|A0A0P6ZB02_VIBSP;tr|B7VGM9|B7VGM9_VIBTL
A3UUJ9	Vibrio	Methyl-accepting chemotaxis protein	N		chemotaxis;signal transduction	20.233	NaN	NaN	19.6246	21.5247	21.92	22.1689	23.9332	20.8464	21.6425	21.3321	20.6783	16	11	2.717e-85	5409	tr|A3UUJ9|A3UUJ9_VIBS1;tr|A0A1A6LQX0|A0A1A6LQX0_VIBSP;tr|U4ZYF5|U4ZYF5_9VIBR;tr|A0A0L1L365|A0A0L1L365_9VIBR;tr|A0A1C3IHA1|A0A1C3IHA1_9VIBR;tr|A0A0P6ZD58|A0A0P6ZD58_VIBSP;tr|A0A1B9QNS9|A0A1B9QNS9_VIBSP;tr|A0A109D5S3|A0A109D5S3_9VIBR;tr|A0A1A6JBB2|A0A1A6JBB2_9VIBR;tr|A0A1B9QPV3|A0A1B9QPV3_9VIBR;tr|A0A1C3J8V4|A0A1C3J8V4_9VIBR;tr|A0A0T7CWB7|A0A0T7CWB7_9VIBR;tr|A0A0T7DDR2|A0A0T7DDR2_9VIBR;tr|A0A0T7D1M…
A0A1A6LWI3	Vibrio	Blue light sensor protein	N		blue light signaling pathway	21.9279	NaN	NaN	NaN	NaN	NaN	NaN	NaN	21.949	NaN	21.9193	24.0032	5	4	2.6374e-20	5442	tr|A0A1A6LWI3|A0A1A6LWI3_VIBSP
A3USR0	Vibrio	Uncharacterized protein	N		phosphorelay signal transduction system;signal transduction;phosphorylation;signal transduction by protein phosphorylation	NaN	NaN	NaN	NaN	18.6602	NaN	NaN	20.2533	19.9566	21.6842	21.3309	20.8586	13	13	2.5308e-38	5443	tr|A3USR0|A3USR0_VIBS1;tr|A0A1B9QPD7|A0A1B9QPD7_VIBSP;tr|A0A1A6LWM9|A0A1A6LWM9_VIBSP;tr|A0A1C3IYB6|A0A1C3IYB6_9VIBR;tr|A0A0N8GVC6|A0A0N8GVC6_VIBSP;tr|A0A0T7E459|A0A0T7E459_9VIBR;tr|A0A0T7D286|A0A0T7D286_9VIBR;tr|A0A0T7ELC2|A0A0T7ELC2_9VIBR;tr|A0A0T7DQE5|A0A0T7DQE5_9VIBR;tr|A0A1D2YHM9|A0A1D2YHM9_9VIBR;tr|A0A1D2XPU8|A0A1D2XPU8_9VIBR;tr|A0A1C3JBH4|A0A1C3JBH4_9VIBR;tr|A0A1C3II60|A0A1C3II60_9VIBR
A0A1D2YIS2	Vibrio	Diguanylate cyclase	N		signal transduction	NaN	18.3198	NaN	NaN	NaN	NaN	NaN	20.1898	NaN	NaN	20.2539	20.5881	15	1	1.5661e-52	5533	tr|A0A1D2YIS2|A0A1D2YIS2_9VIBR;tr|A0A1D2Y427|A0A1D2Y427_9VIBR;tr|A0A1D2Y081|A0A1D2Y081_9VIBR;tr|A0A1D2XNQ8|A0A1D2XNQ8_9VIBR;tr|A0A1B9Q1E4|A0A1B9Q1E4_9VIBR;tr|A0A1B1C2R8|A0A1B1C2R8_9VIBR;tr|A0A1C3JCB9|A0A1C3JCB9_9VIBR;tr|A0A0T7EQB1|A0A0T7EQB1_9VIBR;tr|A0A0T7DLF7|A0A0T7DLF7_9VIBR;tr|A0A0T7CZY6|A0A0T7CZY6_9VIBR
A0A1C3IZ69	Vibrio	Regulatory protein LuxO	N		phosphorelay signal transduction system;transcription, DNA-templated;regulation of transcription, DNA-templated	20.9744	20.5323	21.2797	20.468	20.6505	20.983	20.5964	21.6302	20.9604	21.2786	22.6233	23.0895	11	1	3.7078e-32	5647	tr|A0A1C3IZ69|A0A1C3IZ69_9VIBR;tr|A0A1B9QIN3|A0A1B9QIN3_VIBSP;tr|B7VNW4|B7VNW4_VIBTL;tr|A3ULZ4|A3ULZ4_VIBS1;tr|A0A1D2YNF2|A0A1D2YNF2_9VIBR;tr|A0A1D2Y927|A0A1D2Y927_9VIBR;tr|A0A1D2XTF5|A0A1D2XTF5_9VIBR;tr|A0A1D2XP99|A0A1D2XP99_9VIBR;tr|A0A1C3JIX6|A0A1C3JIX6_9VIBR;tr|A0A1B1BVI4|A0A1B1BVI4_9VIBR;tr|A0A0T7DY17|A0A0T7DY17_9VIBR;tr|A0A0T7DLE0|A0A0T7DLE0_9VIBR;tr|A0A0P6YWP5|A0A0P6YWP5_VIBSP;tr|A0A0T7ESY…
A0A1C3IFS4	Vibrio	Putative diguanylate cyclase YegE	N		signal transduction	19.4789	20.6639	19.581	18.34	19.2144	19.6941	20.8325	22.5537	21.6348	20.9911	24.0325	23.2783	18	1	9.9435e-60	5779	tr|A0A1C3IFS4|A0A1C3IFS4_9VIBR
A0A1C3IFV3	Vibrio	Signal transduction histidine-protein kinase BarA	N		phosphorelay signal transduction system;signal transduction;phosphorylation;peptidyl-histidine phosphorylation;signal transduction by protein phosphorylation	NaN	NaN	NaN	NaN	NaN	NaN	NaN	NaN	NaN	NaN	19.8053	NaN	11	1	6.1877e-31	5781	tr|A0A1C3IFV3|A0A1C3IFV3_9VIBR;tr|A0A0P6Z6J3|A0A0P6Z6J3_VIBSP;tr|A0A1D2YIN6|A0A1D2YIN6_9VIBR
A0A1C3ISE1	Vibrio	Signal transduction histidine-protein kinase BarA	N		phosphorelay signal transduction system;signal transduction;phosphorylation;peptidyl-histidine phosphorylation;signal transduction by protein phosphorylation	20.0035	18.882	19.0867	NaN	19.2716	NaN	19.9597	20.4946	20.4319	20.4437	21.5361	21.7383	11	1	3.2785e-30	5867	tr|A0A1C3ISE1|A0A1C3ISE1_9VIBR;tr|B7VU51|B7VU51_VIBTL;tr|A0A1A6LRS0|A0A1A6LRS0_VIBSP;tr|A0A0T7EQK2|A0A0T7EQK2_9VIBR;tr|A0A1C3JCB3|A0A1C3JCB3_9VIBR;tr|A0A0T7DKQ1|A0A0T7DKQ1_9VIBR
biological regulation - other
D4ZLD6	Shewanella	Integration host factor subunit alpha	N		DNA recombination;transcription, DNA-templated;regulation of transcription, DNA-templated;regulation of translation	NaN	NaN	NaN	NaN	NaN	NaN	NaN	NaN	NaN	NaN	NaN	20.8097	5	1	6.2112e-16	288	tr|D4ZLD6|D4ZLD6_SHEVD;tr|A9DH89|A9DH89_9GAMM;sp|B8CR59|IHFA_SHEPW;sp|B0TQY4|IHFA_SHEHH;sp|A8H5F1|IHFA_SHEPA;sp|A8FWI0|IHFA_SHESH;sp|A1S700|IHFA_SHEAM
A9DKX2	Shewanella	Elongation factor 4	N		translation;translational elongation;positive regulation of translation	NaN	NaN	NaN	NaN	NaN	NaN	NaN	NaN	NaN	NaN	NaN	18.0788	2	1	6.6091e-08	298	tr|A9DKX2|A9DKX2_9GAMM;sp|B8CQJ7|LEPA_SHEPW;sp|A3QBS5|LEPA_SHELP
A8H1H3	Shewanella	Isoleucine--tRNA ligase	N		translation;tRNA aminoacylation for protein translation;isoleucyl-tRNA aminoacylation;aminoacyl-tRNA metabolism involved in translational fidelity	NaN	NaN	NaN	NaN	NaN	NaN	NaN	NaN	NaN	NaN	NaN	18.012	4	1	3.9579e-14	389	sp|A8H1H3|SYI_SHEPA
B8CPG9	Shewanella	RNA chaperone ProQ	N		posttranscriptional regulation of gene expression	NaN	NaN	NaN	NaN	NaN	NaN	NaN	NaN	22.6254	NaN	23.431	23.5002	2	2	4.4902e-06	392	sp|B8CPG9|PROQ_SHEPW;sp|A8H3W9|PROQ_SHEPA;tr|A0A119D0Q0|A0A119D0Q0_SHEFR;sp|Q081J0|PROQ_SHEFN;tr|G0AXH3|G0AXH3_9GAMM;tr|A9L4D9|A9L4D9_SHEB9;sp|B8E975|PROQ_SHEB2;tr|A3D5C8|A3D5C8_SHEB5;tr|A0A165JV77|A0A165JV77_9GAMM;tr|F7RPB3|F7RPB3_9GAMM;tr|A0A0Q0P6R6|A0A0Q0P6R6_9GAMM;tr|E6XN83|E6XN83_SHEP2;sp|B0TIY9|PROQ_SHEHH;tr|A4Y7J1|A4Y7J1_SHEPC;sp|Q8EDY8|PROQ_SHEON;tr|Q0HVW5|Q0HVW5_SHESR;tr|B1KDL9|B1KDL9_SH…
A9CV60	Shewanella	Glycine dehydrogenase (decarboxylating)	N		glycine metabolic process;glycine catabolic process;glycine decarboxylation via glycine cleavage system;oxidation-reduction process	NaN	NaN	NaN	NaN	NaN	NaN	NaN	NaN	NaN	NaN	NaN	18.2244	2	1	1.7408e-12	397	tr|A9CV60|A9CV60_9GAMM;sp|A8H7S9|GCSP_SHEPA;tr|D4ZBV6|D4ZBV6_SHEVD;tr|A0A0C3R3D1|A0A0C3R3D1_9GAMM;sp|A3QHI0|GCSP_SHELP;sp|B0TSG5|GCSP_SHEHH
B0TJY5	Shewanella	Serine hydroxymethyltransferase	N		glycine biosynthetic process;one-carbon metabolic process;cellular amino acid biosynthetic process;glycine biosynthetic process from serine;tetrahydrofolate interconversion	NaN	NaN	NaN	NaN	NaN	NaN	NaN	NaN	NaN	NaN	NaN	20.948	8	1	2.4225e-66	401	sp|B0TJY5|GLYA_SHEHH
B8CIB4	Shewanella	RNA polymerase-associated protein RapA	N		transcription, DNA-templated;regulation of transcription, DNA-templated	NaN	NaN	NaN	NaN	NaN	NaN	NaN	NaN	NaN	19.6558	19.2656	19.8275	6	5	2.7666e-24	571	sp|B8CIB4|RAPA_SHEPW;sp|A8FQW4|RAPA_SHESH;tr|A0A0C3MQA4|A0A0C3MQA4_9GAMM;sp|A3QA31|RAPA_SHELP;tr|D4ZEU3|D4ZEU3_SHEVD;tr|A9D9K4|A9D9K4_9GAMM;tr|A0A0Q0J502|A0A0Q0J502_9GAMM;sp|B1KJA5|RAPA_SHEWM;sp|B0TVM8|RAPA_SHEHH;sp|A8H8X8|RAPA_SHEPA
B8CJM7	Shewanella	Serine hydroxymethyltransferase	N		glycine biosynthetic process;one-carbon metabolic process;cellular amino acid biosynthetic process;glycine biosynthetic process from serine;tetrahydrofolate interconversion	19.4392	NaN	NaN	NaN	NaN	NaN	NaN	19.034	NaN	20.898	21.7196	22.6906	9	2	2.1244e-76	576	sp|B8CJM7|GLYA_SHEPW
B8CKH8	Shewanella	Polyribonucleotide nucleotidyltransferase	N		RNA processing;mRNA catabolic process	16.1341	17.29	17.081	16.3349	17.3269	NaN	18.6308	18.967	19.5307	21.1481	25.0794	25.2733	22	1	9.8533e-273	583	sp|B8CKH8|PNP_SHEPW;sp|B1KRQ5|PNP_SHEWM
B8CNC2	Shewanella	50S ribosomal protein L1	N		translation;regulation of translation	NaN	NaN	NaN	NaN	NaN	NaN	19.8391	20.0887	20.3109	20.9508	21.8746	21.9778	8	3	1.4321e-52	597	sp|B8CNC2|RL1_SHEPW;sp|B1KMZ3|RL1_SHEWM;sp|A8G1F8|RL1_SHESH
B8CSC1	Shewanella	Isoleucine--tRNA ligase	N		translation;tRNA aminoacylation for protein translation;isoleucyl-tRNA aminoacylation;aminoacyl-tRNA metabolism involved in translational fidelity	NaN	NaN	NaN	NaN	NaN	NaN	NaN	NaN	NaN	20.3197	19.7739	20.7714	7	4	1.1443e-28	622	sp|B8CSC1|SYI_SHEPW;sp|A8FSI2|SYI_SHESH
Q12L53	Shewanella	Proline--tRNA ligase	N		translation;tRNA aminoacylation for protein translation;prolyl-tRNA aminoacylation;aminoacyl-tRNA metabolism involved in translational fidelity	NaN	NaN	NaN	NaN	NaN	NaN	NaN	NaN	NaN	NaN	18.7589	NaN	3	1	6.2167e-12	672	sp|Q12L53|SYP_SHEDO;tr|A0A094JDE4|A0A094JDE4_9GAMM;tr|A0A106C3P1|A0A106C3P1_SHEFR;tr|A0A0Q0NYR3|A0A0Q0NYR3_9GAMM;sp|Q07ZH1|SYP_SHEFN
Q12NT8	Shewanella	Integration host factor subunit alpha	N		DNA recombination;transcription, DNA-templated;regulation of transcription, DNA-templated;regulation of translation	NaN	NaN	NaN	NaN	NaN	NaN	NaN	NaN	NaN	NaN	NaN	18.818	5	1	8.3106e-21	676	sp|Q12NT8|IHFA_SHEDO
B8CIU2	Shewanella	Cyclic nucleotide-binding:Bacterial regulatory protein, Crp	N		transcription, DNA-templated;regulation of transcription, DNA-templated	NaN	NaN	NaN	NaN	NaN	NaN	NaN	20.9953	20.8379	20.7672	24.8234	25.0398	13	8	3.0689e-81	2326	tr|B8CIU2|B8CIU2_SHEPW;tr|A8H8D5|A8H8D5_SHEPA;tr|A3QAF9|A3QAF9_SHELP;tr|A0A0C3LVF2|A0A0C3LVF2_9GAMM;tr|B0TU33|B0TU33_SHEHH;tr|Q07XY6|Q07XY6_SHEFN;tr|A0A106C286|A0A106C286_SHEFR;tr|V1E186|V1E186_9GAMM;tr|Q8EJ49|Q8EJ49_SHEON;tr|Q0HR62|Q0HR62_SHESR;tr|G0B1N2|G0B1N2_9GAMM;tr|E6XI23|E6XI23_SHEP2;tr|B8EBB7|B8EBB7_SHEB2;tr|A9L3T9|A9L3T9_SHEB9;tr|A4Y349|A4Y349_SHEPC;tr|A3D044|A3D044_SHEB5;tr|A0KST7|A0KST…
A3QHU1	Shewanella	Succinate semialdehyde dehydrogenase	N		metabolic process;gamma-aminobutyric acid catabolic process;oxidation-reduction process	NaN	NaN	NaN	NaN	NaN	NaN	NaN	NaN	NaN	NaN	NaN	19.6882	2	1	4.388e-08	2339	tr|A3QHU1|A3QHU1_SHELP;tr|A0A0C3R0M8|A0A0C3R0M8_9GAMM;tr|D4ZC68|D4ZC68_SHEVD;tr|A9D0C1|A9D0C1_9GAMM
A0A0Q0GJC6	Shewanella	Transcription termination factor Rho	N		transcription, DNA-templated;DNA-templated transcription, termination;regulation of transcription, DNA-templated	NaN	NaN	NaN	NaN	NaN	NaN	NaN	NaN	NaN	NaN	18.0166	NaN	12	1	6.6757e-76	4290	tr|A0A0Q0GJC6|A0A0Q0GJC6_9GAMM
B8CR78	Shewanella	Cold shock protein, DNA-binding	N		regulation of transcription, DNA-templated	NaN	NaN	NaN	NaN	19.8264	NaN	NaN	20.4472	21.2382	NaN	24.144	23.3206	4	4	2.4124e-13	4316	tr|B8CR78|B8CR78_SHEPW;tr|B1KRC9|B1KRC9_SHEWM;tr|B0TQW7|B0TQW7_SHEHH;tr|A8H5G8|A8H5G8_SHEPA;tr|A0A0Q0I4X5|A0A0Q0I4X5_9GAMM;tr|D4ZLF2|D4ZLF2_SHEVD;tr|A9EJ05|A9EJ05_9GAMM;tr|A8FWJ8|A8FWJ8_SHESH;tr|A3QDD3|A3QDD3_SHELP;tr|A0A0C3R066|A0A0C3R066_9GAMM
B8CM75	Shewanella	Transcriptional regulator, RpiR family	N		transcription, DNA-templated;regulation of transcription, DNA-templated;carbohydrate derivative metabolic process	NaN	NaN	NaN	NaN	NaN	NaN	NaN	NaN	NaN	NaN	NaN	18.6201	2	1	0.00012873	9327	tr|B8CM75|B8CM75_SHEPW;tr|B0TSD3|B0TSD3_SHEHH;tr|A8H519|A8H519_SHEPA;tr|Q12MG4|Q12MG4_SHEDO
B8CIX9	Shewanella	Protein HflC	N		regulation of peptidase activity	NaN	NaN	NaN	NaN	NaN	NaN	NaN	NaN	NaN	NaN	20.0111	21.0704	3	3	1.327e-08	9408	tr|B8CIX9|B8CIX9_SHEPW;tr|B0TU61|B0TU61_SHEHH;tr|A8H8G3|A8H8G3_SHEPA
B8CHY9	Shewanella	Transcription termination factor Rho	N		transcription, DNA-templated;DNA-templated transcription, termination;regulation of transcription, DNA-templated	NaN	NaN	NaN	NaN	NaN	NaN	NaN	NaN	NaN	NaN	NaN	19.5005	12	1	3.449e-60	10229	tr|B8CHY9|B8CHY9_SHEPW;tr|Q088J4|Q088J4_SHEFN;tr|A0A106BWZ4|A0A106BWZ4_SHEFR;tr|B0TJ31|B0TJ31_SHEHH;tr|A8GZI8|A8GZI8_SHEPA;tr|B1KQF4|B1KQF4_SHEWM;tr|A8G0U2|A8G0U2_SHESH;tr|D4ZCQ5|D4ZCQ5_SHEVD;tr|A9CXC8|A9CXC8_9GAMM;tr|A1SAL3|A1SAL3_SHEAM;tr|A3Q9R1|A3Q9R1_SHELP;tr|A0A0C3QQG0|A0A0C3QQG0_9GAMM
B8CIZ4	Shewanella	Bifunctional protein PutA	N		transcription, DNA-templated;regulation of transcription, DNA-templated;proline metabolic process;proline biosynthetic process;metabolic process;proline catabolic process to glutamate;oxidation-reduction process	NaN	NaN	NaN	NaN	NaN	NaN	NaN	NaN	NaN	NaN	19.2913	19.4601	3	2	1.7983e-06	10252	tr|B8CIZ4|B8CIZ4_SHEPW
B8CK08	Shewanella	Valine--tRNA ligase	N		translation;tRNA aminoacylation for protein translation;valyl-tRNA aminoacylation;aminoacyl-tRNA metabolism involved in translational fidelity	NaN	NaN	NaN	NaN	NaN	NaN	NaN	NaN	NaN	20.0706	19.7923	20.3124	8	1	2.6624e-39	10285	tr|B8CK08|B8CK08_SHEPW;tr|A0A0Q0IWS6|A0A0Q0IWS6_9GAMM
B8CK18	Shewanella	Glycine dehydrogenase (decarboxylating)	N		glycine metabolic process;glycine catabolic process;glycine decarboxylation via glycine cleavage system;oxidation-reduction process	NaN	NaN	19.699	NaN	NaN	NaN	19.4301	18.8203	18.6374	NaN	20.3552	20.3481	4	3	2.0343e-16	10286	tr|B8CK18|B8CK18_SHEPW
B8CK70	Shewanella	Succinate-semialdehyde dehydrogenase	N		metabolic process;gamma-aminobutyric acid catabolic process;oxidation-reduction process	NaN	NaN	NaN	NaN	NaN	NaN	NaN	NaN	18.7109	NaN	18.2713	20.1048	2	1	1.9318e-08	10289	tr|B8CK70|B8CK70_SHEPW
B8CKH2	Shewanella	Transcription termination/antitermination protein NusA	N		transcription, DNA-templated;DNA-templated transcription, termination;regulation of transcription, DNA-templated;regulation of DNA-templated transcription, termination;transcription antitermination	NaN	NaN	NaN	NaN	NaN	NaN	NaN	NaN	NaN	NaN	21.3167	21.8851	12	7	1.5377e-47	10293	tr|B8CKH2|B8CKH2_SHEPW;tr|B0TQA3|B0TQA3_SHEHH;tr|A8H741|A8H741_SHEPA;tr|Q12QI2|Q12QI2_SHEDO;tr|Q086H3|Q086H3_SHEFN;tr|A0A125BE92|A0A125BE92_SHEFR;tr|B1KRR1|B1KRR1_SHEWM;tr|A3QGU6|A3QGU6_SHELP;tr|A0A0Q0I3Q4|A0A0Q0I3Q4_9GAMM;tr|A0A0C3QT68|A0A0C3QT68_9GAMM;tr|A0A094JX23|A0A094JX23_9GAMM;tr|G0B0K0|G0B0K0_9GAMM;tr|B8E6N1|B8E6N1_SHEB2;tr|A9KZX2|A9KZX2_SHEB9;tr|A3D7K7|A3D7K7_SHEB5;tr|A0A165JYU6|A0A165JY…
B8CLZ6	Shewanella	Anti-sigma factor antagonist	N		regulation of transcription, DNA-templated	NaN	NaN	NaN	NaN	NaN	NaN	NaN	NaN	20.1137	NaN	21.5409	23.8345	7	7	1.9612e-17	10323	tr|B8CLZ6|B8CLZ6_SHEPW
B8CNA4	Shewanella	Regulatory protein, GntR:Bacterial regulatory protein, GntR	N		transcription, DNA-templated;regulation of transcription, DNA-templated	NaN	NaN	NaN	NaN	NaN	NaN	NaN	NaN	NaN	NaN	21.7392	22.3576	4	2	1.4607e-11	10360	tr|B8CNA4|B8CNA4_SHEPW
B8CPR0	Shewanella	Ribonuclease E	N		rRNA processing;RNA processing;mRNA catabolic process;tRNA processing;nucleic acid phosphodiester bond hydrolysis;RNA phosphodiester bond hydrolysis;RNA phosphodiester bond hydrolysis, endonucleolytic	NaN	NaN	NaN	NaN	NaN	NaN	NaN	NaN	19.3503	21.5129	21.9892	21.8762	13	2	1.244e-97	10396	tr|B8CPR0|B8CPR0_SHEPW;tr|A8H5I7|A8H5I7_SHEPA;tr|A0A0P7JW67|A0A0P7JW67_9GAMM;tr|Q12LU4|Q12LU4_SHEDO;tr|A0A0Q0I108|A0A0Q0I108_9GAMM;tr|E6XGL5|E6XGL5_SHEP2;tr|A4Y5R5|A4Y5R5_SHEPC;tr|A3D3A6|A3D3A6_SHEB5;tr|G0ARU0|G0ARU0_9GAMM;tr|B8EF29|B8EF29_SHEB2;tr|A0A161UZB9|A0A161UZB9_9GAMM;tr|A9KXI2|A9KXI2_SHEB9;tr|Q8EDG6|Q8EDG6_SHEON;tr|Q0HTU5|Q0HTU5_SHESR;tr|A0KYC5|A0KYC5_SHESA;tr|V1DDL0|V1DDL0_9GAMM;tr|A3QD…
B8CQ48	Shewanella	Proline--tRNA ligase	N		translation;tRNA aminoacylation for protein translation;prolyl-tRNA aminoacylation;aminoacyl-tRNA metabolism involved in translational fidelity	NaN	NaN	NaN	NaN	NaN	NaN	NaN	NaN	19.3784	20.1113	20.4148	21.2816	6	3	3.0491e-21	10403	tr|B8CQ48|B8CQ48_SHEPW
B8CRN7	Shewanella	Phosphate-specific transport system accessory protein PhoU	N		phosphate ion transport;cellular phosphate ion homeostasis;negative regulation of phosphate metabolic process	NaN	NaN	NaN	NaN	NaN	NaN	NaN	NaN	NaN	NaN	21.1814	22.2195	5	2	1.0368e-11	10450	tr|B8CRN7|B8CRN7_SHEPW
B8CS11	Shewanella	DNA-binding protein	N		regulation of transcription, DNA-templated	NaN	NaN	NaN	NaN	NaN	NaN	NaN	NaN	20.5611	NaN	21.4818	22.8938	4	4	3.8928e-14	10465	tr|B8CS11|B8CS11_SHEPW;tr|A3QG53|A3QG53_SHELP;tr|A0A0C3R3P9|A0A0C3R3P9_9GAMM
B8CSG3	Shewanella	Leucine--tRNA ligase	N		translation;tRNA aminoacylation for protein translation;leucyl-tRNA aminoacylation;aminoacyl-tRNA metabolism involved in translational fidelity	NaN	NaN	NaN	NaN	NaN	NaN	NaN	NaN	NaN	NaN	NaN	19.4744	8	4	9.6048e-16	10473	tr|B8CSG3|B8CSG3_SHEPW;sp|A8FZ10|SYL_SHESH
B8CSK0	Shewanella	Nitrogen regulatory protein P-II	N		transcription, DNA-templated;regulation of transcription, DNA-templated;regulation of nitrogen utilization;regulation of catalytic activity	NaN	NaN	NaN	20.4791	NaN	NaN	NaN	NaN	NaN	NaN	NaN	23.9206	6	5	5.6504e-28	10476	tr|B8CSK0|B8CSK0_SHEPW;tr|Q087T2|Q087T2_SHEFN;tr|B1KFV6|B1KFV6_SHEWM;tr|A0A106BXL6|A0A106BXL6_SHEFR;tr|A0A0Q0GE32|A0A0Q0GE32_9GAMM
A0A1M5F5D3	Marinomonas	Polyribonucleotide nucleotidyltransferase	N		RNA processing;mRNA catabolic process	NaN	NaN	NaN	NaN	NaN	NaN	NaN	NaN	NaN	NaN	NaN	20.8088	10	1	1.6386e-45	329	tr|A0A1M5F5D3|A0A1M5F5D3_9GAMM;sp|A6VU33|PNP_MARMS;tr|A0A1A8T7U5|A0A1A8T7U5_9GAMM;tr|A0A166KT46|A0A166KT46_9GAMM;tr|A0A1A8T7L0|A0A1A8T7L0_9GAMM;tr|A0A0K6IQ03|A0A0K6IQ03_9GAMM
X7E2W6	Marinomonas	RNA chaperone/anti-terminator	N		regulation of transcription, DNA-templated	NaN	NaN	NaN	NaN	NaN	NaN	19.4607	NaN	19.8078	NaN	NaN	22.0855	2	2	1.1669e-05	2518	tr|X7E2W6|X7E2W6_9GAMM;tr|W1RXE0|W1RXE0_9GAMM;tr|F6D115|F6D115_MARPP;tr|A6W1E4|A6W1E4_MARMS;tr|A0A1M5M7Q6|A0A1M5M7Q6_9GAMM;tr|A0A1C3JM30|A0A1C3JM30_9GAMM;tr|A0A1A8TK00|A0A1A8TK00_9GAMM;tr|A0A1A8T264|A0A1A8T264_9GAMM;tr|A0A166JNM7|A0A166JNM7_9GAMM;tr|A0A0K6IJ26|A0A0K6IJ26_9GAMM
X7E8H7	Marinomonas	Heme ABC transporter ATP-binding protein	N		negative regulation of translational elongation	NaN	NaN	NaN	NaN	NaN	NaN	NaN	NaN	NaN	NaN	NaN	18.9897	4	2	4.9164e-11	5148	tr|X7E8H7|X7E8H7_9GAMM;tr|A0A166L2A2|A0A166L2A2_9GAMM;tr|W1RSH5|W1RSH5_9GAMM;tr|A6W2M0|A6W2M0_MARMS;tr|A3YEZ2|A3YEZ2_9GAMM;tr|A0A1M5H6H9|A0A1M5H6H9_9GAMM;tr|A0A0F4R796|A0A0F4R796_9GAMM
W1RU54	Marinomonas	DNA-binding protein	N		regulation of transcription, DNA-templated	NaN	NaN	NaN	NaN	NaN	NaN	NaN	NaN	NaN	22.8926	NaN	23.1278	3	3	1.6068e-07	6039	tr|W1RU54|W1RU54_9GAMM;tr|F6CZ44|F6CZ44_MARPP;tr|A6VTC1|A6VTC1_MARMS;tr|A0A1M4Z139|A0A1M4Z139_9GAMM
A0A1M5KR48	Marinomonas	Glycine hydroxymethyltransferase	N		glycine biosynthetic process;one-carbon metabolic process;cellular amino acid biosynthetic process;glycine biosynthetic process from serine;methylation;tetrahydrofolate interconversion	NaN	NaN	NaN	NaN	NaN	NaN	NaN	NaN	NaN	NaN	NaN	21.1194	6	1	4.0759e-16	6065	tr|A0A1M5KR48|A0A1M5KR48_9GAMM;tr|W1RYU8|W1RYU8_9GAMM;tr|F2K4M7|F2K4M7_MARM1;tr|X7E043|X7E043_9GAMM;tr|F6CZY0|F6CZY0_MARPP;tr|A0A1A8TM06|A0A1A8TM06_9GAMM;tr|A0A166KIS8|A0A166KIS8_9GAMM;sp|A6VXM6|GLYA_MARMS
X7E8I5	Marinomonas	Ribonuclease E	N		rRNA processing;RNA processing;mRNA catabolic process;tRNA processing;nucleic acid phosphodiester bond hydrolysis;RNA phosphodiester bond hydrolysis;RNA phosphodiester bond hydrolysis, endonucleolytic	NaN	NaN	NaN	NaN	NaN	NaN	NaN	NaN	NaN	19.8762	NaN	19.7359	6	2	5.6835e-14	9263	tr|X7E8I5|X7E8I5_9GAMM;tr|A6VXP7|A6VXP7_MARMS;tr|W1RR76|W1RR76_9GAMM;tr|A0A1M5KVS8|A0A1M5KVS8_9GAMM;tr|A3Y8C7|A3Y8C7_9GAMM;tr|A0A0F4QJI4|A0A0F4QJI4_9GAMM;tr|A0A166KJ05|A0A166KJ05_9GAMM;tr|F6CZX1|F6CZX1_MARPP;tr|A0A1A8TK61|A0A1A8TK61_9GAMM;tr|A0A0K6ILF3|A0A0K6ILF3_9GAMM;tr|A0A1A8TI55|A0A1A8TI55_9GAMM;tr|F2K3A5|F2K3A5_MARM1;tr|A0A1C3JU59|A0A1C3JU59_9GAMM
F2K4F9	Marinomonas	Polyribonucleotide nucleotidyltransferase	N		RNA processing;mRNA catabolic process	NaN	NaN	NaN	NaN	NaN	NaN	NaN	NaN	NaN	NaN	NaN	19.0503	8	1	1.9991e-39	10882	tr|F2K4F9|F2K4F9_MARM1
A0A1M7GNY6	Halomonas	LSU ribosomal protein L1P	N		translation;regulation of translation	NaN	NaN	NaN	NaN	NaN	NaN	NaN	NaN	NaN	NaN	NaN	19.4819	4	1	1.8898e-31	6077	tr|A0A1M7GNY6|A0A1M7GNY6_9GAMM
K5UCD6	Vibrio	Integration host factor subunit beta (Fragment)	N		DNA recombination;transcription, DNA-templated;regulation of transcription, DNA-templated;regulation of translation	18.2166	NaN	NaN	NaN	NaN	NaN	20.1436	21.4863	22.5226	24.4641	24.3023	23.4481	5	1	6.7441e-17	352	tr|K5UCD6|K5UCD6_9VIBR;tr|Z2F0E0|Z2F0E0_VIBPH;tr|S5J2F8|S5J2F8_VIBPH;tr|D0WXZ5|D0WXZ5_VIBAL;tr|D0M0Z7|D0M0Z7_VIBAE;tr|A0A151KXA9|A0A151KXA9_9VIBR;tr|A0A0T7E8W3|A0A0T7E8W3_9VIBR;tr|A0A0N0CB31|A0A0N0CB31_VIBPH;tr|A0A0M0I2L2|A0A0M0I2L2_9VIBR;tr|A0A0M0HKU6|A0A0M0HKU6_VIBNE;tr|A0A0H0Y9J4|A0A0H0Y9J4_VIBAL;tr|A0A0H0Y4B8|A0A0H0Y4B8_VIBVL;tr|A0A0F6LV02|A0A0F6LV02_VIBPH;tr|A0A0F2HAN8|A0A0F2HAN8_9VIBR;tr|A0…
A3UPK4	Vibrio	Nucleoid occlusion factor SlmA (Fragment)	N		cell cycle;negative regulation of division septum assembly;cell division	NaN	NaN	NaN	NaN	NaN	NaN	NaN	20.2736	NaN	NaN	20.8108	20.2584	2	2	1.543e-06	454	tr|A3UPK4|A3UPK4_VIBS1;tr|U5A019|U5A019_9VIBR;tr|F9SJA5|F9SJA5_VIBSP;tr|A0A1D2YNX8|A0A1D2YNX8_9VIBR;tr|A0A1D2YDD0|A0A1D2YDD0_9VIBR;tr|A0A1D2XYP5|A0A1D2XYP5_9VIBR;tr|A0A1D2XNU9|A0A1D2XNU9_9VIBR;tr|A0A1C3JC11|A0A1C3JC11_9VIBR;tr|A0A1C3IUX7|A0A1C3IUX7_9VIBR;tr|A0A1C3IIL0|A0A1C3IIL0_9VIBR;tr|A0A1B1BR11|A0A1B1BR11_9VIBR;tr|A0A1A6IUL6|A0A1A6IUL6_9VIBR;tr|A0A162HPP4|A0A162HPP4_9VIBR;tr|A0A151KYY5|A0A151…
F9SHS0	Vibrio	Arginine repressor	N		transcription, DNA-templated;regulation of transcription, DNA-templated;arginine metabolic process;arginine biosynthetic process;cellular amino acid biosynthetic process;protein oligomerization	NaN	NaN	NaN	19.3613	NaN	19.2941	20.6271	22.9106	21.6311	21.0689	23.4963	22.743	5	5	8.9593e-27	464	tr|F9SHS0|F9SHS0_VIBSP;tr|A3UZ08|A3UZ08_VIBS1;tr|A0A1D2YEM1|A0A1D2YEM1_9VIBR;tr|A0A1D2Y319|A0A1D2Y319_9VIBR;tr|A0A1D2XV75|A0A1D2XV75_9VIBR;tr|A0A1D2XP90|A0A1D2XP90_9VIBR;tr|A0A1C3JCX3|A0A1C3JCX3_9VIBR;tr|A0A1C3J2D3|A0A1C3J2D3_9VIBR;tr|A0A1C3ISN0|A0A1C3ISN0_9VIBR;tr|A0A1B9PZU7|A0A1B9PZU7_9VIBR;tr|A0A1B9PZ00|A0A1B9PZ00_9VIBR;tr|A0A1B1BYR4|A0A1B1BYR4_9VIBR;tr|A0A1A6IUX7|A0A1A6IUX7_9VIBR;tr|A0A165XS5…
A3URX2	Vibrio	Peptide chain release factor 3	N		translation;translational termination;regulation of translational termination	NaN	NaN	NaN	19.1481	19.7137	NaN	19.2246	20.4016	19.8187	NaN	20.2911	19.9776	7	3	5.8608e-22	490	tr|A3URX2|A3URX2_VIBS1;tr|A0A1C3J0I9|A0A1C3J0I9_9VIBR;tr|A0A1C3IH66|A0A1C3IH66_9VIBR;tr|A0A1B9QN79|A0A1B9QN79_VIBSP;tr|A0A1A6M095|A0A1A6M095_VIBSP;tr|A0A1A6JCZ0|A0A1A6JCZ0_9VIBR;tr|A0A0P6Z7W3|A0A0P6Z7W3_VIBSP;sp|B7VJG2|RF3_VIBTL;tr|U4ZW80|U4ZW80_9VIBR;tr|A0A1D2YAY1|A0A1D2YAY1_9VIBR;tr|A0A1D2Y2K9|A0A1D2Y2K9_9VIBR;tr|A0A1D2XIK2|A0A1D2XIK2_9VIBR;tr|A0A1C3JEQ6|A0A1C3JEQ6_9VIBR;tr|A0A1B9Q5M2|A0A1B9Q5M…
A0A1C3IH63	Vibrio	Polyribonucleotide nucleotidyltransferase	N		RNA processing;mRNA catabolic process	NaN	NaN	NaN	NaN	NaN	NaN	NaN	20.548	20.8547	NaN	21.2024	21.391	44	3	0	491	tr|A0A1C3IH63|A0A1C3IH63_9VIBR;sp|B7VJH3|PNP_VIBTL;tr|A0A1B9PRR6|A0A1B9PRR6_9VIBR;tr|A0A1A6JCY0|A0A1A6JCY0_9VIBR;tr|A0A0P6Z7G1|A0A0P6Z7G1_VIBSP;tr|A0A1D2YMU9|A0A1D2YMU9_9VIBR;tr|A0A1D2YAV8|A0A1D2YAV8_9VIBR;tr|A0A1D2Y2L8|A0A1D2Y2L8_9VIBR;tr|A0A1C3JFK1|A0A1C3JFK1_9VIBR;tr|A0A1B9Q5M3|A0A1B9Q5M3_9VIBR;tr|A0A1B1BT08|A0A1B1BT08_9VIBR;tr|A0A0T7EA57|A0A0T7EA57_9VIBR;tr|A0A0T7DW09|A0A0T7DW09_9VIBR;tr|A0A0…
B7VKF7	Vibrio	Leucine--tRNA ligase	N		translation;tRNA aminoacylation for protein translation;leucyl-tRNA aminoacylation;aminoacyl-tRNA metabolism involved in translational fidelity	NaN	NaN	NaN	NaN	NaN	NaN	NaN	NaN	NaN	NaN	NaN	19.4047	25	1	1.7116e-85	507	sp|B7VKF7|SYL_VIBTL;tr|A0A1B9QIA2|A0A1B9QIA2_9VIBR;tr|A0A1D2YRN2|A0A1D2YRN2_9VIBR;tr|A0A1D2YA81|A0A1D2YA81_9VIBR;tr|A0A1D2Y3N4|A0A1D2Y3N4_9VIBR;tr|A0A1D2XG12|A0A1D2XG12_9VIBR;tr|A0A1C3JDW9|A0A1C3JDW9_9VIBR;tr|A0A1B9Q1L6|A0A1B9Q1L6_9VIBR;tr|A0A1B1BXI4|A0A1B1BXI4_9VIBR;tr|A0A0T7DTN3|A0A0T7DTN3_9VIBR;tr|A0A1C3ILR5|A0A1C3ILR5_9VIBR;tr|A0A0T7D875|A0A0T7D875_9VIBR;tr|A0A0T7CUN6|A0A0T7CUN6_9VIBR;tr|A0A0…
A3UV81	Vibrio	L-threonine 3-dehydrogenase	N		threonine catabolic process;L-threonine catabolic process to glycine;oxidation-reduction process	NaN	NaN	NaN	NaN	NaN	NaN	NaN	23.1599	21.2993	20.3963	23.2501	21.8955	6	2	1.5974e-41	555	tr|A3UV81|A3UV81_VIBS1;tr|A0A1C3IZ27|A0A1C3IZ27_9VIBR;tr|A0A1A6J0A0|A0A1A6J0A0_9VIBR;tr|A0A0P6YVB7|A0A0P6YVB7_VIBSP;sp|B7VR52|TDH_VIBTL;tr|U4ZWJ2|U4ZWJ2_9VIBR;tr|A0A1D2YPF6|A0A1D2YPF6_9VIBR;tr|A0A1D2YHG0|A0A1D2YHG0_9VIBR;tr|A0A1D2Y354|A0A1D2Y354_9VIBR;tr|A0A1B9Q041|A0A1B9Q041_9VIBR;tr|A0A1B1C170|A0A1B1C170_9VIBR;tr|A0A109D5M9|A0A109D5M9_9VIBR;tr|A0A0T7ELI8|A0A0T7ELI8_9VIBR;tr|A0A0T7E3D8|A0A0T7E3D…
A0A0H6U9U6	Vibrio	Chromosomal replication initiator protein DnaA	N		DNA replication;DNA replication initiation;regulation of DNA replication	NaN	NaN	NaN	NaN	NaN	NaN	NaN	NaN	NaN	NaN	19.328	NaN	12	1	1.4008e-61	789	tr|A0A0H6U9U6|A0A0H6U9U6_VIBCL;tr|D0HJG3|D0HJG3_VIBMI;tr|A0A0E4CKR7|A0A0E4CKR7_VIBCL;tr|D0IEJ7|D0IEJ7_9VIBR;tr|A0A0E3W0B7|A0A0E3W0B7_VIBCL;tr|M5NBL4|M5NBL4_VIBMI;tr|D2YTD5|D2YTD5_VIBMI;tr|D2YFD7|D2YFD7_VIBMI;tr|C2HSH5|C2HSH5_VIBAB;tr|A0A0X8M3U5|A0A0X8M3U5_VIBMI;tr|A0A0Q0Q505|A0A0Q0Q505_VIBCL;tr|A0A0K9UN99|A0A0K9UN99_VIBCL;tr|A0A0H3Q6R7|A0A0H3Q6R7_VIBCL;tr|A0A085S9C2|A0A085S9C2_VIBCL;tr|A0A067BAS5…
Z2E7N1	Vibrio	Bacterial regulatory s, crp family protein	N		transcription, DNA-templated;regulation of transcription, DNA-templated	18.3624	16.3411	17.3472	23.144	24.4311	24.2616	25.2577	28.031	26.0406	25.7019	28.4049	28.3042	19	8	1.9111e-101	821	tr|Z2E7N1|Z2E7N1_VIBPH;tr|X7R7F6|X7R7F6_VIBPH;tr|V5FDW9|V5FDW9_9VIBR;tr|U5A4P1|U5A4P1_9VIBR;tr|U3B579|U3B579_9VIBR;tr|U3ATR3|U3ATR3_9VIBR;tr|U2ZZI4|U2ZZI4_VIBPR;tr|U0F503|U0F503_9VIBR;tr|S7JLT5|S7JLT5_VIBFL;tr|S5ILU8|S5ILU8_VIBPH;tr|Q9ALY5|Q9ALY5_VIBPA;tr|Q7M7I9|Q7M7I9_VIBVY;tr|Q7BFC3|Q7BFC3_VIBPH;tr|Q7B4V7|Q7B4V7_VIBHA;tr|M7QKX0|M7QKX0_VIBHA;tr|L8XIX0|L8XIX0_9VIBR;tr|K5VLV1|K5VLV1_9VIBR;tr|K5UTZ…
A0A1D2YBI3	Vibrio	Ferric iron uptake transcriptional regulator	N		transcription, DNA-templated;regulation of transcription, DNA-templated	NaN	NaN	NaN	NaN	NaN	NaN	NaN	NaN	NaN	NaN	23.3073	NaN	6	1	1.2035e-26	1282	tr|A0A1D2YBI3|A0A1D2YBI3_9VIBR;tr|A0A1D2XUW7|A0A1D2XUW7_9VIBR;tr|A0A1D2XJ52|A0A1D2XJ52_9VIBR;tr|A0A1C3JBG3|A0A1C3JBG3_9VIBR;tr|A0A1B9Q7F0|A0A1B9Q7F0_9VIBR;tr|A0A1B1BTK5|A0A1B1BTK5_9VIBR;tr|F9SC56|F9SC56_VIBSP;tr|B7VIH5|B7VIH5_VIBTL;tr|A3UXH9|A3UXH9_VIBS1;tr|A0A1C3J1S8|A0A1C3J1S8_9VIBR;tr|A0A1C3IKL2|A0A1C3IKL2_9VIBR;tr|A0A1B9QM71|A0A1B9QM71_VIBSP;tr|A0A1B9PTW7|A0A1B9PTW7_9VIBR;tr|A0A1A6LJ89|A0A1A6…
F9SCL1	Vibrio	Nitrogen regulatory protein P-II	N		transcription, DNA-templated;regulation of transcription, DNA-templated;regulation of nitrogen utilization;regulation of catalytic activity	NaN	NaN	NaN	NaN	NaN	NaN	NaN	NaN	18.5833	NaN	NaN	25.9598	8	7	4.3453e-35	1283	tr|F9SCL1|F9SCL1_VIBSP;tr|B7VJL3|B7VJL3_VIBTL;tr|A0A1D2YR99|A0A1D2YR99_9VIBR;tr|A0A1D2YAS5|A0A1D2YAS5_9VIBR;tr|A0A1D2XWK9|A0A1D2XWK9_9VIBR;tr|A0A1D2XKM1|A0A1D2XKM1_9VIBR;tr|A0A1C3JFG8|A0A1C3JFG8_9VIBR;tr|A0A1C3J0W1|A0A1C3J0W1_9VIBR;tr|A0A1C3IGV6|A0A1C3IGV6_9VIBR;tr|A0A1B9PXC8|A0A1B9PXC8_9VIBR;tr|A0A1B1BTA3|A0A1B1BTA3_9VIBR;tr|A0A1A6LK76|A0A1A6LK76_9VIBR;tr|A0A162FPK4|A0A162FPK4_9VIBR;tr|A0A0T7EAE…
A0A1C3IPQ1	Vibrio	Urease operon transcriptional activator	N		transcription, DNA-templated;regulation of transcription, DNA-templated	NaN	NaN	NaN	NaN	NaN	NaN	NaN	NaN	NaN	NaN	NaN	19.4474	2	2	4.0072e-06	1298	tr|A0A1C3IPQ1|A0A1C3IPQ1_9VIBR;tr|B7VSB9|B7VSB9_VIBTL;tr|A3UL31|A3UL31_VIBS1;tr|A0A1C3IQV2|A0A1C3IQV2_9VIBR;tr|A0A1B9QBH9|A0A1B9QBH9_VIBSP;tr|A0A1A6LFA5|A0A1A6LFA5_VIBSP;tr|A0A0P6YYI5|A0A0P6YYI5_VIBSP;tr|U5A0T9|U5A0T9_9VIBR;tr|F9SBU5|F9SBU5_VIBSP;tr|A0A1D2YFW5|A0A1D2YFW5_9VIBR;tr|A0A1D2Y6Q7|A0A1D2Y6Q7_9VIBR;tr|A0A1D2Y1J5|A0A1D2Y1J5_9VIBR;tr|A0A1D2XMI5|A0A1D2XMI5_9VIBR;tr|A0A1C3JGJ6|A0A1C3JGJ6_9VI…
A0A066UQE0	Vibrio	Transcription termination/antitermination protein NusA	N		transcription, DNA-templated;DNA-templated transcription, termination;regulation of transcription, DNA-templated;translational elongation;regulation of DNA-templated transcription, termination;transcription antitermination	NaN	NaN	NaN	NaN	16.0644	NaN	NaN	NaN	NaN	NaN	NaN	NaN	18	1	5.0636e-111	1304	tr|A0A066UQE0|A0A066UQE0_9VIBR
A0A066UV09	Vibrio	LuxR family transcriptional regulator	N		transcription, DNA-templated;regulation of transcription, DNA-templated	NaN	NaN	NaN	NaN	NaN	NaN	NaN	21.0995	NaN	NaN	NaN	NaN	4	1	1.8568e-14	1349	tr|A0A066UV09|A0A066UV09_9VIBR;tr|A0A120DGB0|A0A120DGB0_9VIBR;tr|A0A0L1LEP2|A0A0L1LEP2_9VIBR;tr|Q9L8G8|Q9L8G8_VIBVL;tr|Q7MHU7|Q7MHU7_VIBVY;tr|A0A0H0Y5Y6|A0A0H0Y5Y6_VIBVL;tr|U4ZW29|U4ZW29_9VIBR;tr|K5U8W9|K5U8W9_9VIBR;tr|U3CJ04|U3CJ04_9VIBR;tr|E3BM32|E3BM32_9VIBR;tr|M7QTY3|M7QTY3_VIBHA;tr|K5TWM9|K5TWM9_9VIBR;tr|A0A151KVZ2|A0A151KVZ2_9VIBR;tr|A0A0F2HTN5|A0A0F2HTN5_9VIBR;tr|A0A099MSG7|A0A099MSG7_9VIB…
A0A066UWS3	Vibrio	TetR family transcriptional regulator	N		transcription, DNA-templated;regulation of transcription, DNA-templated	NaN	NaN	NaN	NaN	NaN	NaN	NaN	NaN	NaN	NaN	19.6279	NaN	2	2	1.2777e-06	1361	tr|A0A066UWS3|A0A066UWS3_9VIBR;tr|U5A1H2|U5A1H2_9VIBR;tr|B7VHM2|B7VHM2_VIBTL;tr|A3UQU9|A3UQU9_VIBS1;tr|A0A1D2YQU4|A0A1D2YQU4_9VIBR;tr|A0A1D2YDD2|A0A1D2YDD2_9VIBR;tr|A0A1D2XYQ5|A0A1D2XYQ5_9VIBR;tr|A0A1D2XP24|A0A1D2XP24_9VIBR;tr|A0A1C3JC12|A0A1C3JC12_9VIBR;tr|A0A1C3IV57|A0A1C3IV57_9VIBR;tr|A0A1C3IIG8|A0A1C3IIG8_9VIBR;tr|A0A1B9Q136|A0A1B9Q136_9VIBR;tr|A0A1B9PTJ8|A0A1B9PTJ8_9VIBR;tr|A0A1B1BQZ9|A0A1B1…
E8M8J4	Vibrio	Integration host factor subunit beta	N		DNA recombination;transcription, DNA-templated;regulation of transcription, DNA-templated;regulation of translation	NaN	NaN	NaN	NaN	NaN	NaN	NaN	NaN	20.8395	NaN	20.7689	21.5521	5	1	6.1814e-15	1478	tr|E8M8J4|E8M8J4_9VIBR;tr|E8LZJ5|E8LZJ5_9VIBR;tr|A0A0F4NQ35|A0A0F4NQ35_9VIBR;tr|A0A087I6N6|A0A087I6N6_VIBVL;tr|A0A1A6LWS3|A0A1A6LWS3_VIBSP;tr|F9TCR5|F9TCR5_9VIBR;tr|A0A178JHP5|A0A178JHP5_9VIBR;tr|C9QLQ7|C9QLQ7_VIBOR;tr|A0A177Y061|A0A177Y061_9VIBR;tr|A0A0M0IRK4|A0A0M0IRK4_9VIBR;tr|A0A0H2MV48|A0A0H2MV48_9VIBR;tr|E3BHX1|E3BHX1_9VIBR;tr|A0A0A5I2C6|A0A0A5I2C6_9VIBR
A0A090PRB3	Vibrio	Probable transcriptional regulatory protein JCM19238_3586	N		transcription, DNA-templated;regulation of transcription, DNA-templated	NaN	NaN	NaN	NaN	NaN	NaN	NaN	NaN	NaN	NaN	NaN	19.9767	2	1	4.6184e-08	1507	tr|A0A090PRB3|A0A090PRB3_9VIBR
A0A090RF10	Vibrio	Elongation factor 4	N		translation;translational elongation;positive regulation of translation	NaN	NaN	NaN	NaN	NaN	NaN	NaN	NaN	NaN	NaN	NaN	18.5395	9	1	1.0618e-27	1515	tr|A0A090RF10|A0A090RF10_9VIBR
A0A1B1VCW3	Vibrio	Proline--tRNA ligase	N		translation;tRNA aminoacylation for protein translation;prolyl-tRNA aminoacylation;aminoacyl-tRNA metabolism involved in translational fidelity	NaN	NaN	NaN	NaN	NaN	NaN	NaN	NaN	NaN	NaN	NaN	18.2105	8	1	1.4976e-32	1722	tr|A0A1B1VCW3|A0A1B1VCW3_9VIBR;tr|A0A0A0SSW3|A0A0A0SSW3_9VIBR;tr|U0F0J2|U0F0J2_9VIBR;tr|A0A086WNT4|A0A086WNT4_9VIBR;tr|A0A0A5I6W7|A0A0A5I6W7_9VIBR
A0A178JGY4	Vibrio	Proline--tRNA ligase	N		translation;tRNA aminoacylation for protein translation;prolyl-tRNA aminoacylation;aminoacyl-tRNA metabolism involved in translational fidelity	NaN	NaN	NaN	15.3501	16.3302	NaN	NaN	19.8801	16.8554	NaN	20.8394	18.5983	6	1	8.1497e-23	2404	tr|A0A178JGY4|A0A178JGY4_9VIBR;tr|A0A0F4NZI3|A0A0F4NZI3_9VIBR
A0A0H2MNZ1	Vibrio	Leucine--tRNA ligase	N		translation;tRNA aminoacylation for protein translation;leucyl-tRNA aminoacylation;aminoacyl-tRNA metabolism involved in translational fidelity	NaN	NaN	NaN	NaN	NaN	NaN	NaN	NaN	NaN	NaN	18.8332	NaN	12	1	1.0964e-32	2487	tr|A0A0H2MNZ1|A0A0H2MNZ1_9VIBR
B7VJQ7	Vibrio	Phosphate-specific transport system accessory protein PhoU	N		phosphate ion transport;cellular phosphate ion homeostasis;negative regulation of phosphate metabolic process	NaN	NaN	NaN	NaN	NaN	NaN	NaN	20.776	NaN	NaN	20.7811	20.4545	2	2	6.1557e-10	2629	tr|B7VJQ7|B7VJQ7_VIBTL;tr|A3UYN9|A3UYN9_VIBS1;tr|A0A1D2YN16|A0A1D2YN16_9VIBR;tr|A0A1D2YEA8|A0A1D2YEA8_9VIBR;tr|A0A1D2XGH9|A0A1D2XGH9_9VIBR;tr|A0A1C3JL67|A0A1C3JL67_9VIBR;tr|A0A1C3J2B6|A0A1C3J2B6_9VIBR;tr|A0A1C3IKV9|A0A1C3IKV9_9VIBR;tr|A0A1B9Q0Z6|A0A1B9Q0Z6_9VIBR;tr|A0A1B9PZK1|A0A1B9PZK1_9VIBR;tr|A0A1B1BXZ2|A0A1B1BXZ2_9VIBR;tr|A0A1A6IS36|A0A1A6IS36_9VIBR;tr|A0A0T7EJY1|A0A0T7EJY1_9VIBR;tr|A0A0T7DSV…
F9SJP2	Vibrio	DNA-binding transcriptional regulator HexR	N		transcription, DNA-templated;regulation of transcription, DNA-templated;carbohydrate derivative metabolic process	NaN	NaN	20.3808	19.8171	20.5748	NaN	21.3831	23.7708	22.4386	21.9658	22.6665	23.4232	12	11	4.5984e-36	2727	tr|F9SJP2|F9SJP2_VIBSP;tr|B7VPR8|B7VPR8_VIBTL;tr|A3UW35|A3UW35_VIBS1;tr|A0A1D2YRM3|A0A1D2YRM3_9VIBR;tr|A0A1D2YJP8|A0A1D2YJP8_9VIBR;tr|A0A1D2XVW1|A0A1D2XVW1_9VIBR;tr|A0A1D2XFW4|A0A1D2XFW4_9VIBR;tr|A0A1C3J842|A0A1C3J842_9VIBR;tr|A0A1C3J2X1|A0A1C3J2X1_9VIBR;tr|A0A1C3IJ84|A0A1C3IJ84_9VIBR;tr|A0A1B9Q3T3|A0A1B9Q3T3_9VIBR;tr|A0A1B1BWC5|A0A1B1BWC5_9VIBR;tr|A0A1A6LG34|A0A1A6LG34_9VIBR;tr|A0A166A0H6|A0A166…
F7YLP4	Vibrio	Glutamate-ammonia-ligase adenylyltransferase	N		regulation of glutamine family amino acid metabolic process;metabolic process	NaN	NaN	NaN	NaN	NaN	NaN	NaN	19.7647	19.4619	20.2781	20.123	19.9277	5	3	2.316e-15	2894	tr|F7YLP4|F7YLP4_VIBA7;tr|A0A191W699|A0A191W699_VIBAN;tr|A3UZB5|A3UZB5_VIBS1;tr|A0A1D2YEH0|A0A1D2YEH0_9VIBR;tr|A0A1D2Y799|A0A1D2Y799_9VIBR;tr|A0A1D2XZN1|A0A1D2XZN1_9VIBR;tr|A0A1D2XIG3|A0A1D2XIG3_9VIBR;tr|A0A1C3JCP2|A0A1C3JCP2_9VIBR;tr|A0A1C3IS84|A0A1C3IS84_9VIBR;tr|A0A1B9QSA1|A0A1B9QSA1_VIBSP;tr|A0A1B9Q4D1|A0A1B9Q4D1_9VIBR;tr|A0A1B9PZ59|A0A1B9PZ59_9VIBR;tr|A0A1B1BY79|A0A1B1BY79_9VIBR;tr|A0A1A6LEK…
A0A0M0IFC6	Vibrio	Protein HflC	N		regulation of peptidase activity	NaN	NaN	NaN	NaN	NaN	NaN	NaN	NaN	NaN	NaN	NaN	22.8842	6	1	4.2719e-21	2935	tr|A0A0M0IFC6|A0A0M0IFC6_9VIBR;tr|C9QNA7|C9QNA7_VIBOR;tr|E8LNI4|E8LNI4_9VIBR;tr|A0A061Q6F8|A0A061Q6F8_9VIBR
B7VM75	Vibrio	Transcription termination/antitermination protein NusG	N		transcription, DNA-templated;DNA-templated transcription, termination;DNA-templated transcription, elongation;regulation of transcription, DNA-templated;transcription antitermination;regulation of DNA-templated transcription, elongation	NaN	19.7911	17.272	20.9779	22.0882	21.5535	22.668	25.1799	23.9969	22.8525	25.3286	25.2517	11	7	5.5039e-36	3511	tr|B7VM75|B7VM75_VIBTL;tr|A0A1C3J3G9|A0A1C3J3G9_9VIBR;tr|A0A1C3IZX8|A0A1C3IZX8_9VIBR;tr|A0A1B9Q890|A0A1B9Q890_9VIBR;tr|A0A1A6IP61|A0A1A6IP61_9VIBR;tr|A0A0N8GVL9|A0A0N8GVL9_VIBSP;tr|A0A1B9R1J2|A0A1B9R1J2_9VIBR;tr|D0HAR6|D0HAR6_VIBMI;tr|U5A4X6|U5A4X6_9VIBR;tr|M5NE60|M5NE60_VIBMI;tr|D7HHW1|D7HHW1_VIBCL;tr|D2YM05|D2YM05_VIBMI;tr|D2YB43|D2YB43_VIBMI;tr|D0ID52|D0ID52_9VIBR;tr|C3LQS7|C3LQS7_VIBCM;tr|A0A…
A3URB8	Vibrio	Transcriptional regulator	N		transcription, DNA-templated;regulation of transcription, DNA-templated	NaN	NaN	NaN	NaN	NaN	NaN	NaN	19.578	19.9634	NaN	21.2282	19.2806	4	4	1.3118e-11	3527	tr|A3URB8|A3URB8_VIBS1;tr|A0A1D2Y8P9|A0A1D2Y8P9_9VIBR;tr|A0A1D2XZL7|A0A1D2XZL7_9VIBR;tr|A0A1D2XM34|A0A1D2XM34_9VIBR;tr|A0A1C3JHF0|A0A1C3JHF0_9VIBR;tr|A0A1C3IZI6|A0A1C3IZI6_9VIBR;tr|A0A1C3IWW0|A0A1C3IWW0_9VIBR;tr|A0A1B9QFU6|A0A1B9QFU6_VIBSP;tr|A0A1B9Q9D8|A0A1B9Q9D8_9VIBR;tr|A0A1B1BYN0|A0A1B1BYN0_9VIBR;tr|A0A1A6LW96|A0A1A6LW96_VIBSP;tr|A0A165VY72|A0A165VY72_9VIBR;tr|A0A120DH28|A0A120DH28_9VIBR;tr|A…
F9SL02	Vibrio	Psp operon transcriptional activator	N		transcription, DNA-templated;regulation of transcription, DNA-templated	NaN	NaN	NaN	NaN	NaN	NaN	NaN	18.7677	NaN	NaN	18.5215	19.0629	3	3	2.1738e-11	3561	tr|F9SL02|F9SL02_VIBSP;tr|B7VGW9|B7VGW9_VIBTL;tr|A3UVV6|A3UVV6_VIBS1;tr|A0A1C3IP46|A0A1C3IP46_9VIBR;tr|A0A1C3IIZ6|A0A1C3IIZ6_9VIBR;tr|A0A1B9Q6N7|A0A1B9Q6N7_9VIBR;tr|A0A109D8Y2|A0A109D8Y2_9VIBR;tr|A0A0T7CWX8|A0A0T7CWX8_9VIBR;tr|A0A0N8GWU7|A0A0N8GWU7_VIBSP;tr|A0A166JIZ3|A0A166JIZ3_9VIBR;tr|A0A1A6J502|A0A1A6J502_9VIBR;tr|A0A1D2YPA2|A0A1D2YPA2_9VIBR;tr|A0A1D2YJF8|A0A1D2YJF8_9VIBR;tr|A0A1D2XXH8|A0A1D2…
A3UZW9	Vibrio	Sigma factor-binding protein Crl	N		transcription, DNA-templated;regulation of transcription, DNA-templated;positive regulation of transcription, DNA-templated	NaN	NaN	NaN	NaN	NaN	NaN	NaN	22.8721	20.2397	NaN	20.6314	NaN	2	2	7.7479e-08	3602	tr|A3UZW9|A3UZW9_VIBS1;tr|A0A1C3IV15|A0A1C3IV15_9VIBR;tr|A0A1C3ILG6|A0A1C3ILG6_9VIBR;tr|A0A1B9PSQ4|A0A1B9PSQ4_9VIBR;tr|A0A1A6LHI4|A0A1A6LHI4_9VIBR;tr|A0A0P6Y6X1|A0A0P6Y6X1_VIBSP;tr|U5A857|U5A857_9VIBR;tr|A0A1D2YQH4|A0A1D2YQH4_9VIBR;tr|A0A1D2YB30|A0A1D2YB30_9VIBR;tr|A0A1D2XT18|A0A1D2XT18_9VIBR;tr|A0A1D2XGD1|A0A1D2XGD1_9VIBR;tr|A0A1C3JJR2|A0A1C3JJR2_9VIBR;tr|A0A1B9Q5F4|A0A1B9Q5F4_9VIBR;tr|A0A1B1BT0…
A0A1C3IG04	Vibrio	Probable transcriptional regulatory protein yeeN	N		transcription, DNA-templated;regulation of transcription, DNA-templated	NaN	NaN	NaN	NaN	20.7384	NaN	20.1348	21.9178	20.7616	21.1011	21.1537	21.1305	6	1	1.4449e-79	3634	tr|A0A1C3IG04|A0A1C3IG04_9VIBR;tr|A3UNV9|A3UNV9_VIBS1;tr|A0A1B9Q192|A0A1B9Q192_9VIBR;tr|A0A1A6JCG1|A0A1A6JCG1_9VIBR;tr|A0A0P6YHC3|A0A0P6YHC3_VIBSP;tr|A0A1C3JC96|A0A1C3JC96_9VIBR;tr|A0A1D2Y8D5|A0A1D2Y8D5_9VIBR;tr|A0A1C3ISC5|A0A1C3ISC5_9VIBR;tr|A0A109D651|A0A109D651_9VIBR;tr|A0A0T7EQE6|A0A0T7EQE6_9VIBR;tr|A0A0T7DKE8|A0A0T7DKE8_9VIBR;tr|A0A0T7DDT2|A0A0T7DDT2_9VIBR;tr|A0A0T7CZR2|A0A0T7CZR2_9VIBR;sp|B…
A0A1A6LDJ8	Vibrio	IclR family transcriptional regulator	N		transcription, DNA-templated;regulation of transcription, DNA-templated	NaN	NaN	NaN	NaN	NaN	NaN	NaN	20.5557	NaN	NaN	20.6213	NaN	3	3	6.2399e-10	3659	tr|A0A1A6LDJ8|A0A1A6LDJ8_VIBSP;tr|A3ULD1|A3ULD1_VIBS1;tr|A0A1B1BZ15|A0A1B1BZ15_9VIBR;tr|A0A0P6YJE7|A0A0P6YJE7_VIBSP;tr|U4ZYH1|U4ZYH1_9VIBR;tr|A0A1C3IPY9|A0A1C3IPY9_9VIBR;tr|A0A0A0SQE7|A0A0A0SQE7_9VIBR;tr|A0A097QLK2|A0A097QLK2_9VIBR;tr|A0A086WLB8|A0A086WLB8_9VIBR;tr|A6CWV4|A6CWV4_9VIBR;tr|A0A1D2YFM7|A0A1D2YFM7_9VIBR;tr|A0A1D2YFD1|A0A1D2YFD1_9VIBR;tr|A0A1D2XUA1|A0A1D2XUA1_9VIBR;tr|A0A1D2XMA4|A0A1D2…
B7VR51	Vibrio	2-amino-3-ketobutyrate coenzyme A ligase	N		threonine catabolic process;metabolic process;biosynthetic process;L-threonine catabolic process to glycine	23.2767	23.6419	24.0926	22.3521	23.0049	24.3876	24.5518	26.4864	23.6326	25.4149	26.5783	24.417	13	1	5.8385e-77	3673	tr|B7VR51|B7VR51_VIBTL;tr|A3UV80|A3UV80_VIBS1;tr|A0A1C3IZ72|A0A1C3IZ72_9VIBR;tr|A0A1C3IIH8|A0A1C3IIH8_9VIBR;tr|A0A1B1C1A9|A0A1B1C1A9_9VIBR;tr|A0A1A6KTZ7|A0A1A6KTZ7_9VIBR;tr|A0A0P6YKA8|A0A0P6YKA8_VIBSP;tr|A0A1B9PT16|A0A1B9PT16_9VIBR;tr|A0A1D2YPM2|A0A1D2YPM2_9VIBR;tr|A0A1D2YHF3|A0A1D2YHF3_9VIBR;tr|A0A1D2Y3B1|A0A1D2Y3B1_9VIBR;tr|A0A1C3JKD2|A0A1C3JKD2_9VIBR;tr|A0A1B9Q050|A0A1B9Q050_9VIBR;tr|A0A0T7EM4…
A3V093	Vibrio	Transcriptional regulator, TetR family	N		transcription, DNA-templated;regulation of transcription, DNA-templated	NaN	NaN	NaN	NaN	NaN	NaN	NaN	18.3933	NaN	NaN	19.7394	NaN	3	3	2.2089e-09	3679	tr|A3V093|A3V093_VIBS1;tr|A0A1C3J5Q8|A0A1C3J5Q8_9VIBR;tr|A0A0P6YKP2|A0A0P6YKP2_VIBSP;tr|A0A109DBE5|A0A109DBE5_9VIBR;tr|U5A3Q9|U5A3Q9_9VIBR;tr|A0A1A6LDV9|A0A1A6LDV9_VIBSP;tr|A0A0L1L684|A0A0L1L684_9VIBR
B7VH26	Vibrio	HTH-type transcriptional regulator cysB	N		transcription, DNA-templated;regulation of transcription, DNA-templated	17.383	18.3737	NaN	18.2611	18.6919	22.096	20.9463	22.5647	22.0297	22.2741	22.8141	22.6843	7	2	4.9282e-129	3689	tr|B7VH26|B7VH26_VIBTL;tr|A3UZD3|A3UZD3_VIBS1;tr|A0A1C3IWI3|A0A1C3IWI3_9VIBR;tr|A0A1C3IIF8|A0A1C3IIF8_9VIBR;tr|A0A0P6YMI8|A0A0P6YMI8_VIBSP;tr|A0A1B9QA29|A0A1B9QA29_9VIBR;tr|A0A1A6LF09|A0A1A6LF09_9VIBR;tr|U5ABN2|U5ABN2_9VIBR;tr|F9SKU7|F9SKU7_VIBSP;tr|A0A1D2YNM2|A0A1D2YNM2_9VIBR;tr|A0A1D2YJ97|A0A1D2YJ97_9VIBR;tr|A0A1D2XXQ1|A0A1D2XXQ1_9VIBR;tr|A0A1D2XNC8|A0A1D2XNC8_9VIBR;tr|A0A1C3JAQ8|A0A1C3JAQ8_9VI…
A3UTY4	Vibrio	Sigma-54 dependent transcriptional activator	N		transcription, DNA-templated;regulation of transcription, DNA-templated	NaN	NaN	NaN	NaN	19.6183	NaN	NaN	20.0149	19.934	NaN	20.2661	21.0526	4	3	6.3126e-12	3701	tr|A3UTY4|A3UTY4_VIBS1;tr|A0A1C3IW69|A0A1C3IW69_9VIBR;tr|A0A0P6YMZ3|A0A0P6YMZ3_VIBSP;tr|F9SFN9|F9SFN9_VIBSP;tr|A0A1D2Y9V4|A0A1D2Y9V4_9VIBR;tr|A0A1D2Y774|A0A1D2Y774_9VIBR;tr|A0A1D2XUV1|A0A1D2XUV1_9VIBR;tr|A0A1D2XH88|A0A1D2XH88_9VIBR;tr|A0A1C3J9Z7|A0A1C3J9Z7_9VIBR;tr|A0A1B9Q8K8|A0A1B9Q8K8_9VIBR;tr|A0A1B9PUG3|A0A1B9PUG3_9VIBR;tr|A0A1B1BXD8|A0A1B1BXD8_9VIBR;tr|A0A1A6ITI1|A0A1A6ITI1_9VIBR;tr|A0A162G0I…
B7VQ29	Vibrio	Oxygen-dependent choline dehydrogenase	N	AA3	glycine betaine biosynthetic process from choline;oxidation-reduction process	NaN	NaN	NaN	NaN	NaN	NaN	NaN	20.4857	21.8242	NaN	NaN	NaN	3	3	2.2181e-06	3708	tr|B7VQ29|B7VQ29_VIBTL;tr|A3UNL5|A3UNL5_VIBS1;tr|A0A1A6LS00|A0A1A6LS00_VIBSP;tr|A0A0T7EQZ8|A0A0T7EQZ8_9VIBR;tr|A0A0T7DCR5|A0A0T7DCR5_9VIBR;tr|A0A0P6YNG7|A0A0P6YNG7_VIBSP;tr|A0A1C3IFH6|A0A1C3IFH6_9VIBR;tr|A0A1D2YIT7|A0A1D2YIT7_9VIBR;tr|A0A1C3JI18|A0A1C3JI18_9VIBR;tr|A0A1B9Q1D9|A0A1B9Q1D9_9VIBR;tr|A0A0T7DLU5|A0A0T7DLU5_9VIBR;tr|U4ZRR6|U4ZRR6_9VIBR;tr|A0A1D2XPX2|A0A1D2XPX2_9VIBR;tr|A0A109D695|A0A109…
A3UUZ1	Vibrio	RNA polymerase sigma factor	N		transcription, DNA-templated;DNA-templated transcription, initiation;regulation of transcription, DNA-templated	NaN	NaN	NaN	NaN	NaN	NaN	NaN	20.6535	20.3056	NaN	21.5191	20.8589	4	4	1.7089e-15	3771	tr|A3UUZ1|A3UUZ1_VIBS1;tr|A0A1C3J5Q9|A0A1C3J5Q9_9VIBR;tr|A0A1C3IGW1|A0A1C3IGW1_9VIBR;tr|A0A0P6YSD6|A0A0P6YSD6_VIBSP;tr|B7VK85|B7VK85_VIBTL;tr|U4ZVY5|U4ZVY5_9VIBR;tr|F9SE29|F9SE29_VIBSP;tr|A0A1D2YAL4|A0A1D2YAL4_9VIBR;tr|A0A1D2Y2T2|A0A1D2Y2T2_9VIBR;tr|A0A1D2XHS4|A0A1D2XHS4_9VIBR;tr|A0A1B9Q4M0|A0A1B9Q4M0_9VIBR;tr|A0A1B1BSU0|A0A1B1BSU0_9VIBR;tr|A0A1A6LJZ8|A0A1A6LJZ8_9VIBR;tr|A0A165WBY7|A0A165WBY7_9VI…
A3UZG9	Vibrio	RNA chaperone ProQ	N		posttranscriptional regulation of gene expression	20.0125	21.5697	20.2862	19.6236	20.0292	NaN	20.9765	23.8546	21.0961	19.4055	24.2147	23.276	7	7	1.6918e-58	3795	tr|A3UZG9|A3UZG9_VIBS1;tr|A0A1C3IZW2|A0A1C3IZW2_9VIBR;tr|A0A0P6YTY0|A0A0P6YTY0_VIBSP;tr|A0A1B1BV48|A0A1B1BV48_9VIBR;tr|A0A1A6LTW2|A0A1A6LTW2_VIBSP;tr|A0A1B9PRV4|A0A1B9PRV4_9VIBR;tr|A0A1A6L964|A0A1A6L964_9VIBR;tr|F9SLI9|F9SLI9_VIBSP;tr|A0A1D2Y8V9|A0A1D2Y8V9_9VIBR;tr|A0A1D2Y534|A0A1D2Y534_9VIBR;tr|A0A1D2Y129|A0A1D2Y129_9VIBR;tr|A0A1D2XI09|A0A1D2XI09_9VIBR;tr|A0A1C3JJJ6|A0A1C3JJJ6_9VIBR;tr|A0A1B9PVW…
B7VQN3	Vibrio	Putative transcriptional regulator	N		transcription, DNA-templated;regulation of transcription, DNA-templated	NaN	NaN	NaN	NaN	16.8716	NaN	17.8413	19.2379	18.6935	18.9035	19.4375	20.7818	3	3	7.6808e-11	3831	tr|B7VQN3|B7VQN3_VIBTL;tr|A0A1D2YMM6|A0A1D2YMM6_9VIBR;tr|A0A1D2YFL1|A0A1D2YFL1_9VIBR;tr|A0A1D2XU95|A0A1D2XU95_9VIBR;tr|A0A1D2XM64|A0A1D2XM64_9VIBR;tr|A0A1C3JFR8|A0A1C3JFR8_9VIBR;tr|A0A1C3IHH4|A0A1C3IHH4_9VIBR;tr|A0A1B9QL47|A0A1B9QL47_9VIBR;tr|A0A1B9Q9H9|A0A1B9Q9H9_9VIBR;tr|A0A1B1BZA5|A0A1B1BZA5_9VIBR;tr|A0A1A6J8Z6|A0A1A6J8Z6_9VIBR;tr|A0A0T7EPD7|A0A0T7EPD7_9VIBR;tr|A0A0T7DNG0|A0A0T7DNG0_9VIBR;tr|A…
A0A1C3IXI7	Vibrio	HTH-type transcriptional regulator MalT	N		carbohydrate metabolic process;transcription, DNA-templated;regulation of transcription, DNA-templated;positive regulation of transcription, DNA-templated;positive regulation of carbohydrate metabolic process	NaN	NaN	NaN	NaN	NaN	NaN	NaN	20.1007	19.0528	19.9144	19.7385	19.8846	10	10	2.2531e-37	3843	tr|A0A1C3IXI7|A0A1C3IXI7_9VIBR;tr|A0A1A6LNF8|A0A1A6LNF8_VIBSP;tr|A0A0P6YZL0|A0A0P6YZL0_VIBSP;tr|A3ULL8|A3ULL8_VIBS1;tr|U4ZYQ9|U4ZYQ9_9VIBR;tr|A0A0L1L4I3|A0A0L1L4I3_9VIBR;tr|A0A1D2YFG7|A0A1D2YFG7_9VIBR;tr|A0A1D2Y720|A0A1D2Y720_9VIBR;tr|A0A1D2XZ08|A0A1D2XZ08_9VIBR;tr|A0A1D2XR07|A0A1D2XR07_9VIBR;tr|A0A1C3JE57|A0A1C3JE57_9VIBR;tr|A0A1B9QL61|A0A1B9QL61_9VIBR;tr|A0A1B9Q7X4|A0A1B9Q7X4_9VIBR;tr|A0A1B1BYV…
A3UXX3	Vibrio	Transcription termination factor Rho	N		transcription, DNA-templated;DNA-templated transcription, termination;regulation of transcription, DNA-templated	18.1974	19.2186	18.3598	20.4465	22.884	21.0835	25.0442	26.2027	26.1455	23.9056	26.1129	26.092	25	2	4.7964e-215	3854	tr|A3UXX3|A3UXX3_VIBS1;tr|A0A0P6Z0E2|A0A0P6Z0E2_VIBSP;tr|A0A1C3J5R8|A0A1C3J5R8_9VIBR;tr|A0A1B1BRQ5|A0A1B1BRQ5_9VIBR;tr|A0A1A6LUH5|A0A1A6LUH5_VIBSP;tr|A0A1A6J4I6|A0A1A6J4I6_9VIBR;tr|A0A120DFZ3|A0A120DFZ3_9VIBR;tr|A0A0L1L6P2|A0A0L1L6P2_9VIBR;tr|U4ZZG6|U4ZZG6_9VIBR;tr|A0A1C3IZ16|A0A1C3IZ16_9VIBR;tr|A0A1D2YCZ8|A0A1D2YCZ8_9VIBR;tr|A0A1D2Y738|A0A1D2Y738_9VIBR;tr|A0A1D2XW82|A0A1D2XW82_9VIBR;tr|A0A1D2XIH…
A3UWM8	Vibrio	Protein HflC	N		regulation of peptidase activity	19.048	18.4981	20.1842	20.9948	22.5638	23.0937	23.2512	25.4854	24.6937	25.3235	25.9086	25.772	20	11	2.5417e-134	3858	tr|A3UWM8|A3UWM8_VIBS1;tr|A0A1C3IVH7|A0A1C3IVH7_9VIBR;tr|A0A1A6LUK8|A0A1A6LUK8_VIBSP;tr|A0A0P6Z0U0|A0A0P6Z0U0_VIBSP;tr|U5A5V9|U5A5V9_9VIBR;tr|B7VI58|B7VI58_VIBTL;tr|A0A1D2YDN5|A0A1D2YDN5_9VIBR;tr|A0A1D2Y5Z2|A0A1D2Y5Z2_9VIBR;tr|A0A1D2XSS7|A0A1D2XSS7_9VIBR;tr|A0A1C3J4B3|A0A1C3J4B3_9VIBR;tr|A0A1B9PYQ1|A0A1B9PYQ1_9VIBR;tr|A0A1B1BQT2|A0A1B1BQT2_9VIBR;tr|A0A1A6IUD7|A0A1A6IUD7_9VIBR;tr|A0A0T7ERI6|A0A0T7…
A0A1D2YB23	Vibrio	Transcriptional regulator EbgR	N		transcription, DNA-templated;regulation of transcription, DNA-templated	19.559	NaN	NaN	NaN	19.1071	NaN	20.195	21.9154	20.6486	20.7476	20.6699	20.9484	10	1	9.8283e-50	3895	tr|A0A1D2YB23|A0A1D2YB23_9VIBR;tr|A0A1C3J532|A0A1C3J532_9VIBR;tr|A0A1B9Q5I6|A0A1B9Q5I6_9VIBR;tr|A0A1B1BTA1|A0A1B1BTA1_9VIBR;tr|A0A0P6Z2U0|A0A0P6Z2U0_VIBSP;tr|A0A1A6LYB1|A0A1A6LYB1_VIBSP
A3UTF3	Vibrio	RNA polymerase sigma-54 factor	N		DNA-templated transcription, initiation;regulation of transcription, DNA-templated	19.775	NaN	NaN	NaN	19.3824	NaN	19.9176	21.1413	20.3636	NaN	21.439	21.7185	8	3	4.2822e-23	3919	tr|A3UTF3|A3UTF3_VIBS1;tr|A0A1C3J2Y2|A0A1C3J2Y2_9VIBR;tr|A0A1B9QGC9|A0A1B9QGC9_VIBSP;tr|A0A0P6Z457|A0A0P6Z457_VIBSP;tr|B7VKV4|B7VKV4_VIBTL;tr|A0A1C3IXF0|A0A1C3IXF0_9VIBR
B7VQ84	Vibrio	Transcriptional regulator, DeoR family	N		transcription, DNA-templated;regulation of transcription, DNA-templated	19.6598	NaN	NaN	18.2528	18.7366	NaN	20.7782	22.1883	20.4676	20.853	22.4913	21.378	9	9	1.2378e-31	3931	tr|B7VQ84|B7VQ84_VIBTL;tr|A3UPP5|A3UPP5_VIBS1;tr|A0A1C3J1T8|A0A1C3J1T8_9VIBR;tr|A0A1C3ISN6|A0A1C3ISN6_9VIBR;tr|A0A1B9QLP8|A0A1B9QLP8_9VIBR;tr|A0A0P6Z4R1|A0A0P6Z4R1_VIBSP;tr|A0A1B9QJ23|A0A1B9QJ23_VIBSP;tr|A0A1C3JAY4|A0A1C3JAY4_9VIBR;tr|A0A1A6LNT5|A0A1A6LNT5_VIBSP;tr|A0A1A6JAA6|A0A1A6JAA6_9VIBR;tr|A0A0T7EQN4|A0A0T7EQN4_9VIBR;tr|A0A0T7DM65|A0A0T7DM65_9VIBR;tr|A0A0T7D2C1|A0A0T7D2C1_9VIBR;tr|A0A1D2Y9F…
B7VRA9	Vibrio	Cold shock DNA-binding domain protein	N		regulation of transcription, DNA-templated	19.2595	NaN	20.361	19.8815	20.5756	19.6081	21.7219	24.8088	20.4989	NaN	20.8911	21.4403	2	2	4.8606e-59	3937	tr|B7VRA9|B7VRA9_VIBTL;tr|A3UKS5|A3UKS5_VIBS1;tr|A0A1C3J0F2|A0A1C3J0F2_9VIBR;tr|A0A1C3IR30|A0A1C3IR30_9VIBR;tr|A0A0P6Z4V8|A0A0P6Z4V8_VIBSP;tr|U4ZXV2|U4ZXV2_9VIBR;tr|F9SA67|F9SA67_VIBSP;tr|A0A1D2YGG3|A0A1D2YGG3_9VIBR;tr|A0A1D2YFH2|A0A1D2YFH2_9VIBR;tr|A0A1D2XUA3|A0A1D2XUA3_9VIBR;tr|A0A1D2XHJ2|A0A1D2XHJ2_9VIBR;tr|A0A1C3JD41|A0A1C3JD41_9VIBR;tr|A0A1B9Q8F7|A0A1B9Q8F7_9VIBR;tr|A0A1B1BZP4|A0A1B1BZP4_9VI…
A0A1D2YDV1	Vibrio	Nucleotide exchange factor GrpE	N		protein folding;regulation of catalytic activity	NaN	NaN	NaN	18.9644	19.2206	20.9196	21.1699	23.3797	21.768	21.9743	22.9106	22.2663	6	6	8.9121e-21	3946	tr|A0A1D2YDV1|A0A1D2YDV1_9VIBR;tr|A0A1C3J1K0|A0A1C3J1K0_9VIBR;tr|A0A1B9QGK6|A0A1B9QGK6_VIBSP;tr|A0A1B1BXS5|A0A1B1BXS5_9VIBR;tr|A0A1A6LHP2|A0A1A6LHP2_VIBSP;tr|A0A0P6Z554|A0A0P6Z554_VIBSP;tr|U5ACU7|U5ACU7_9VIBR;tr|A0A0L1L7G8|A0A0L1L7G8_9VIBR;tr|A0A1A6L0F4|A0A1A6L0F4_9VIBR;tr|A0A1C3ILA8|A0A1C3ILA8_9VIBR;tr|A0A1B9PTP1|A0A1B9PTP1_9VIBR;tr|A0A109D7V3|A0A109D7V3_9VIBR;tr|A0A0T7D0C4|A0A0T7D0C4_9VIBR;sp|B…
A3UR27	Vibrio	Glycine cleavage system regulatory protein	N		regulation of transcription, DNA-templated	NaN	NaN	NaN	19.6825	20.6833	21.9992	23.0146	25.3334	23.8506	24.0234	25.3552	25.5796	8	8	9.8757e-62	3983	tr|A3UR27|A3UR27_VIBS1;tr|A0A1C3JKL1|A0A1C3JKL1_9VIBR;tr|A0A1C3INH1|A0A1C3INH1_9VIBR;tr|A0A0P6Z6S9|A0A0P6Z6S9_VIBSP;tr|A0A1D2YCC4|A0A1D2YCC4_9VIBR;tr|A0A1D2Y7M7|A0A1D2Y7M7_9VIBR;tr|A0A1D2XTX4|A0A1D2XTX4_9VIBR;tr|A0A1D2XN46|A0A1D2XN46_9VIBR;tr|A0A1B9PYW0|A0A1B9PYW0_9VIBR;tr|A0A1B9PUX1|A0A1B9PUX1_9VIBR;tr|A0A1B1BUP4|A0A1B1BUP4_9VIBR;tr|A0A1A6LYN1|A0A1A6LYN1_VIBSP;tr|A0A1A6LNZ2|A0A1A6LNZ2_9VIBR;tr|A…
A3UV15	Vibrio	RNA polymerase sigma factor RpoS	N		transcription initiation from bacterial-type RNA polymerase promoter;DNA-templated transcription, initiation;regulation of transcription, DNA-templated;response to stress;regulation of gene expression	NaN	NaN	NaN	NaN	NaN	NaN	NaN	20.6986	20.4258	NaN	20.8171	19.9154	9	3	7.1045e-32	4008	tr|A3UV15|A3UV15_VIBS1;tr|A0A1C3J5P7|A0A1C3J5P7_9VIBR;tr|A0A1B9QM52|A0A1B9QM52_VIBSP;tr|A0A1A6LYX8|A0A1A6LYX8_VIBSP;tr|A0A1A6LIK9|A0A1A6LIK9_9VIBR;tr|A0A0P6Z861|A0A0P6Z861_VIBSP;tr|U5A3J8|U5A3J8_9VIBR;tr|A0A1D2YAM2|A0A1D2YAM2_9VIBR;tr|A0A1D2Y4V2|A0A1D2Y4V2_9VIBR;tr|A0A1D2XZ20|A0A1D2XZ20_9VIBR;tr|A0A1D2XHQ6|A0A1D2XHQ6_9VIBR;tr|A0A1C3JF32|A0A1C3JF32_9VIBR;tr|A0A1C3IGQ0|A0A1C3IGQ0_9VIBR;tr|A0A1B9PVN…
B7VIG5	Vibrio	Transcriptional regulator	N		transcription, DNA-templated;regulation of transcription, DNA-templated	NaN	NaN	NaN	NaN	NaN	NaN	NaN	19.7652	18.6875	NaN	19.3993	NaN	3	3	1.9254e-13	4030	tr|B7VIG5|B7VIG5_VIBTL;tr|A3V0H8|A3V0H8_VIBS1;tr|A0A1C3J287|A0A1C3J287_9VIBR;tr|A0A1B9QRW1|A0A1B9QRW1_VIBSP;tr|A0A1A6LB41|A0A1A6LB41_VIBSP;tr|A0A0P6Z9D0|A0A0P6Z9D0_VIBSP;tr|A0A1C3ISK6|A0A1C3ISK6_9VIBR
A3UY95	Vibrio	Cold shock-like protein CspD	N		regulation of transcription, DNA-templated;response to stress	NaN	NaN	NaN	17.745	18.8317	NaN	NaN	19.9925	21.2366	NaN	18.94	NaN	2	2	1.1597e-07	4033	tr|A3UY95|A3UY95_VIBS1;tr|A0A1D2YLU7|A0A1D2YLU7_9VIBR;tr|A0A1D2YC36|A0A1D2YC36_9VIBR;tr|A0A1D2XRV2|A0A1D2XRV2_9VIBR;tr|A0A1D2XGY0|A0A1D2XGY0_9VIBR;tr|A0A1C3JI40|A0A1C3JI40_9VIBR;tr|A0A1C3IPC0|A0A1C3IPC0_9VIBR;tr|A0A1B9QGQ5|A0A1B9QGQ5_9VIBR;tr|A0A1B9PUK9|A0A1B9PUK9_9VIBR;tr|A0A1B1BU05|A0A1B1BU05_9VIBR;tr|A0A1A6JGA2|A0A1A6JGA2_9VIBR;tr|A0A0T7EH04|A0A0T7EH04_9VIBR;tr|A0A0T7E0J4|A0A0T7E0J4_9VIBR;tr|A…
A0A1C3IQN5	Vibrio	Glycine dehydrogenase (decarboxylating)	N		glycine metabolic process;glycine catabolic process;glycine decarboxylation via glycine cleavage system;oxidation-reduction process	NaN	NaN	NaN	NaN	NaN	NaN	NaN	NaN	NaN	NaN	NaN	18.4977	30	1	1.5522e-212	4039	tr|A0A1C3IQN5|A0A1C3IQN5_9VIBR;tr|A0A1B9QLU9|A0A1B9QLU9_VIBSP;tr|A0A0P6ZAF6|A0A0P6ZAF6_VIBSP;tr|A0A1A6IYM3|A0A1A6IYM3_9VIBR;tr|A0A1B1C0F5|A0A1B1C0F5_9VIBR;tr|A0A0T7DBP9|A0A0T7DBP9_9VIBR;tr|B7VSK3|B7VSK3_VIBTL;tr|A0A1D2XSI3|A0A1D2XSI3_9VIBR;tr|A0A1B9QPW6|A0A1B9QPW6_9VIBR;tr|A0A1D2YN47|A0A1D2YN47_9VIBR;tr|U4ZZI3|U4ZZI3_9VIBR;tr|A0A0L1L7L3|A0A0L1L7L3_9VIBR;tr|A0A1B9Q3G1|A0A1B9Q3G1_9VIBR;tr|A0A1D2XHG…
B7VIM3	Vibrio	Glycine cleavage system transcriptional	N		regulation of transcription, DNA-templated	NaN	NaN	NaN	NaN	17.8491	NaN	NaN	18.6898	NaN	NaN	19.3194	22.5513	2	2	0.00010971	4043	tr|B7VIM3|B7VIM3_VIBTL;tr|A3UUQ5|A3UUQ5_VIBS1;tr|A0A1D2YBJ3|A0A1D2YBJ3_9VIBR;tr|A0A1D2Y871|A0A1D2Y871_9VIBR;tr|A0A1D2XTE2|A0A1D2XTE2_9VIBR;tr|A0A1D2XQ59|A0A1D2XQ59_9VIBR;tr|A0A1C3J8R7|A0A1C3J8R7_9VIBR;tr|A0A1C3IRH9|A0A1C3IRH9_9VIBR;tr|A0A1C3IKW9|A0A1C3IKW9_9VIBR;tr|A0A1B9QAB7|A0A1B9QAB7_9VIBR;tr|A0A1B9PVK4|A0A1B9PVK4_9VIBR;tr|A0A1B1BTJ2|A0A1B1BTJ2_9VIBR;tr|A0A1A6JDG4|A0A1A6JDG4_9VIBR;tr|A0A0T7EU9…
B7VIG8	Vibrio	RNA polymerase sigma factor RpoD	N		transcription initiation from bacterial-type RNA polymerase promoter;transcription, DNA-templated;DNA-templated transcription, initiation;regulation of transcription, DNA-templated;regulation of gene expression	17.9661	16.9609	17.1569	20.3333	21.9829	20.4343	22.2245	25.9512	24.384	22.9116	26.4693	25.7988	28	11	1.5429e-180	4063	tr|B7VIG8|B7VIG8_VIBTL;tr|A0A1C3J2L3|A0A1C3J2L3_9VIBR;tr|A0A1C3IS32|A0A1C3IS32_9VIBR;tr|A0A0P6ZDG7|A0A0P6ZDG7_VIBSP;tr|A3V0H4|A3V0H4_VIBS1;tr|A0A1B9Q4E5|A0A1B9Q4E5_9VIBR;tr|A0A1A6IVL4|A0A1A6IVL4_9VIBR;tr|A0A109DB18|A0A109DB18_9VIBR;tr|A0A1D2Y6V1|A0A1D2Y6V1_9VIBR;tr|A0A1D2XIB7|A0A1D2XIB7_9VIBR;tr|A0A1B1BYA2|A0A1B1BYA2_9VIBR;tr|U5A570|U5A570_9VIBR;tr|F9SHN1|F9SHN1_VIBSP;tr|A0A1C3JCM8|A0A1C3JCM8_9VI…
A3UYH2	Vibrio	Na+/H+-antiporter protein	N		transcription, DNA-templated;regulation of transcription, DNA-templated	NaN	NaN	NaN	18.773	19.1669	NaN	NaN	21.0045	NaN	NaN	18.6261	19.0507	3	3	1.7969e-08	4074	tr|A3UYH2|A3UYH2_VIBS1;tr|A0A1C3JIF1|A0A1C3JIF1_9VIBR;tr|A0A1C3IJ70|A0A1C3IJ70_9VIBR;tr|A0A1B9QBM5|A0A1B9QBM5_VIBSP;tr|A0A0P6ZFH4|A0A0P6ZFH4_VIBSP;tr|C9P429|C9P429_VIBME;tr|A0A0Q2MBV4|A0A0Q2MBV4_VIBFU;tr|U5A9K8|U5A9K8_9VIBR;tr|F9SIX6|F9SIX6_VIBSP;tr|A0A1D2YRN0|A0A1D2YRN0_9VIBR;tr|A0A1D2YJN4|A0A1D2YJN4_9VIBR;tr|A0A1D2XFW6|A0A1D2XFW6_9VIBR;tr|A0A1C3J2I5|A0A1C3J2I5_9VIBR;tr|A0A1B9Q3V7|A0A1B9Q3V7_9VI…
A3UPS7	Vibrio	Hypothetical transcriptional regulator	N		transcription, DNA-templated;regulation of transcription, DNA-templated	NaN	NaN	NaN	NaN	NaN	NaN	NaN	18.4176	NaN	NaN	19.0524	18.6726	3	3	1.6949e-05	4102	tr|A3UPS7|A3UPS7_VIBS1;tr|A0A1C3J1Q5|A0A1C3J1Q5_9VIBR;tr|A0A0T7DIQ9|A0A0T7DIQ9_9VIBR;tr|A0A0P6ZHY7|A0A0P6ZHY7_VIBSP;tr|A0A1A6LN67|A0A1A6LN67_VIBSP
A3UVE8	Vibrio	Transcriptional regulator, LysR family	N		transcription, DNA-templated;regulation of transcription, DNA-templated	NaN	NaN	NaN	NaN	NaN	NaN	NaN	NaN	NaN	NaN	18.8248	NaN	2	2	4.3304e-06	4114	tr|A3UVE8|A3UVE8_VIBS1;tr|A0A1C3J551|A0A1C3J551_9VIBR;tr|A0A1A6LF49|A0A1A6LF49_9VIBR;tr|A0A1A6L882|A0A1A6L882_VIBSP;tr|A0A0P6ZIU7|A0A0P6ZIU7_VIBSP;tr|A0A109D7K0|A0A109D7K0_9VIBR;tr|U5A4Q7|U5A4Q7_9VIBR;tr|F9S9Y5|F9S9Y5_VIBSP;tr|B7VLK4|B7VLK4_VIBTL;tr|A0A1D2YQA7|A0A1D2YQA7_9VIBR;tr|A0A1D2YLF8|A0A1D2YLF8_9VIBR;tr|A0A1D2Y484|A0A1D2Y484_9VIBR;tr|A0A1D2XRI7|A0A1D2XRI7_9VIBR;tr|A0A1C3JEQ1|A0A1C3JEQ1_9VI…
A3UYT5	Vibrio	Sigma-54 dependent transcriptional regulator	N		transcription, DNA-templated;regulation of transcription, DNA-templated	NaN	NaN	NaN	NaN	NaN	NaN	19.0556	20.7604	19.6351	20.4875	19.7168	19.741	6	6	7.591e-14	4119	tr|A3UYT5|A3UYT5_VIBS1;tr|A0A1D2YQY8|A0A1D2YQY8_9VIBR;tr|A0A1D2YE77|A0A1D2YE77_9VIBR;tr|A0A1D2Y3H6|A0A1D2Y3H6_9VIBR;tr|A0A1D2XH55|A0A1D2XH55_9VIBR;tr|A0A1C3JFN0|A0A1C3JFN0_9VIBR;tr|A0A1C3IRN2|A0A1C3IRN2_9VIBR;tr|A0A1B9PZE4|A0A1B9PZE4_9VIBR;tr|A0A1B1BY45|A0A1B1BY45_9VIBR;tr|A0A0T7EEH7|A0A0T7EEH7_9VIBR;tr|A0A0T7EB24|A0A0T7EB24_9VIBR;tr|A0A0T7DH89|A0A0T7DH89_9VIBR;tr|A0A0T7CVE9|A0A0T7CVE9_9VIBR;tr|A…
A3UWC8	Vibrio	Regulator of sigma D	N		transcription, DNA-templated;regulation of transcription, DNA-templated	20.2414	22.346	23.5475	21.3592	20.6959	21.3518	22.3824	24.0488	22.8916	22.0595	23.6108	23.1733	5	2	4.6565e-18	4123	tr|A3UWC8|A3UWC8_VIBS1;tr|A0A1C3J3H2|A0A1C3J3H2_9VIBR;tr|A0A1C3IZV5|A0A1C3IZV5_9VIBR;tr|A0A0T7E9S0|A0A0T7E9S0_9VIBR;tr|A0A0T7DQU4|A0A0T7DQU4_9VIBR;tr|A0A0T7DCG9|A0A0T7DCG9_9VIBR;tr|A0A0T7D3W0|A0A0T7D3W0_9VIBR;tr|A0A1A6L9R8|A0A1A6L9R8_VIBSP;tr|A0A0P6ZJ72|A0A0P6ZJ72_VIBSP;tr|A0A109D7G4|A0A109D7G4_9VIBR
A3ULA2	Vibrio	LuxT	N		transcription, DNA-templated;regulation of transcription, DNA-templated	19.6967	NaN	NaN	19.5928	20.3031	19.9377	23.4831	21.5438	21.7899	21.5575	24.8813	24.3068	8	8	3.5019e-32	4147	tr|A3ULA2|A3ULA2_VIBS1;tr|A0A1D2YQV7|A0A1D2YQV7_9VIBR;tr|A0A1D2YFS2|A0A1D2YFS2_9VIBR;tr|A0A1D2XU98|A0A1D2XU98_9VIBR;tr|A0A1D2XIZ8|A0A1D2XIZ8_9VIBR;tr|A0A1C3JG19|A0A1C3JG19_9VIBR;tr|A0A1C3IQ49|A0A1C3IQ49_9VIBR;tr|A0A1B9QT62|A0A1B9QT62_VIBSP;tr|A0A1B9Q8C8|A0A1B9Q8C8_9VIBR;tr|A0A1B9PW31|A0A1B9PW31_9VIBR;tr|A0A1B1BZ53|A0A1B1BZ53_9VIBR;tr|A0A1A6L4T7|A0A1A6L4T7_9VIBR;tr|A0A109D6L1|A0A109D6L1_9VIBR;tr|A…
A3UVG7	Vibrio	Transcriptional repressor, LacI family	N		transcription, DNA-templated;regulation of transcription, DNA-templated	NaN	NaN	NaN	19.0234	20.6128	NaN	NaN	22.4272	21.1292	21.0987	20.7499	20.7179	11	3	1.5286e-56	4148	tr|A3UVG7|A3UVG7_VIBS1;tr|A0A1C3J3F8|A0A1C3J3F8_9VIBR;tr|A0A1B9PSY1|A0A1B9PSY1_9VIBR;tr|A0A1A6LAY6|A0A1A6LAY6_VIBSP;tr|A0A1A6IPC7|A0A1A6IPC7_9VIBR;tr|A0A0P6ZKS0|A0A0P6ZKS0_VIBSP;tr|B7VLM4|B7VLM4_VIBTL;tr|A0A1D2YQ90|A0A1D2YQ90_9VIBR;tr|A0A1D2YLE2|A0A1D2YLE2_9VIBR;tr|A0A1D2Y4E4|A0A1D2Y4E4_9VIBR;tr|A0A1D2XRK0|A0A1D2XRK0_9VIBR;tr|A0A1C3IY84|A0A1C3IY84_9VIBR;tr|A0A1B9Q2Q1|A0A1B9Q2Q1_9VIBR;tr|A0A1B1BS1…
A3UQQ8	Vibrio	Putative transcriptional regulator, GntR family	N		transcription, DNA-templated;regulation of transcription, DNA-templated	NaN	NaN	NaN	NaN	18.9338	NaN	19.4273	20.3125	19.2754	NaN	20.9008	20.3028	6	6	1.742e-18	4160	tr|A3UQQ8|A3UQQ8_VIBS1;tr|A0A1D2YNE0|A0A1D2YNE0_9VIBR;tr|A0A1D2YIG3|A0A1D2YIG3_9VIBR;tr|A0A1D2XHL6|A0A1D2XHL6_9VIBR;tr|A0A1C3IGZ0|A0A1C3IGZ0_9VIBR;tr|A0A1B9PRV0|A0A1B9PRV0_9VIBR;tr|A0A1B1C1W6|A0A1B1C1W6_9VIBR;tr|A0A0T7D1A3|A0A0T7D1A3_9VIBR;tr|A0A0P6ZLJ7|A0A0P6ZLJ7_VIBSP;tr|A0A1B9PY39|A0A1B9PY39_9VIBR;tr|A0A1A6LM76|A0A1A6LM76_VIBSP;tr|A0A1D2XYC9|A0A1D2XYC9_9VIBR;tr|A0A1C3JDD0|A0A1C3JDD0_9VIBR;tr|A…
A3UY37	Vibrio	Transcriptional regulator, LysR family	N		transcription, DNA-templated;regulation of transcription, DNA-templated	NaN	NaN	NaN	NaN	NaN	NaN	NaN	19.9794	19.9565	NaN	19.7829	19.856	3	3	1.3898e-11	4163	tr|A3UY37|A3UY37_VIBS1;tr|A0A1C3IGC2|A0A1C3IGC2_9VIBR;tr|A0A1B9QQ11|A0A1B9QQ11_9VIBR;tr|A0A1A6JAC3|A0A1A6JAC3_9VIBR;tr|A0A0P6ZLV3|A0A0P6ZLV3_VIBSP;tr|A0A0H6T0L9|A0A0H6T0L9_VIBCL;tr|A0A0H6TW47|A0A0H6TW47_VIBCL;tr|A0A0Q0KS98|A0A0Q0KS98_9VIBR;tr|A0A0K9UVW5|A0A0K9UVW5_VIBCL;tr|A0A0F0AR98|A0A0F0AR98_VIBCL;tr|A0A085QR52|A0A085QR52_VIBCL;tr|F0LYS7|F0LYS7_VIBFN;tr|A0A0Q2SHE7|A0A0Q2SHE7_VIBFU;tr|F9S918|F9…
A0A0T7EKW2	Vibrio	Glycine dehydrogenase (decarboxylating)	N		glycine metabolic process;glycine catabolic process;glycine decarboxylation via glycine cleavage system;oxidation-reduction process	NaN	NaN	NaN	NaN	NaN	NaN	NaN	NaN	NaN	NaN	NaN	19.3925	29	1	1.1872e-224	4566	tr|A0A0T7EKW2|A0A0T7EKW2_9VIBR;tr|A0A0T7DFX8|A0A0T7DFX8_9VIBR;tr|A0A0T7DHD1|A0A0T7DHD1_9VIBR
A0A0W8JFP2	Vibrio	HTH-type transcriptional repressor PurR	N		purine nucleotide biosynthetic process;transcription, DNA-templated;regulation of transcription, DNA-templated;negative regulation of transcription, DNA-templated	NaN	NaN	NaN	NaN	NaN	NaN	NaN	NaN	NaN	NaN	NaN	18.5953	4	1	3.5346e-19	4834	tr|A0A0W8JFP2|A0A0W8JFP2_9VIBR;tr|A0A1A6KMJ1|A0A1A6KMJ1_9VIBR;tr|V5FCN6|V5FCN6_9VIBR;tr|U3CLC8|U3CLC8_9VIBR;tr|A0A193KD15|A0A193KD15_9VIBR
A0A0W8JJJ9	Vibrio	Polyribonucleotide nucleotidyltransferase	N		RNA processing;mRNA catabolic process	NaN	NaN	NaN	20.3689	21.0487	20.2839	21.6979	22.7626	20.7046	23.0536	22.4311	22.124	5	2	5.8826e-47	4837	tr|A0A0W8JJJ9|A0A0W8JJJ9_9VIBR
A0A109DBA3	Vibrio	Isoleucine--tRNA ligase	N		translation;tRNA aminoacylation for protein translation;isoleucyl-tRNA aminoacylation;aminoacyl-tRNA metabolism involved in translational fidelity	NaN	NaN	NaN	NaN	NaN	NaN	NaN	NaN	NaN	NaN	NaN	21.8904	23	1	1.2472e-135	4874	tr|A0A109DBA3|A0A109DBA3_9VIBR
F9SH79	Vibrio	Polyribonucleotide nucleotidyltransferase	N		RNA processing;mRNA catabolic process	NaN	NaN	NaN	NaN	NaN	NaN	NaN	NaN	NaN	NaN	NaN	19.1329	21	1	1.8004e-300	5097	tr|F9SH79|F9SH79_VIBSP;tr|A0A162FPN4|A0A162FPN4_9VIBR
B7VMX3	Vibrio	Ribosomal RNA small subunit methyltransferase B	N		regulation of transcription, DNA-templated;rRNA processing;rRNA methylation;methylation	NaN	NaN	NaN	NaN	NaN	NaN	NaN	NaN	NaN	NaN	20.7809	NaN	14	1	8.1899e-67	5279	tr|B7VMX3|B7VMX3_VIBTL;tr|A3UXC7|A3UXC7_VIBS1;tr|A0A1B9QMC7|A0A1B9QMC7_9VIBR;tr|A0A1A6LX92|A0A1A6LX92_VIBSP;tr|A0A1A6J7T3|A0A1A6J7T3_9VIBR;tr|A0A1C3J3S2|A0A1C3J3S2_9VIBR;tr|A0A1C3IK15|A0A1C3IK15_9VIBR;tr|A0A0P6Z138|A0A0P6Z138_VIBSP;tr|C9P942|C9P942_VIBME
A0A1A6J9Z4	Vibrio	NAD/NADP-dependent betaine aldehyde dehydrogenase	N		metabolic process;glycine betaine biosynthetic process from choline;oxidation-reduction process	NaN	NaN	NaN	NaN	NaN	NaN	NaN	NaN	NaN	NaN	NaN	15.8379	10	1	5.6765e-33	5285	tr|A0A1A6J9Z4|A0A1A6J9Z4_9VIBR;sp|B7VQ28|BETB_VIBTL;tr|A0A1B9QKR8|A0A1B9QKR8_9VIBR;tr|A0A0T7DL74|A0A0T7DL74_9VIBR;tr|A0A0T7D1Q6|A0A0T7D1Q6_9VIBR;tr|A0A1D2XZZ5|A0A1D2XZZ5_9VIBR;tr|A0A1D2YIU1|A0A1D2YIU1_9VIBR;tr|A0A1B9Q190|A0A1B9Q190_9VIBR;tr|A0A1C3ISM4|A0A1C3ISM4_9VIBR;tr|F9S988|F9S988_VIBSP;tr|A0A109D692|A0A109D692_9VIBR;tr|A0A1D2XPZ1|A0A1D2XPZ1_9VIBR;tr|A0A066UQS4|A0A066UQS4_9VIBR;tr|A0A166HSN5|…
A0A1A6LWI2	Vibrio	GntR family transcriptional regulator	N		transcription, DNA-templated;regulation of transcription, DNA-templated	NaN	NaN	NaN	NaN	19.504	20.3085	NaN	23.0179	20.8491	NaN	22.291	23.3857	6	1	9.6018e-15	5308	tr|A0A1A6LWI2|A0A1A6LWI2_VIBSP;tr|A0A1A6JEU4|A0A1A6JEU4_9VIBR;tr|B7VN40|B7VN40_VIBTL;tr|A3UR48|A3UR48_VIBS1;tr|A0A1D2YCL8|A0A1D2YCL8_9VIBR;tr|A0A1D2YAC4|A0A1D2YAC4_9VIBR;tr|A0A1D2Y3V3|A0A1D2Y3V3_9VIBR;tr|A0A1D2XKH4|A0A1D2XKH4_9VIBR;tr|A0A1C3JHT3|A0A1C3JHT3_9VIBR;tr|A0A1C3J385|A0A1C3J385_9VIBR;tr|A0A1C3IXA6|A0A1C3IXA6_9VIBR;tr|A0A1B9QJR9|A0A1B9QJR9_VIBSP;tr|A0A1B1BV02|A0A1B1BV02_9VIBR;tr|A0A1A6LZY…
A0A1A6KB26	Vibrio	Isoleucine--tRNA ligase	N		translation;tRNA aminoacylation for protein translation;isoleucyl-tRNA aminoacylation;aminoacyl-tRNA metabolism involved in translational fidelity	NaN	NaN	NaN	NaN	NaN	NaN	NaN	NaN	NaN	NaN	20.001	NaN	7	1	2.6019e-20	5318	tr|A0A1A6KB26|A0A1A6KB26_9VIBR
A0A1A6KZV8	Vibrio	Aminomethyltransferase	N		glycine catabolic process;methylation	NaN	NaN	NaN	16.8305	17.4561	17.7595	17.8405	21.9899	18.8577	NaN	20.6966	18.8979	6	1	1.3782e-16	5329	tr|A0A1A6KZV8|A0A1A6KZV8_9VIBR
A0A1A6L5A0	Vibrio	RNA polymerase-associated protein RapA	N		transcription, DNA-templated;regulation of transcription, DNA-templated	NaN	NaN	NaN	NaN	NaN	NaN	NaN	20.2823	NaN	NaN	NaN	NaN	2	1	4.3644e-06	5340	tr|A0A1A6L5A0|A0A1A6L5A0_9VIBR
A0A1C3IQF4	Vibrio	Exoribonuclease 2	N		RNA catabolic process;mRNA catabolic process;RNA metabolic process;nucleic acid phosphodiester bond hydrolysis;RNA phosphodiester bond hydrolysis;RNA phosphodiester bond hydrolysis, exonucleolytic	NaN	NaN	NaN	NaN	19.6603	NaN	20.546	20.778	20.4568	19.4375	20.3242	20.1148	6	6	2.3138e-16	5389	tr|A0A1C3IQF4|A0A1C3IQF4_9VIBR;tr|A0A1B9QBK1|A0A1B9QBK1_VIBSP;tr|A0A1A6LH72|A0A1A6LH72_VIBSP;tr|A0A0P6ZKM5|A0A0P6ZKM5_VIBSP;tr|A0A1B9QNL7|A0A1B9QNL7_9VIBR;tr|A3UL30|A3UL30_VIBS1;tr|A0A1C3IPS6|A0A1C3IPS6_9VIBR;tr|U4ZQS8|U4ZQS8_9VIBR;tr|A0A0L1L4B7|A0A0L1L4B7_9VIBR;tr|A0A1A6J9J6|A0A1A6J9J6_9VIBR;tr|F9SBU6|F9SBU6_VIBSP;tr|A0A1D2YFY0|A0A1D2YFY0_9VIBR;tr|A0A1D2Y1K1|A0A1D2Y1K1_9VIBR;tr|A0A1D2XMH0|A0A1D2…
A3UNR8	Vibrio	Bifunctional protein PutA	N		transcription, DNA-templated;regulation of transcription, DNA-templated;proline metabolic process;proline biosynthetic process;metabolic process;proline catabolic process to glutamate;oxidation-reduction process	19.0262	20.7582	19.4558	19.1356	21.9656	21.474	22.055	24.6072	21.7146	23.8485	24.2818	25.3156	33	26	6.9265e-219	5405	tr|A3UNR8|A3UNR8_VIBS1;tr|A0A1A6LMW7|A0A1A6LMW7_VIBSP;tr|A0A1C3IFR5|A0A1C3IFR5_9VIBR;tr|A0A1B9QG93|A0A1B9QG93_VIBSP;tr|A0A1B1C2K7|A0A1B1C2K7_9VIBR;tr|A0A0P6Z0E3|A0A0P6Z0E3_VIBSP;tr|B7VPZ0|B7VPZ0_VIBTL;tr|A0A1C3ISI4|A0A1C3ISI4_9VIBR;tr|A0A0T7DDR0|A0A0T7DDR0_9VIBR;tr|A0A1B9QB21|A0A1B9QB21_9VIBR;tr|A0A1A6J9X1|A0A1A6J9X1_9VIBR;tr|A0A0T7EQA8|A0A0T7EQA8_9VIBR;tr|A0A0T7D1P3|A0A0T7D1P3_9VIBR;tr|A0A1D2Y08…
A0A1A6LTG3	Vibrio	Aminomethyltransferase	N		glycine catabolic process;methylation	NaN	NaN	NaN	NaN	NaN	NaN	NaN	18.8675	19.5857	NaN	17.8662	19.1189	17	2	1.1421e-119	5422	tr|A0A1A6LTG3|A0A1A6LTG3_VIBSP
A0A1A6LU24	Vibrio	Glycine dehydrogenase (decarboxylating)	N		glycine metabolic process;glycine catabolic process;glycine decarboxylation via glycine cleavage system;oxidation-reduction process	19.0057	NaN	19.561	22.9188	24.638	24.4073	25.4614	25.9714	23.8449	24.2633	24.7364	24.2291	30	1	4.854e-213	5424	tr|A0A1A6LU24|A0A1A6LU24_VIBSP;tr|A0A1C3IMV6|A0A1C3IMV6_9VIBR
A3UXH4	Vibrio	Negative modulator of initiation of replication	N		regulation of transcription, DNA-templated;negative regulation of DNA replication;negative regulation of DNA-dependent DNA replication initiation	NaN	NaN	18.0295	19.0285	19.0901	20.4	19.3189	23.0417	20.5394	20.0073	24.4478	23.7331	10	10	3.6241e-27	5467	tr|A3UXH4|A3UXH4_VIBS1;tr|A0A1C3IKK4|A0A1C3IKK4_9VIBR;tr|A0A1A6LZK9|A0A1A6LZK9_VIBSP;tr|A0A0P6YP17|A0A0P6YP17_VIBSP;tr|A0A0T7EUS6|A0A0T7EUS6_9VIBR;tr|A0A0T7E7I8|A0A0T7E7I8_9VIBR;tr|A0A0T7DH94|A0A0T7DH94_9VIBR;tr|A0A0T7CYP6|A0A0T7CYP6_9VIBR;tr|A0A1D2YQ39|A0A1D2YQ39_9VIBR;tr|A0A1D2YBH8|A0A1D2YBH8_9VIBR;tr|A0A1D2XUW0|A0A1D2XUW0_9VIBR;tr|A0A1D2XJ44|A0A1D2XJ44_9VIBR;tr|A0A1C3JBE0|A0A1C3JBE0_9VIBR;tr|A…
B7VJH8	Vibrio	Transcription termination/antitermination protein NusA	N		transcription, DNA-templated;DNA-templated transcription, termination;regulation of transcription, DNA-templated;regulation of DNA-templated transcription, termination;transcription antitermination	17.9433	17.5512	19.5438	22.5321	23.1674	21.7211	25.0046	26.4942	24.891	23.7459	26.9209	26.5281	37	13	8.2026e-293	5470	tr|B7VJH8|B7VJH8_VIBTL;tr|A3URY8|A3URY8_VIBS1;tr|A0A1C3J0V9|A0A1C3J0V9_9VIBR;tr|A0A1C3IHD4|A0A1C3IHD4_9VIBR;tr|A0A1A6M0B0|A0A1A6M0B0_VIBSP;tr|A0A0P6ZK90|A0A0P6ZK90_VIBSP;tr|U5A3T5|U5A3T5_9VIBR;tr|A0A1C3JFQ4|A0A1C3JFQ4_9VIBR;tr|A0A0L1LEX8|A0A0L1LEX8_9VIBR;tr|A0A1D2YMX4|A0A1D2YMX4_9VIBR;tr|A0A1D2Y2I1|A0A1D2Y2I1_9VIBR;tr|A0A1D2XIK1|A0A1D2XIK1_9VIBR;tr|A0A1B9Q5P4|A0A1B9Q5P4_9VIBR;tr|A0A1B1BT55|A0A1B1…
A3V014	Vibrio	Bifunctional uridylyltransferase/uridylyl-removing enzyme	N		nitrogen compound metabolic process;regulation of nitrogen utilization;metabolic process	18.2147	NaN	NaN	18.7821	19.3346	NaN	20.6194	20.9288	19.2654	20.2024	20.2228	20.8714	13	13	2.4908e-39	5486	tr|A3V014|A3V014_VIBS1;tr|A0A1C3IL70|A0A1C3IL70_9VIBR;tr|A0A1B9QPA5|A0A1B9QPA5_VIBSP;tr|A0A1A6M363|A0A1A6M363_VIBSP;tr|A0A1C3J8G0|A0A1C3J8G0_9VIBR;tr|A0A0P6Z8G8|A0A0P6Z8G8_VIBSP;tr|A0A1D2YB93|A0A1D2YB93_9VIBR;tr|A0A1D2Y4N4|A0A1D2Y4N4_9VIBR;tr|A0A1D2XTB7|A0A1D2XTB7_9VIBR;tr|A0A1D2XIV1|A0A1D2XIV1_9VIBR;tr|A0A1B9Q5C2|A0A1B9Q5C2_9VIBR;tr|A0A1B1BTA5|A0A1B1BTA5_9VIBR;tr|A0A0T7EUF7|A0A0T7EUF7_9VIBR;tr|A…
B7VQN5	Vibrio	Succinate-semialdehyde dehydrogenase [NADP+]	N		metabolic process;gamma-aminobutyric acid catabolic process;oxidation-reduction process	20.979	NaN	20.879	NaN	19.81	NaN	19.8635	21.7988	19.8373	21.085	21.2336	20.5544	8	2	3.861e-26	5526	tr|B7VQN5|B7VQN5_VIBTL;tr|A0A1B9QT56|A0A1B9QT56_VIBSP;tr|A0A1B1BZ16|A0A1B1BZ16_9VIBR;tr|A0A0P6Z150|A0A0P6Z150_VIBSP;tr|A0A1D2YFN0|A0A1D2YFN0_9VIBR;tr|A0A1D2YFB0|A0A1D2YFB0_9VIBR;tr|A0A1D2XUH7|A0A1D2XUH7_9VIBR;tr|A0A1D2XM72|A0A1D2XM72_9VIBR;tr|A0A1C3JFZ0|A0A1C3JFZ0_9VIBR;tr|A0A1B9PVK7|A0A1B9PVK7_9VIBR;tr|A0A0T7DNK2|A0A0T7DNK2_9VIBR;tr|A0A0T7DJR4|A0A0T7DJR4_9VIBR
A0A1B1NLC0	Vibrio	Valine--tRNA ligase	N		translation;tRNA aminoacylation for protein translation;valyl-tRNA aminoacylation;aminoacyl-tRNA metabolism involved in translational fidelity	NaN	NaN	NaN	NaN	21.1375	NaN	21.3347	21.4636	NaN	21.7	21.3511	21.2417	23	2	1.3901e-85	5538	tr|A0A1B1NLC0|A0A1B1NLC0_9VIBR;tr|F9S1M6|F9S1M6_9VIBR;tr|A0A0C2NP93|A0A0C2NP93_9VIBR
F9S3Z0	Vibrio	Putative ABC transporter ATP-binding protein	N		negative regulation of translational elongation	NaN	NaN	NaN	NaN	NaN	NaN	20.5128	21.3099	20.1073	20.3611	21.6368	21.0998	11	1	9.7884e-76	5539	tr|F9S3Z0|F9S3Z0_9VIBR;tr|F9RPW4|F9RPW4_9VIBR;tr|F9RAD6|F9RAD6_VIBSN;tr|A0A1C7FB45|A0A1C7FB45_9VIBR;tr|A0A1B1NLN1|A0A1B1NLN1_9VIBR
A0A1B9QJH3	Vibrio	Energy-dependent translational throttle protein EttA	N		negative regulation of translational elongation	19.8553	19.0331	19.5402	20.0162	21.7456	21.3809	23.9824	25.3343	24.3032	23.5081	25.248	24.924	22	1	1.7282e-131	5597	tr|A0A1B9QJH3|A0A1B9QJH3_VIBSP;tr|A0A1B9QC39|A0A1B9QC39_9VIBR;tr|A3UXS1|A3UXS1_VIBS1;tr|A0A1C3IRF3|A0A1C3IRF3_9VIBR;tr|A0A0P6YSS6|A0A0P6YSS6_VIBSP;tr|F9SEW7|F9SEW7_VIBSP;tr|A0A165XN15|A0A165XN15_9VIBR
A0A1B9QCN5	Vibrio	Uncharacterized protein	N		negative regulation of transcription, DNA-templated	NaN	NaN	NaN	NaN	17.7257	NaN	NaN	18.7845	18.8918	NaN	18.8133	NaN	2	2	0.00053429	5600	tr|A0A1B9QCN5|A0A1B9QCN5_VIBSP
A0A1B9QLM6	Vibrio	Aminomethyltransferase	N		glycine catabolic process;methylation	NaN	NaN	NaN	22.4291	23.0576	23.1489	24.2107	25.1319	24.2322	23.7597	24.1389	24.2675	19	2	8.7435e-130	5667	tr|A0A1B9QLM6|A0A1B9QLM6_VIBSP
A3UUZ5	Vibrio	Elongation factor 4	N		translation;translational elongation;positive regulation of translation	20.1105	NaN	NaN	20.1347	20.5213	NaN	21.3124	23.2975	21.4706	21.2705	23.3281	23.3158	15	7	5.9306e-44	5672	tr|A3UUZ5|A3UUZ5_VIBS1;tr|A0A1C3J5M8|A0A1C3J5M8_9VIBR;tr|A0A1B9QM68|A0A1B9QM68_VIBSP;tr|A0A1A6LYZ6|A0A1A6LYZ6_VIBSP;tr|A0A0P6Z798|A0A0P6Z798_VIBSP;tr|A0A1B9PVA0|A0A1B9PVA0_9VIBR;tr|A0A1A6JCK2|A0A1A6JCK2_9VIBR;tr|U5A3H9|U5A3H9_9VIBR;tr|A0A1D2YAJ5|A0A1D2YAJ5_9VIBR;tr|A0A1D2Y2V0|A0A1D2Y2V0_9VIBR;tr|A0A1D2XHS8|A0A1D2XHS8_9VIBR;tr|A0A1C3J9H2|A0A1C3J9H2_9VIBR;tr|A0A1C3IGB2|A0A1C3IGB2_9VIBR;tr|A0A1B9Q4K…
A3URR7	Vibrio	Regulator of ebg operon	N		transcription, DNA-templated;regulation of transcription, DNA-templated	NaN	NaN	NaN	NaN	NaN	NaN	NaN	18.691	NaN	NaN	NaN	NaN	10	1	1.6987e-48	5676	tr|A3URR7|A3URR7_VIBS1;tr|A0A1B9QMS5|A0A1B9QMS5_VIBSP;tr|A0A0L1LED2|A0A0L1LED2_9VIBR;tr|A0A1D2Y7Z9|A0A1D2Y7Z9_9VIBR;tr|A0A1D2XT27|A0A1D2XT27_9VIBR;tr|A0A1D2XGE5|A0A1D2XGE5_9VIBR;tr|A0A1C3JJS2|A0A1C3JJS2_9VIBR;tr|A0A0T7E902|A0A0T7E902_9VIBR;tr|A0A0T7DVU3|A0A0T7DVU3_9VIBR;tr|A0A0T7D4T7|A0A0T7D4T7_9VIBR;tr|A0A0T7CVH3|A0A0T7CVH3_9VIBR
A0A1B9QWF2	Vibrio	Transcription termination/antitermination protein NusA (Fragment)	N		DNA-templated transcription, termination;regulation of DNA-templated transcription, termination;transcription antitermination	NaN	NaN	NaN	NaN	NaN	NaN	NaN	NaN	NaN	NaN	18.2611	NaN	6	1	9.3038e-22	5733	tr|A0A1B9QWF2|A0A1B9QWF2_9VIBR
A0A1C3IJM9	Vibrio	Ribonuclease E	N		rRNA processing;RNA processing;mRNA catabolic process;tRNA processing;nucleic acid phosphodiester bond hydrolysis;RNA phosphodiester bond hydrolysis;RNA phosphodiester bond hydrolysis, endonucleolytic	19.8254	18.1656	19.7395	21.3899	22.9973	20.5208	23.0888	24.9071	23.1503	24.7908	25.639	25.2548	31	4	6.2642e-206	5798	tr|A0A1C3IJM9|A0A1C3IJM9_9VIBR;tr|A0A1B9QRG0|A0A1B9QRG0_VIBSP;tr|A3UZU2|A3UZU2_VIBS1;tr|A0A0P6Z6K0|A0A0P6Z6K0_VIBSP;tr|A0A1A6LZ50|A0A1A6LZ50_VIBSP
A0A1C3ILL6	Vibrio	Proline--tRNA ligase	N		translation;tRNA aminoacylation for protein translation;prolyl-tRNA aminoacylation;aminoacyl-tRNA metabolism involved in translational fidelity	17.9666	18.3557	17.4622	19.9901	21.196	19.6009	22.557	24.1637	22.7292	21.2622	24.8985	24.1525	22	1	1.0694e-107	5813	tr|A0A1C3ILL6|A0A1C3ILL6_9VIBR;tr|A0A0P6ZMN9|A0A0P6ZMN9_VIBSP;tr|A3V0M4|A3V0M4_VIBS1
A0A1C3IME3	Vibrio	Aminomethyltransferase	N		glycine catabolic process;methylation	NaN	NaN	NaN	NaN	NaN	NaN	NaN	20.6732	NaN	NaN	NaN	NaN	18	1	1.7012e-131	5820	tr|A0A1C3IME3|A0A1C3IME3_9VIBR
A0A1C3J0L2	Vibrio	Polyribonucleotide nucleotidyltransferase	N		RNA processing;mRNA catabolic process	NaN	NaN	NaN	NaN	NaN	NaN	NaN	18.8855	NaN	NaN	NaN	NaN	46	1	0	5912	tr|A0A1C3J0L2|A0A1C3J0L2_9VIBR
A3UTI3	Vibrio	Valine--tRNA ligase	N		translation;tRNA aminoacylation for protein translation;valyl-tRNA aminoacylation;aminoacyl-tRNA metabolism involved in translational fidelity	18.532	18.3755	19.7363	20.5704	23.0977	21.8031	21.6105	25.4028	23.295	22.9797	24.701	24.6152	37	12	1.2226e-153	9205	tr|A3UTI3|A3UTI3_VIBS1;tr|A0A1B9QAZ1|A0A1B9QAZ1_9VIBR;tr|B7VKS9|B7VKS9_VIBTL;tr|A0A1B9QJA1|A0A1B9QJA1_VIBSP;tr|A0A1C3IXD6|A0A1C3IXD6_9VIBR;tr|A0A1A6L911|A0A1A6L911_VIBSP;tr|A0A1C3J3A2|A0A1C3J3A2_9VIBR;tr|A0A1A6J9W3|A0A1A6J9W3_9VIBR;tr|A0A0T7D460|A0A0T7D460_9VIBR;tr|U4ZYR4|U4ZYR4_9VIBR;tr|A0A0L1L3Q2|A0A0L1L3Q2_9VIBR;tr|A0A1C3JDL5|A0A1C3JDL5_9VIBR;tr|A0A0T7EEN3|A0A0T7EEN3_9VIBR;tr|A0A0T7DAQ2|A0A0T7…
B7VME7	Vibrio	Transcription termination factor Rho	N		transcription, DNA-templated;DNA-templated transcription, termination;regulation of transcription, DNA-templated	NaN	NaN	NaN	NaN	NaN	NaN	NaN	NaN	NaN	NaN	20.225	19.9513	23	2	1.9045e-156	10196	tr|B7VME7|B7VME7_VIBTL
V5HK67	Vibrio	2-amino-3-ketobutyrate coenzyme A ligase	N		threonine catabolic process;metabolic process;biosynthetic process;L-threonine catabolic process to glycine	NaN	NaN	NaN	NaN	NaN	NaN	22.5358	23.5982	NaN	NaN	NaN	NaN	6	1	1.1738e-25	11508	tr|V5HK67|V5HK67_9VIBR;tr|U3AJC8|U3AJC8_9VIBR;tr|A0A1A6L3T2|A0A1A6L3T2_9VIBR;tr|A0A193KGV9|A0A193KGV9_9VIBR
U3CDV0	Vibrio	Isoleucine--tRNA ligase	N		translation;tRNA aminoacylation for protein translation;isoleucyl-tRNA aminoacylation;aminoacyl-tRNA metabolism involved in translational fidelity	NaN	NaN	NaN	NaN	NaN	NaN	NaN	NaN	NaN	NaN	19.9326	NaN	7	1	2.6991e-23	11533	tr|U3CDV0|U3CDV0_9VIBR
Q15WB3	Pseudoalteromonas	Serine hydroxymethyltransferase	N		glycine biosynthetic process;one-carbon metabolic process;cellular amino acid biosynthetic process;glycine biosynthetic process from serine;tetrahydrofolate interconversion	NaN	NaN	NaN	NaN	NaN	NaN	NaN	NaN	21.1258	NaN	NaN	19.4911	4	2	1.5517e-12	684	sp|Q15WB3|GLYA_PSEA6
Z9K2R5	Pseudoalteromonas	Elongation factor 4	N		translation;translational elongation;positive regulation of translation	NaN	NaN	NaN	NaN	NaN	NaN	NaN	NaN	20.3367	NaN	18.2667	NaN	3	2	1.2075e-07	693	tr|Z9K2R5|Z9K2R5_9GAMM;tr|Z5XV19|Z5XV19_9GAMM;tr|V4HSU4|V4HSU4_9GAMM;tr|U1M202|U1M202_9GAMM;tr|U1KJI7|U1KJI7_9GAMM;tr|U1KGL8|U1KGL8_9GAMM;tr|U1KFU6|U1KFU6_PSEO7;tr|N6WAR3|N6WAR3_9GAMM;tr|G7FZX8|G7FZX8_9GAMM;tr|G7F1E6|G7F1E6_9GAMM;tr|G7ESQ9|G7ESQ9_9GAMM;tr|G7EFD6|G7EFD6_9GAMM;tr|F3BGE4|F3BGE4_PSEHA;tr|E6RPZ6|E6RPZ6_PSEU9;tr|A0A1C9XK59|A0A1C9XK59_9GAMM;tr|A0A1C0TM49|A0A1C0TM49_9GAMM;tr|A0A167MVR6|A…
G7F230	Pseudoalteromonas	Regulator of ribonuclease activity A	N		negative regulation of catalytic activity;regulation of RNA metabolic process;regulation of endoribonuclease activity;negative regulation of endoribonuclease activity	NaN	NaN	NaN	NaN	NaN	NaN	NaN	NaN	20.0415	NaN	NaN	NaN	2	1	2.2928e-06	723	tr|G7F230|G7F230_9GAMM;tr|U1KC02|U1KC02_9GAMM;tr|F3BJL3|F3BJL3_PSEHA;tr|A0A0U2XA97|A0A0U2XA97_9GAMM;tr|A0A0B2JUG4|A0A0B2JUG4_9GAMM;sp|Q3IJD2|RRAA_PSEHT;tr|A0A162J112|A0A162J112_9GAMM;tr|Z9K4G3|Z9K4G3_9GAMM;tr|U1JXU6|U1JXU6_9GAMM;tr|N6UY04|N6UY04_9GAMM;tr|G7G5C2|G7G5C2_9GAMM;tr|G7EXB4|G7EXB4_9GAMM;tr|G7EIB9|G7EIB9_9GAMM;tr|E6RJ89|E6RJ89_PSEU9;tr|A0A167E5F7|A0A167E5F7_9GAMM;tr|A0A0W1LHA5|A0A0W1LHA5…
A0A063KPD8	Pseudoalteromonas	Uncharacterized protein	N		cellular iron ion homeostasis;response to stress;oxidation-reduction process	NaN	NaN	NaN	NaN	NaN	NaN	NaN	NaN	NaN	NaN	NaN	18.8732	4	1	4.6065e-16	1030	tr|A0A063KPD8|A0A063KPD8_9GAMM;tr|G7EJB5|G7EJB5_9GAMM;tr|U1JXC8|U1JXC8_9GAMM;tr|N6V737|N6V737_9GAMM;tr|A0A0W1B9N9|A0A0W1B9N9_9GAMM;tr|A0A0Q0GUZ2|A0A0Q0GUZ2_9GAMM;tr|A0A0P9HSK1|A0A0P9HSK1_9GAMM;tr|Q3IJX9|Q3IJX9_PSEHT;tr|A0A0U2X3G0|A0A0U2X3G0_9GAMM
G7F656	Pseudoalteromonas	Nitrogen regulatory protein P-II 1	N		transcription, DNA-templated;regulation of transcription, DNA-templated;regulation of nitrogen utilization;regulation of catalytic activity	NaN	NaN	NaN	NaN	NaN	NaN	NaN	NaN	NaN	NaN	NaN	22.6758	2	2	1.8331e-05	1119	tr|G7F656|G7F656_9GAMM;tr|G7ESV0|G7ESV0_9GAMM;tr|G7EI16|G7EI16_9GAMM;tr|A0A0S3ASA1|A0A0S3ASA1_9GAMM;tr|A0A0N8TXA9|A0A0N8TXA9_9GAMM;tr|A0A099L9L4|A0A099L9L4_9GAMM;tr|Z9K7F7|Z9K7F7_9GAMM;tr|Z5XWK6|Z5XWK6_9GAMM;tr|U1KTR9|U1KTR9_9GAMM;tr|U1KDC6|U1KDC6_9GAMM;tr|U1JWX2|U1JWX2_9GAMM;tr|Q3IHR8|Q3IHR8_PSEHT;tr|N6W010|N6W010_9GAMM;tr|G7G1E1|G7G1E1_9GAMM;tr|E6RNE9|E6RNE9_PSEU9;tr|A0A167K151|A0A167K151_9GAMM…
A0A0W1KNQ6	Pseudoalteromonas	RNA chaperone ProQ	N		posttranscriptional regulation of gene expression	NaN	NaN	NaN	NaN	NaN	NaN	NaN	22.9834	21.1669	NaN	20.0066	20.7247	3	2	2.4339e-25	1137	tr|A0A0W1KNQ6|A0A0W1KNQ6_9GAMM;tr|U1K9X8|U1K9X8_9GAMM;tr|G7FX45|G7FX45_9GAMM;tr|G7F979|G7F979_9GAMM;tr|F3BN18|F3BN18_PSEHA;tr|A0A0B2JEX0|A0A0B2JEX0_9GAMM;tr|A0A063KTB3|A0A063KTB3_9GAMM;tr|U1L1Y0|U1L1Y0_9GAMM;tr|A0A0W1BMZ8|A0A0W1BMZ8_9GAMM
U1KWC9	Pseudoalteromonas	Transcription antiterminator	N		regulation of transcription, DNA-templated	NaN	NaN	NaN	NaN	NaN	23.4442	NaN	20.7856	23.2338	NaN	NaN	21.8775	3	3	2.3682e-08	1182	tr|U1KWC9|U1KWC9_9GAMM;tr|U1J067|U1J067_9GAMM;tr|Q3IKM5|Q3IKM5_PSEHT;tr|G7G6Q2|G7G6Q2_9GAMM;tr|G7F4Q4|G7F4Q4_9GAMM;tr|G7EC92|G7EC92_9GAMM;tr|F3BMQ1|F3BMQ1_PSEHA;tr|A0A0W1L3U4|A0A0W1L3U4_9GAMM;tr|A0A0W1BN63|A0A0W1BN63_9GAMM;tr|A0A0U2X5L4|A0A0U2X5L4_9GAMM;tr|A0A0B2JLZ9|A0A0B2JLZ9_9GAMM;tr|A0A063KVA3|A0A063KVA3_9GAMM
A0A0W1LD11	Pseudoalteromonas	RNA polymerase sigma factor RpoS	N		transcription initiation from bacterial-type RNA polymerase promoter;transcription, DNA-templated;DNA-templated transcription, initiation;regulation of transcription, DNA-templated;response to stress;regulation of gene expression	NaN	NaN	NaN	NaN	NaN	NaN	NaN	NaN	NaN	NaN	NaN	17.8667	3	1	5.2902e-09	1186	tr|A0A0W1LD11|A0A0W1LD11_9GAMM;tr|Z9K1Y4|Z9K1Y4_9GAMM;tr|G7EQN6|G7EQN6_9GAMM;tr|E6RQ29|E6RQ29_PSEU9;tr|U1K621|U1K621_9GAMM;tr|U1JEQ1|U1JEQ1_9GAMM;tr|Q3IDC9|Q3IDC9_PSEHT;tr|N6W4R4|N6W4R4_9GAMM;tr|G7G0U7|G7G0U7_9GAMM;tr|G7F626|G7F626_9GAMM;tr|G7EIR3|G7EIR3_9GAMM;tr|F3BH24|F3BH24_PSEHA;tr|A0A0W1LKG3|A0A0W1LKG3_9GAMM;tr|A0A0W1BLA9|A0A0W1BLA9_9GAMM;tr|A0A0U2V1V4|A0A0U2V1V4_9GAMM;tr|A0A0Q0FLB4|A0A0Q0FL…
G7FZK2	Pseudoalteromonas	Leucine--tRNA ligase	N		translation;tRNA aminoacylation for protein translation;leucyl-tRNA aminoacylation;aminoacyl-tRNA metabolism involved in translational fidelity	NaN	NaN	NaN	18.7155	18.3535	19.4891	NaN	NaN	19.7003	NaN	17.8167	NaN	5	3	3.5612e-12	1188	tr|G7FZK2|G7FZK2_9GAMM;tr|G7F795|G7F795_9GAMM;tr|G7EDS5|G7EDS5_9GAMM;tr|F3BFV9|F3BFV9_PSEHA;tr|A0A0B2JVY9|A0A0B2JVY9_9GAMM;tr|A0A063KVF4|A0A063KVF4_9GAMM;tr|U1JHI8|U1JHI8_9GAMM;tr|A0A0U2MNL5|A0A0U2MNL5_9GAMM;sp|Q3IJ93|SYL_PSEHT;tr|Z9K2H2|Z9K2H2_9GAMM;tr|U1K5L1|U1K5L1_9GAMM;tr|N6V7E9|N6V7E9_9GAMM;tr|G7EPI1|G7EPI1_9GAMM;tr|E6RN45|E6RN45_PSEU9;tr|A0A0W1L669|A0A0W1L669_9GAMM;tr|A0A0W1KRL0|A0A0W1KRL0_…
Z9JZB1	Pseudoalteromonas	Cold-shock protein	N		regulation of transcription, DNA-templated	NaN	NaN	NaN	NaN	NaN	NaN	NaN	NaN	21.8836	NaN	NaN	NaN	2	2	0.00052046	1201	tr|Z9JZB1|Z9JZB1_9GAMM;tr|Z5XM20|Z5XM20_9GAMM;tr|U1L1V3|U1L1V3_9GAMM;tr|U1J0N3|U1J0N3_9GAMM;tr|Q3ICV2|Q3ICV2_PSEHT;tr|N6W7J9|N6W7J9_9GAMM;tr|G7G8L3|G7G8L3_9GAMM;tr|G7F470|G7F470_9GAMM;tr|G7EDV2|G7EDV2_9GAMM;tr|F3BHF5|F3BHF5_PSEHA;tr|E6RQB7|E6RQB7_PSEU9;tr|A0A165MUZ4|A0A165MUZ4_9GAMM;tr|A0A0W1LC05|A0A0W1LC05_9GAMM;tr|A0A0W1KP79|A0A0W1KP79_9GAMM;tr|A0A0W1KNS8|A0A0W1KNS8_9GAMM;tr|A0A0W1BIT5|A0A0W1BI…
Z9K551	Pseudoalteromonas	RNA polymerase sigma factor RpoD	N		transcription initiation from bacterial-type RNA polymerase promoter;transcription, DNA-templated;DNA-templated transcription, initiation;regulation of transcription, DNA-templated;regulation of gene expression	NaN	NaN	NaN	NaN	NaN	20.0893	NaN	NaN	20.9063	NaN	20.9507	NaN	15	2	2.5901e-65	1618	tr|Z9K551|Z9K551_9GAMM;tr|A0A0Q0H0V8|A0A0Q0H0V8_9GAMM;tr|G7EX42|G7EX42_9GAMM;tr|E6RJ32|E6RJ32_PSEU9;tr|A0A0S3AXA8|A0A0S3AXA8_9GAMM;tr|A0A099LBT6|A0A099LBT6_9GAMM;tr|A0A0W1KUP5|A0A0W1KUP5_9GAMM;tr|A0A0M9UH53|A0A0M9UH53_9GAMM;tr|A0A0F4PT69|A0A0F4PT69_9GAMM;tr|A4C782|A4C782_9GAMM
Z9K0C8	Pseudoalteromonas	Polyribonucleotide nucleotidyltransferase	N		RNA processing;mRNA catabolic process	NaN	NaN	NaN	NaN	NaN	NaN	NaN	NaN	NaN	22.4656	NaN	NaN	24	2	1.0278e-271	1619	tr|Z9K0C8|Z9K0C8_9GAMM;tr|G7EWM9|G7EWM9_9GAMM;tr|E6RPS1|E6RPS1_PSEU9;tr|A0A0S3AST1|A0A0S3AST1_9GAMM;tr|A0A099LC10|A0A099LC10_9GAMM;tr|A0A0Q0J3W2|A0A0Q0J3W2_9GAMM
Z9K5Q7	Pseudoalteromonas	LuxR family transcriptional regulator	N		transcription, DNA-templated;regulation of transcription, DNA-templated	NaN	NaN	NaN	NaN	NaN	NaN	NaN	NaN	NaN	NaN	20.109	19.2684	9	2	1.7517e-18	1624	tr|Z9K5Q7|Z9K5Q7_9GAMM;tr|G7ENA1|G7ENA1_9GAMM;tr|E6RLP3|E6RLP3_PSEU9;tr|A0A0S3AYF1|A0A0S3AYF1_9GAMM;tr|A0A0N8TWY3|A0A0N8TWY3_9GAMM;tr|A0A099LD61|A0A099LD61_9GAMM
Z9K645	Pseudoalteromonas	LexA repressor	N		DNA replication;DNA repair;transcription, DNA-templated;regulation of transcription, DNA-templated;proteolysis;cellular response to DNA damage stimulus;SOS response;negative regulation of transcription, DNA-templated	NaN	NaN	NaN	NaN	NaN	NaN	18.8939	20.6256	20.8338	NaN	19.9024	NaN	2	2	0.0011054	1672	tr|Z9K645|Z9K645_9GAMM;tr|U1KZV2|U1KZV2_9GAMM;tr|U1JCI9|U1JCI9_9GAMM;tr|N6V7S9|N6V7S9_9GAMM;tr|G7F6A4|G7F6A4_9GAMM;tr|G7EW32|G7EW32_9GAMM;tr|F3BI67|F3BI67_PSEHA;tr|A0A0W1LFH6|A0A0W1LFH6_9GAMM;tr|A0A0W1L631|A0A0W1L631_9GAMM;tr|A0A0W1L1D0|A0A0W1L1D0_9GAMM;tr|A0A0W1BCQ7|A0A0W1BCQ7_9GAMM;tr|A0A0U2X6Q6|A0A0U2X6Q6_9GAMM;tr|A0A0S3AXY3|A0A0S3AXY3_9GAMM;tr|A0A0Q0MRM2|A0A0Q0MRM2_9GAMM;tr|A0A0Q0GZ98|A0A0Q0G…
F3BLG7	Pseudoalteromonas	2-amino-3-ketobutyrate coenzyme A ligase	N		threonine catabolic process;metabolic process;biosynthetic process;L-threonine catabolic process to glycine	19.3697	NaN	NaN	NaN	NaN	20.2116	20.0134	NaN	22.1039	NaN	20.279	20.7658	6	2	7.9995e-20	1832	tr|F3BLG7|F3BLG7_PSEHA;tr|A0A0B2JB07|A0A0B2JB07_9GAMM;tr|A0A063KLU0|A0A063KLU0_9GAMM;tr|U1JEJ6|U1JEJ6_9GAMM;tr|G7G059|G7G059_9GAMM;tr|G7F5X5|G7F5X5_9GAMM;tr|A0A0W1KZR6|A0A0W1KZR6_9GAMM;tr|A0A0W1LCX9|A0A0W1LCX9_9GAMM;tr|G7EE75|G7EE75_9GAMM;tr|Z9K6S1|Z9K6S1_9GAMM;tr|G7EY83|G7EY83_9GAMM;tr|E6RN14|E6RN14_PSEU9;tr|A0A0S3AS26|A0A0S3AS26_9GAMM;tr|A0A0Q0K5V7|A0A0Q0K5V7_9GAMM;tr|A0A099L792|A0A099L792_9GAMM
F3BLN9	Pseudoalteromonas	Integration host factor subunit beta	N		DNA recombination;transcription, DNA-templated;regulation of transcription, DNA-templated;regulation of translation	NaN	NaN	NaN	NaN	NaN	NaN	NaN	NaN	22.0586	NaN	NaN	NaN	4	2	3.0469e-11	1845	tr|F3BLN9|F3BLN9_PSEHA;tr|A0A0B2JCX9|A0A0B2JCX9_9GAMM;tr|U1JCQ9|U1JCQ9_9GAMM;tr|G7F3I9|G7F3I9_9GAMM;tr|A0A0W1KXM0|A0A0W1KXM0_9GAMM;tr|G7G8A9|G7G8A9_9GAMM;tr|G7EKX7|G7EKX7_9GAMM;tr|A0A063KHY0|A0A063KHY0_9GAMM;tr|A0A0N1MV12|A0A0N1MV12_9GAMM
Z5XUY5	Pseudoalteromonas	LysR family transcriptional regulator	N		transcription, DNA-templated;regulation of transcription, DNA-templated	NaN	NaN	NaN	NaN	NaN	NaN	18.4805	NaN	21.0992	NaN	19.0489	18.4422	3	3	2.1615e-05	1855	tr|Z5XUY5|Z5XUY5_9GAMM;tr|U1K9D0|U1K9D0_9GAMM;tr|G7F7F6|G7F7F6_9GAMM;tr|F3BM99|F3BM99_PSEHA;tr|A0A167ET20|A0A167ET20_9GAMM;tr|A0A0W1KUD7|A0A0W1KUD7_9GAMM;tr|A0A0P7DZ31|A0A0P7DZ31_9GAMM;tr|A0A0N8TZZ9|A0A0N8TZZ9_9GAMM;tr|A0A0N8TX78|A0A0N8TX78_9GAMM;tr|A0A0N0M156|A0A0N0M156_9GAMM;tr|A0A0B2JDE0|A0A0B2JDE0_9GAMM;tr|Z9K1U9|Z9K1U9_9GAMM;tr|U1L755|U1L755_PSEO7;tr|U1KR27|U1KR27_9GAMM;tr|U1KPR0|U1KPR0_9GAM…
F3BII4	Pseudoalteromonas	Probable septum site-determining protein MinC	N		cell morphogenesis;cell cycle;cell division;regulation of cell division;regulation of cell cycle;cell septum assembly;regulation of cell septum assembly	NaN	NaN	NaN	NaN	NaN	NaN	NaN	NaN	19.7359	NaN	NaN	18.3701	2	1	2.7916e-06	1865	tr|F3BII4|F3BII4_PSEHA;tr|U1JFV9|U1JFV9_9GAMM;tr|G7F3V2|G7F3V2_9GAMM;tr|A0A0B2JE56|A0A0B2JE56_9GAMM;tr|G7FYI3|G7FYI3_9GAMM;tr|G7ESE3|G7ESE3_9GAMM;tr|E6RRR8|E6RRR8_PSEU9;tr|A0A0W1KNV7|A0A0W1KNV7_9GAMM;tr|A0A0U2VL81|A0A0U2VL81_9GAMM;tr|A0A0S3AZW2|A0A0S3AZW2_9GAMM;tr|A0A0Q0FWD9|A0A0Q0FWD9_9GAMM;tr|A0A099LI93|A0A099LI93_9GAMM;tr|A0A063KT48|A0A063KT48_9GAMM;sp|Q3ICG0|MINC_PSEHT
G7F2Q3	Pseudoalteromonas	Propionate catabolism operon transcriptional regulator of GntR family	N		transcription, DNA-templated;regulation of transcription, DNA-templated	NaN	NaN	NaN	NaN	NaN	NaN	NaN	22.1542	21.375	NaN	NaN	20.0536	5	5	1.3903e-11	1968	tr|G7F2Q3|G7F2Q3_9GAMM;tr|G7EKP9|G7EKP9_9GAMM;tr|A0A0B2JJJ5|A0A0B2JJJ5_9GAMM;tr|U1J334|U1J334_9GAMM;tr|F3BNT8|F3BNT8_PSEHA;tr|A0A063KKT4|A0A063KKT4_9GAMM;tr|A0A0W1KU41|A0A0W1KU41_9GAMM;tr|G7G115|G7G115_9GAMM;tr|U1KYR4|U1KYR4_9GAMM;tr|N6VY04|N6VY04_9GAMM;tr|A0A0W1L3I8|A0A0W1L3I8_9GAMM;tr|A0A0W1BME9|A0A0W1BME9_9GAMM;tr|A0A0Q0FAP5|A0A0Q0FAP5_9GAMM;tr|A0A0P9G121|A0A0P9G121_9GAMM;tr|Q3IHA1|Q3IHA1_PSEH…
F3BK46	Pseudoalteromonas	Transcription elongation factor GreA	N		transcription, DNA-templated;regulation of transcription, DNA-templated;translational elongation;regulation of DNA-templated transcription, elongation	18.2342	NaN	NaN	NaN	NaN	20.7123	NaN	23.7788	20.4687	20.686	NaN	19.5394	4	1	5.7563e-13	2014	tr|F3BK46|F3BK46_PSEHA;tr|A0A0B2JM78|A0A0B2JM78_9GAMM
G7ECT9	Pseudoalteromonas	Anti-sigma factor antagonist	N		regulation of transcription, DNA-templated	NaN	NaN	NaN	NaN	NaN	NaN	18.8632	NaN	19.5126	NaN	NaN	19.1733	3	2	3.1774e-09	2078	tr|G7ECT9|G7ECT9_9GAMM;tr|F3BPS3|F3BPS3_PSEHA;tr|A0A0W1L115|A0A0W1L115_9GAMM;tr|A0A0B2JQQ3|A0A0B2JQQ3_9GAMM;tr|U1IY59|U1IY59_9GAMM;tr|G7F0W8|G7F0W8_9GAMM
F3BJJ5	Pseudoalteromonas	Der GTPase-activating protein YihI	N		ribosome biogenesis;positive regulation of GTPase activity	NaN	NaN	NaN	NaN	NaN	NaN	NaN	21.214	20.0613	NaN	NaN	NaN	2	2	4.3546e-07	2087	tr|F3BJJ5|F3BJJ5_PSEHA;tr|A0A0B2JR25|A0A0B2JR25_9GAMM;tr|U1JC49|U1JC49_9GAMM;tr|G7F249|G7F249_9GAMM
F3BE94	Pseudoalteromonas	Glycine dehydrogenase (decarboxylating)	N		glycine metabolic process;glycine catabolic process;glycine decarboxylation via glycine cleavage system;oxidation-reduction process	18.7902	18.0249	17.8947	NaN	17.8249	21.3284	19.0554	19.2477	22.4438	19.9438	20.9012	20.7621	18	9	3.2169e-79	2176	tr|F3BE94|F3BE94_PSEHA;tr|A0A0B2JVM4|A0A0B2JVM4_9GAMM;tr|G7FYK1|G7FYK1_9GAMM;tr|A0A0S3ARP4|A0A0S3ARP4_9GAMM;tr|A0A063KT60|A0A063KT60_9GAMM;tr|G7EYP2|G7EYP2_9GAMM;tr|G7ECS7|G7ECS7_9GAMM;tr|U1J763|U1J763_9GAMM
F3BFS4	Pseudoalteromonas	Polyribonucleotide nucleotidyltransferase	N		RNA processing;mRNA catabolic process	NaN	NaN	NaN	NaN	NaN	19.3366	NaN	NaN	20.096	NaN	NaN	18.3951	31	1	0	2188	tr|F3BFS4|F3BFS4_PSEHA;tr|A0A0B2JVW8|A0A0B2JVW8_9GAMM
F3BE60	Pseudoalteromonas	Protein HflC	N		regulation of peptidase activity	17.4512	18.5314	18.1382	17.6785	17.7236	23.3936	18.8245	19.6284	26.0181	19.7905	19.8727	19.9669	16	4	7.942e-62	2199	tr|F3BE60|F3BE60_PSEHA;tr|A0A0B2JWF2|A0A0B2JWF2_9GAMM;tr|G7F8F3|G7F8F3_9GAMM;tr|G7EBJ8|G7EBJ8_9GAMM;tr|U1J9E8|U1J9E8_9GAMM;tr|A0A0W1KVJ2|A0A0W1KVJ2_9GAMM;tr|G7G7J3|G7G7J3_9GAMM;tr|A0A063KP43|A0A063KP43_9GAMM;tr|A0A0W1L2R3|A0A0W1L2R3_9GAMM
A0A0M8KIV1	Pseudoalteromonas	Chromosomal replication initiator protein DnaA	N		DNA replication;DNA replication initiation;regulation of DNA replication	NaN	NaN	NaN	NaN	NaN	NaN	NaN	NaN	20.0253	NaN	NaN	NaN	7	2	4.7969e-25	2420	tr|A0A0M8KIV1|A0A0M8KIV1_9GAMM;tr|A0A0F4PQM8|A0A0F4PQM8_9GAMM;tr|A0A0A7EDY3|A0A0A7EDY3_9GAMM;tr|U1L216|U1L216_9GAMM;tr|A0A0P9FX29|A0A0P9FX29_9GAMM;tr|F3BJE0|F3BJE0_PSEHA;tr|A0A0B2JMZ3|A0A0B2JMZ3_9GAMM;tr|Z9K4L2|Z9K4L2_9GAMM;tr|Z5XMY1|Z5XMY1_9GAMM;tr|U1KBN3|U1KBN3_9GAMM;tr|U1JW28|U1JW28_9GAMM;tr|G7G603|G7G603_9GAMM;tr|G7F597|G7F597_9GAMM;tr|G7EUG6|G7EUG6_9GAMM;tr|A0A0W1L9I0|A0A0W1L9I0_9GAMM;tr|A0A…
A0A0M8KGV3	Pseudoalteromonas	Proline--tRNA ligase	N		translation;tRNA aminoacylation for protein translation;prolyl-tRNA aminoacylation;aminoacyl-tRNA metabolism involved in translational fidelity	NaN	NaN	NaN	NaN	NaN	NaN	NaN	NaN	NaN	NaN	NaN	18.7721	2	1	1.3745e-05	2426	tr|A0A0M8KGV3|A0A0M8KGV3_9GAMM;tr|A0A0F4PXE8|A0A0F4PXE8_9GAMM
A0A0N0LU56	Pseudoalteromonas	Transcription termination/antitermination protein NusG	N		transcription, DNA-templated;DNA-templated transcription, termination;DNA-templated transcription, elongation;regulation of transcription, DNA-templated;transcription antitermination;regulation of DNA-templated transcription, elongation	NaN	NaN	NaN	NaN	NaN	NaN	NaN	NaN	NaN	NaN	21.3049	NaN	7	2	1.7795e-23	2969	tr|A0A0N0LU56|A0A0N0LU56_9GAMM;tr|A0A0W1L152|A0A0W1L152_9GAMM;tr|A0A167ESS0|A0A167ESS0_9GAMM;tr|A0A0Q0NVX2|A0A0Q0NVX2_9GAMM;tr|A0A0P7DV01|A0A0P7DV01_9GAMM;tr|U1KLM9|U1KLM9_9GAMM;tr|A0A0U2X780|A0A0U2X780_9GAMM;tr|A0A0L0EMI2|A0A0L0EMI2_9GAMM;tr|A0A0F4QYS2|A0A0F4QYS2_9GAMM
A0A0N0M0A6	Pseudoalteromonas	CysB family transcriptional regulator	N		transcription, DNA-templated;regulation of transcription, DNA-templated	NaN	NaN	19.1389	NaN	NaN	NaN	NaN	17.8213	19.3335	NaN	21.195	NaN	6	2	2.9633e-17	3055	tr|A0A0N0M0A6|A0A0N0M0A6_9GAMM;tr|Z5XQA8|Z5XQA8_9GAMM;tr|A0A165MRS1|A0A165MRS1_9GAMM;tr|A0A0W1LDS6|A0A0W1LDS6_9GAMM;tr|A0A0Q0GG88|A0A0Q0GG88_9GAMM;tr|A0A0P7E544|A0A0P7E544_9GAMM;tr|Q15VE2|Q15VE2_PSEA6;tr|U1L0P8|U1L0P8_9GAMM;tr|A0A0P9FT45|A0A0P9FT45_9GAMM;tr|A0A0A7EFC6|A0A0A7EFC6_9GAMM
A0A0N0M0W9	Pseudoalteromonas	Protein phosphatase CheZ	N		protein dephosphorylation;chemotaxis;regulation of chemotaxis;archaeal or bacterial-type flagellum-dependent cell motility	NaN	NaN	NaN	NaN	NaN	NaN	NaN	NaN	NaN	NaN	18.4432	NaN	2	1	2.5424e-06	3079	tr|A0A0N0M0W9|A0A0N0M0W9_9GAMM
A0A0N0M174	Pseudoalteromonas	Proline--tRNA ligase	N		translation;tRNA aminoacylation for protein translation;prolyl-tRNA aminoacylation;aminoacyl-tRNA metabolism involved in translational fidelity	NaN	NaN	NaN	NaN	NaN	NaN	NaN	NaN	NaN	NaN	21.7983	18.4937	7	3	6.8908e-19	3089	tr|A0A0N0M174|A0A0N0M174_9GAMM
A0A0W1KXW4	Pseudoalteromonas	Nucleoid occlusion factor SlmA	N		cell cycle;negative regulation of division septum assembly;cell division;regulation of cell division	NaN	NaN	NaN	NaN	NaN	NaN	NaN	NaN	20.9552	NaN	NaN	NaN	3	1	1.9545e-13	3133	tr|A0A0W1KXW4|A0A0W1KXW4_9GAMM;tr|A0A0N1EAK2|A0A0N1EAK2_9GAMM;tr|Z9K698|Z9K698_9GAMM;tr|V4J9B4|V4J9B4_9GAMM;tr|U1KDT4|U1KDT4_PSEO7;tr|U1KAS8|U1KAS8_9GAMM;tr|Q3IFE3|Q3IFE3_PSEHT;tr|G7G640|G7G640_9GAMM;tr|G7F1U8|G7F1U8_9GAMM;tr|G7EUU5|G7EUU5_9GAMM;tr|G7EJR3|G7EJR3_9GAMM;tr|F3BLE3|F3BLE3_PSEHA;tr|E6RIX1|E6RIX1_PSEU9;tr|A4C8X2|A4C8X2_9GAMM;tr|A0A1C9Y1V3|A0A1C9Y1V3_9GAMM;tr|A0A1C0TN17|A0A1C0TN17_9GAMM…
A0A0N1EEQ2	Pseudoalteromonas	LuxR family transcriptional regulator	N		transcription, DNA-templated;regulation of transcription, DNA-templated	NaN	NaN	NaN	NaN	NaN	NaN	NaN	NaN	NaN	NaN	22.2717	NaN	10	2	5.9405e-30	3152	tr|A0A0N1EEQ2|A0A0N1EEQ2_9GAMM
A0A0N1EIY9	Pseudoalteromonas	Transcription elongation factor GreA	N		transcription, DNA-templated;regulation of transcription, DNA-templated;translational elongation;regulation of DNA-templated transcription, elongation	NaN	NaN	NaN	NaN	NaN	NaN	NaN	NaN	NaN	NaN	20.5089	NaN	4	2	1.3963e-12	3182	tr|A0A0N1EIY9|A0A0N1EIY9_9GAMM;tr|A0A0W1LFZ9|A0A0W1LFZ9_9GAMM;tr|Q3IKQ4|Q3IKQ4_PSEHT
A0A0N1EJK7	Pseudoalteromonas	50S ribosomal protein L1	N		translation;regulation of translation	NaN	NaN	NaN	NaN	NaN	NaN	NaN	NaN	NaN	NaN	20.9419	NaN	10	2	2.729e-59	3194	tr|A0A0N1EJK7|A0A0N1EJK7_9GAMM
A0A0N1EKF6	Pseudoalteromonas	Aminomethyltransferase	N		glycine catabolic process;glycine decarboxylation via glycine cleavage system;methylation	17.468	NaN	NaN	NaN	NaN	NaN	NaN	NaN	NaN	NaN	21.3002	NaN	3	3	6.1707e-10	3205	tr|A0A0N1EKF6|A0A0N1EKF6_9GAMM
A0A0N1EPC4	Pseudoalteromonas	Ferric uptake regulator	N		transcription, DNA-templated;regulation of transcription, DNA-templated	NaN	NaN	NaN	NaN	NaN	21.4911	19.5745	21.8603	22.6362	NaN	21.6741	21.5549	5	1	9.6854e-16	3288	tr|A0A0N1EPC4|A0A0N1EPC4_9GAMM;tr|G7EK79|G7EK79_9GAMM;tr|A0A0W1LG08|A0A0W1LG08_9GAMM;tr|U1K0G4|U1K0G4_9GAMM;tr|U1IUB4|U1IUB4_9GAMM;tr|N6W942|N6W942_9GAMM;tr|G7FX82|G7FX82_9GAMM;tr|G7F940|G7F940_9GAMM;tr|F3BPQ7|F3BPQ7_PSEHA;tr|A0A0W1KPX8|A0A0W1KPX8_9GAMM;tr|A0A0W1KNF6|A0A0W1KNF6_9GAMM;tr|A0A0W1BMZ4|A0A0W1BMZ4_9GAMM;tr|A0A0Q0FCF0|A0A0Q0FCF0_9GAMM;tr|A0A0P9KK57|A0A0P9KK57_9GAMM;tr|A0A0B2JG65|A0A0B2J…
A0A0N1EQL8	Pseudoalteromonas	Polyribonucleotide nucleotidyltransferase	N		RNA processing;mRNA catabolic process	17.6018	17.4405	17.9024	18.3454	16.8793	21.193	24.0636	20.1743	26.7514	24.3477	24.7565	23.3665	32	4	0	3301	tr|A0A0N1EQL8|A0A0N1EQL8_9GAMM
A0A0N1ER37	Pseudoalteromonas	Isoleucine--tRNA ligase	N		translation;tRNA aminoacylation for protein translation;isoleucyl-tRNA aminoacylation;aminoacyl-tRNA metabolism involved in translational fidelity	NaN	NaN	NaN	NaN	NaN	NaN	NaN	NaN	NaN	NaN	21.1882	NaN	3	1	1.3705e-10	3304	tr|A0A0N1ER37|A0A0N1ER37_9GAMM
A0A0N1ERH3	Pseudoalteromonas	Cold-shock protein	N		regulation of transcription, DNA-templated	NaN	NaN	NaN	NaN	NaN	NaN	18.5942	NaN	NaN	NaN	22.6404	NaN	3	3	6.7926e-07	3309	tr|A0A0N1ERH3|A0A0N1ERH3_9GAMM
A0A0N1EX14	Pseudoalteromonas	RNA chaperone ProQ	N		posttranscriptional regulation of gene expression	NaN	NaN	NaN	NaN	NaN	NaN	NaN	NaN	NaN	NaN	20.2522	NaN	2	1	1.3837e-24	3339	tr|A0A0N1EX14|A0A0N1EX14_9GAMM;tr|Q3IH05|Q3IH05_PSEHT;tr|A0A0U2NH82|A0A0U2NH82_9GAMM;tr|G7EDJ4|G7EDJ4_9GAMM
A0A0N1EYK2	Pseudoalteromonas	Fatty acid metabolism regulator protein	N		transcription, DNA-templated;regulation of transcription, DNA-templated;lipid metabolic process;fatty acid metabolic process;regulation of fatty acid metabolic process	NaN	NaN	NaN	NaN	NaN	NaN	NaN	NaN	NaN	NaN	20.2462	NaN	3	1	3.2726e-08	3344	tr|A0A0N1EYK2|A0A0N1EYK2_9GAMM
A0A0N1MR94	Pseudoalteromonas	Regulator of ribonuclease activity A	N		negative regulation of catalytic activity;regulation of RNA metabolic process;regulation of endoribonuclease activity;negative regulation of endoribonuclease activity	NaN	NaN	NaN	NaN	NaN	NaN	NaN	NaN	NaN	NaN	23.6854	NaN	4	3	9.9217e-11	3372	tr|A0A0N1MR94|A0A0N1MR94_9GAMM;tr|A0A0S2K581|A0A0S2K581_9GAMM
A0A0N1MRW9	Pseudoalteromonas	RNA polymerase sigma factor RpoD	N		transcription initiation from bacterial-type RNA polymerase promoter;transcription, DNA-templated;DNA-templated transcription, initiation;regulation of transcription, DNA-templated;regulation of gene expression	NaN	NaN	NaN	NaN	NaN	NaN	NaN	19.9785	21.9974	NaN	20.6841	20.9552	16	3	1.5592e-85	3380	tr|A0A0N1MRW9|A0A0N1MRW9_9GAMM;tr|U1JPL5|U1JPL5_9GAMM;tr|A0A0W1KXQ9|A0A0W1KXQ9_9GAMM;tr|A0A0W1BG49|A0A0W1BG49_9GAMM;tr|N6UZT4|N6UZT4_9GAMM;tr|A0A0Q0MS32|A0A0Q0MS32_9GAMM;tr|A0A0P9I8U0|A0A0P9I8U0_9GAMM
A0A0N1MT95	Pseudoalteromonas	ABC transporter ATP-binding protein	N		negative regulation of translational elongation	NaN	NaN	NaN	NaN	NaN	NaN	NaN	21.7618	NaN	NaN	21.1323	20.748	13	3	2.1958e-33	3400	tr|A0A0N1MT95|A0A0N1MT95_9GAMM;tr|A0A0W1L9C8|A0A0W1L9C8_9GAMM
A0A0N1MV27	Pseudoalteromonas	Transcription termination factor Rho	N		transcription, DNA-templated;DNA-templated transcription, termination;regulation of transcription, DNA-templated	NaN	NaN	NaN	NaN	NaN	NaN	NaN	NaN	NaN	NaN	21.641	NaN	15	2	1.3258e-78	3442	tr|A0A0N1MV27|A0A0N1MV27_9GAMM
A0A0N1MV47	Pseudoalteromonas	Transcriptional regulator	N		transcription, DNA-templated;regulation of transcription, DNA-templated	NaN	NaN	NaN	NaN	NaN	NaN	NaN	NaN	NaN	NaN	19.9344	NaN	3	3	4.1434e-08	3443	tr|A0A0N1MV47|A0A0N1MV47_9GAMM
A0A0N1MV62	Pseudoalteromonas	Glycine dehydrogenase (decarboxylating)	N		glycine metabolic process;glycine catabolic process;glycine decarboxylation via glycine cleavage system;oxidation-reduction process	NaN	NaN	NaN	NaN	NaN	NaN	NaN	NaN	NaN	NaN	21.8068	NaN	11	2	4.2517e-69	3446	tr|A0A0N1MV62|A0A0N1MV62_9GAMM
A0A0N1MVI9	Pseudoalteromonas	Protein HflC	N		regulation of peptidase activity	NaN	NaN	NaN	NaN	NaN	NaN	NaN	NaN	NaN	NaN	21.7611	NaN	14	3	4.2617e-53	3453	tr|A0A0N1MVI9|A0A0N1MVI9_9GAMM;tr|A0A1C0TQ59|A0A1C0TQ59_9GAMM;tr|A0A167NXY6|A0A167NXY6_9GAMM;tr|A0A166Y3Q6|A0A166Y3Q6_9GAMM;tr|A0A166W0Q6|A0A166W0Q6_9GAMM
Z5XMS0	Pseudoalteromonas	Nucleoid occlusion factor SlmA	N		cell cycle;negative regulation of division septum assembly;cell division;regulation of cell division	NaN	NaN	NaN	NaN	NaN	NaN	NaN	22.0138	22.0763	NaN	NaN	NaN	3	1	1.5821e-13	3583	tr|Z5XMS0|Z5XMS0_9GAMM;tr|U1JQH5|U1JQH5_9GAMM;tr|N6V8N7|N6V8N7_9GAMM;tr|A0A167EK93|A0A167EK93_9GAMM;tr|A0A0W1KVE6|A0A0W1KVE6_9GAMM;tr|A0A0W1KV28|A0A0W1KV28_9GAMM;tr|A0A0W1BFG6|A0A0W1BFG6_9GAMM;tr|A0A0Q0HVU2|A0A0Q0HVU2_9GAMM;tr|A0A0P9ISN3|A0A0P9ISN3_9GAMM;tr|A0A0P7EAC1|A0A0P7EAC1_9GAMM;tr|A0A0N8TTY9|A0A0N8TTY9_9GAMM
A0A165L8S9	Pseudoalteromonas	Helix-turn-helix transcriptional regulator	N		transcription, DNA-templated;regulation of transcription, DNA-templated	NaN	NaN	NaN	NaN	NaN	NaN	NaN	NaN	NaN	20.5976	22.1971	NaN	11	1	1.1188e-31	3590	tr|A0A165L8S9|A0A165L8S9_9GAMM;tr|A0A0N8TYH9|A0A0N8TYH9_9GAMM;tr|A0A0P7CPJ0|A0A0P7CPJ0_9GAMM;tr|Z5XKR8|Z5XKR8_9GAMM;tr|A0A0W1KS79|A0A0W1KS79_9GAMM
A0A165R9M3	Pseudoalteromonas	GntR family transcriptional regulator	N		transcription, DNA-templated;regulation of transcription, DNA-templated	NaN	NaN	NaN	NaN	NaN	NaN	NaN	NaN	NaN	NaN	20.2129	NaN	2	2	4.6104e-07	3592	tr|A0A165R9M3|A0A165R9M3_9GAMM;tr|A0A0P7EM22|A0A0P7EM22_9GAMM;tr|A0A0N8U0F2|A0A0N8U0F2_9GAMM;tr|Z5XMH5|Z5XMH5_9GAMM;tr|G7FX09|G7FX09_9GAMM
G7EN85	Pseudoalteromonas	Transcription termination/antitermination protein NusG	N		transcription, DNA-templated;DNA-templated transcription, termination;DNA-templated transcription, elongation;regulation of transcription, DNA-templated;transcription antitermination;regulation of DNA-templated transcription, elongation	NaN	NaN	NaN	NaN	NaN	NaN	NaN	20.2119	19.8434	NaN	23.1455	19.3854	8	1	1.4998e-36	4308	tr|G7EN85|G7EN85_9GAMM;tr|A0A0Q0HKQ5|A0A0Q0HKQ5_9GAMM;tr|Z9K573|Z9K573_9GAMM;tr|E6RIM1|E6RIM1_PSEU9;tr|A0A0S3AQP8|A0A0S3AQP8_9GAMM;tr|A0A099LD13|A0A099LD13_9GAMM;tr|Q3ILQ5|Q3ILQ5_PSEHT;tr|N6VX59|N6VX59_9GAMM;tr|A0A0U2WIA9|A0A0U2WIA9_9GAMM;tr|A0A0P9HV32|A0A0P9HV32_9GAMM;tr|A0A0N8TTN7|A0A0N8TTN7_9GAMM;tr|Z5XMW4|Z5XMW4_9GAMM
A0A0Q0HMY6	Pseudoalteromonas	Ribonuclease E	N		rRNA processing;RNA processing;mRNA catabolic process;tRNA processing;nucleic acid phosphodiester bond hydrolysis;RNA phosphodiester bond hydrolysis;RNA phosphodiester bond hydrolysis, endonucleolytic	18.0689	19.0501	18.9705	NaN	NaN	19.1308	NaN	NaN	20.5441	21.7017	20.0109	22.6853	16	3	1.16e-74	4309	tr|A0A0Q0HMY6|A0A0Q0HMY6_9GAMM;tr|G7EQ18|G7EQ18_9GAMM;tr|E6RGT7|E6RGT7_PSEU9;tr|A0A0S3ATH8|A0A0S3ATH8_9GAMM;tr|Z9K0A1|Z9K0A1_9GAMM;tr|A0A099LJX9|A0A099LJX9_9GAMM
A0A167ESS8	Pseudoalteromonas	50S ribosomal protein L1	N		translation;regulation of translation	NaN	NaN	NaN	NaN	NaN	NaN	NaN	NaN	NaN	NaN	21.6043	NaN	9	1	1.0469e-47	4310	tr|A0A167ESS8|A0A167ESS8_9GAMM;tr|A0A0Q0HS61|A0A0Q0HS61_9GAMM
A0A0S2JX69	Pseudoalteromonas	50S ribosomal protein L1	N		translation;regulation of translation	NaN	NaN	NaN	NaN	NaN	NaN	NaN	NaN	21.3216	NaN	18.6711	NaN	7	1	2.8366e-41	4416	tr|A0A0S2JX69|A0A0S2JX69_9GAMM
Q3IHY4	Pseudoalteromonas	2-amino-3-ketobutyrate coenzyme A ligase	N		threonine catabolic process;metabolic process;biosynthetic process;L-threonine catabolic process to glycine	NaN	NaN	NaN	NaN	NaN	NaN	NaN	NaN	NaN	NaN	19.8798	NaN	5	1	6.1766e-16	4639	tr|Q3IHY4|Q3IHY4_PSEHT;tr|A0A0U2ISZ1|A0A0U2ISZ1_9GAMM;tr|U1KZY5|U1KZY5_9GAMM;tr|N6W3W5|N6W3W5_9GAMM;tr|A0A0W1BC59|A0A0W1BC59_9GAMM;tr|A0A0P9IPG8|A0A0P9IPG8_9GAMM;tr|A0A0N0LY62|A0A0N0LY62_9GAMM;tr|A0A0Q0MX09|A0A0Q0MX09_9GAMM
A0A0W1L1Q6	Pseudoalteromonas	Polyribonucleotide nucleotidyltransferase	N		RNA processing;mRNA catabolic process	NaN	NaN	NaN	NaN	NaN	NaN	NaN	NaN	NaN	NaN	20.5013	NaN	25	2	2.9493e-198	4766	tr|A0A0W1L1Q6|A0A0W1L1Q6_9GAMM
A0A0W1L2M9	Pseudoalteromonas	Transcription termination/antitermination protein NusA	N		transcription, DNA-templated;DNA-templated transcription, termination;regulation of transcription, DNA-templated;translational elongation;regulation of DNA-templated transcription, termination;transcription antitermination	NaN	NaN	NaN	NaN	NaN	NaN	NaN	NaN	NaN	NaN	19.8341	NaN	8	1	1.9234e-23	4769	tr|A0A0W1L2M9|A0A0W1L2M9_9GAMM;tr|A0A167DR86|A0A167DR86_9GAMM
A4C7C7	Pseudoalteromonas	2-amino-3-ketobutyrate coenzyme A ligase	N		threonine catabolic process;metabolic process;biosynthetic process;L-threonine catabolic process to glycine	NaN	NaN	NaN	NaN	NaN	NaN	NaN	NaN	21.9242	NaN	NaN	NaN	2	1	2.9033e-07	9230	tr|A4C7C7|A4C7C7_9GAMM
A4CF94	Pseudoalteromonas	Putative transcriptional regulator, LuxR family protein	N		transcription, DNA-templated;regulation of transcription, DNA-templated	NaN	NaN	NaN	NaN	NaN	NaN	NaN	NaN	17.857	NaN	NaN	NaN	2	1	6.5519e-05	9246	tr|A4CF94|A4CF94_9GAMM
A4CFW8	Pseudoalteromonas	50S ribosomal protein L1	N		translation;regulation of translation	NaN	NaN	NaN	20.8132	21.9949	21.2196	22.5218	23.8121	22.387	21.8461	23.5673	23.2424	8	2	2.9054e-48	9249	tr|A4CFW8|A4CFW8_9GAMM
G7F7G5	Pseudoalteromonas	Ribonuclease E	N		rRNA processing;RNA processing;mRNA catabolic process;tRNA processing;nucleic acid phosphodiester bond hydrolysis;RNA phosphodiester bond hydrolysis;RNA phosphodiester bond hydrolysis, endonucleolytic	NaN	NaN	NaN	NaN	NaN	NaN	NaN	NaN	NaN	NaN	NaN	18.7104	14	1	1.5818e-71	11195	tr|G7F7G5|G7F7G5_9GAMM;tr|U1J2X9|U1J2X9_9GAMM;tr|Q3IHD2|Q3IHD2_PSEHT;tr|A0A0U2ISR2|A0A0U2ISR2_9GAMM;tr|N6V8P7|N6V8P7_9GAMM;tr|A0A0W1BPX5|A0A0W1BPX5_9GAMM;tr|A0A0W1LH26|A0A0W1LH26_9GAMM;tr|A0A0N8Q7K9|A0A0N8Q7K9_9GAMM;tr|A0A0W1KTC6|A0A0W1KTC6_9GAMM;tr|A0A0Q0HGU2|A0A0Q0HGU2_9GAMM;tr|A0A063KMC9|A0A063KMC9_9GAMM;tr|U1KVR9|U1KVR9_9GAMM;tr|A0A0F4PK90|A0A0F4PK90_PSEO7;tr|A0A0C1LHC5|A0A0C1LHC5_9GAMM;tr|A0…
L8D8R1	Pseudoalteromonas	Polyribonucleotide nucleotidyltransferase	N		RNA processing;mRNA catabolic process	NaN	NaN	NaN	NaN	NaN	NaN	NaN	NaN	NaN	NaN	NaN	19.9456	8	2	1.1157e-34	11271	tr|L8D8R1|L8D8R1_9GAMM
A0A136H3D6	Neptuniibacter	Polyribonucleotide nucleotidyltransferase	N		RNA processing;mRNA catabolic process	NaN	18.3766	NaN	NaN	18.4348	NaN	19.077	18.1563	19.7026	20.9419	18.8186	23.2765	16	15	8.2939e-87	4913	tr|A0A136H3D6|A0A136H3D6_9GAMM;tr|Q2BH46|Q2BH46_NEPCE
A0A136H5T5	Neptuniibacter	Phosphate-specific transport system accessory protein PhoU	N		phosphate ion transport;cellular phosphate ion homeostasis;negative regulation of phosphate metabolic process	20.0267	19.1436	18.7424	19.682	19.1074	NaN	18.0694	19.0583	19.8276	21.2023	18.6944	22.8438	9	9	4.044e-49	4931	tr|A0A136H5T5|A0A136H5T5_9GAMM
A0A136H969	Neptuniibacter	Uncharacterized protein	N		negative regulation of endopeptidase activity	NaN	NaN	NaN	NaN	NaN	NaN	NaN	NaN	NaN	NaN	NaN	18.6826	2	2	0.00082406	4955	tr|A0A136H969|A0A136H969_9GAMM
A0A136H9B7	Neptuniibacter	RNA polymerase-associated protein RapA	N		transcription, DNA-templated;regulation of transcription, DNA-templated	NaN	NaN	NaN	NaN	NaN	NaN	NaN	17.4555	NaN	NaN	NaN	NaN	2	1	7.6478e-06	4957	tr|A0A136H9B7|A0A136H9B7_9GAMM
A0A136H9X1	Neptuniibacter	RNA polymerase sigma factor RpoD	N		transcription initiation from bacterial-type RNA polymerase promoter;transcription, DNA-templated;DNA-templated transcription, initiation;regulation of transcription, DNA-templated;regulation of gene expression	NaN	NaN	NaN	NaN	NaN	NaN	NaN	NaN	NaN	NaN	NaN	19.6899	11	3	8.0277e-45	4961	tr|A0A136H9X1|A0A136H9X1_9GAMM;tr|Q2BJF6|Q2BJF6_NEPCE
A0A136HAY9	Neptuniibacter	Protein HflC	N		proteolysis;regulation of peptidase activity	NaN	NaN	NaN	NaN	NaN	NaN	NaN	NaN	NaN	NaN	NaN	21.1776	6	6	4.9426e-16	4970	tr|A0A136HAY9|A0A136HAY9_9GAMM
Q2BH41	Neptuniibacter	Transcription termination/antitermination protein NusA	N		transcription, DNA-templated;DNA-templated transcription, termination;regulation of transcription, DNA-templated;translational elongation;regulation of DNA-templated transcription, termination;transcription antitermination	NaN	NaN	NaN	NaN	NaN	NaN	NaN	NaN	NaN	NaN	NaN	18.2492	2	1	5.4674e-07	4989	tr|Q2BH41|Q2BH41_NEPCE;tr|A0A136HD95|A0A136HD95_9GAMM
A0A136HEA4	Neptuniibacter	Ribonuclease E	N		rRNA processing;RNA processing;mRNA catabolic process;tRNA processing;nucleic acid phosphodiester bond hydrolysis;RNA phosphodiester bond hydrolysis;RNA phosphodiester bond hydrolysis, endonucleolytic	NaN	NaN	NaN	NaN	NaN	NaN	NaN	NaN	NaN	20.8684	NaN	19.706	5	3	1.1052e-12	5003	tr|A0A136HEA4|A0A136HEA4_9GAMM;tr|Q2BJM3|Q2BJM3_NEPCE
A0A136HKF4	Neptuniibacter	Proline--tRNA ligase	N		translation;tRNA aminoacylation for protein translation;prolyl-tRNA aminoacylation;aminoacyl-tRNA metabolism involved in translational fidelity	NaN	NaN	NaN	NaN	NaN	NaN	NaN	NaN	NaN	NaN	NaN	20.594	3	3	0.00011196	5049	tr|A0A136HKF4|A0A136HKF4_9GAMM
Q2BGR4	Neptuniibacter	50S ribosomal protein L1	N		translation;regulation of translation	NaN	NaN	NaN	NaN	NaN	NaN	NaN	NaN	NaN	NaN	NaN	23.5046	2	1	1.3772e-05	11327	tr|Q2BGR4|Q2BGR4_NEPCE
Q480P7	Colwellia	Leucine-responsive regulatory protein	N		transcription, DNA-templated;regulation of transcription, DNA-templated	21.0282	21.0429	NaN	19.9197	20.8187	19.9595	NaN	22.5729	21.7334	NaN	21.1002	24.3712	3	2	1.2466e-07	1577	tr|Q480P7|Q480P7_COLP3;tr|A0A099KQL1|A0A099KQL1_COLPS;tr|A0A099KMG8|A0A099KMG8_COLPS
A0A136HAU0	Colwellia	RNA polymerase sigma factor RpoD	N		transcription initiation from bacterial-type RNA polymerase promoter;transcription, DNA-templated;DNA-templated transcription, initiation;regulation of transcription, DNA-templated;regulation of gene expression	NaN	NaN	NaN	NaN	NaN	NaN	NaN	21.4137	19.3535	NaN	22.9231	NaN	9	2	3.2135e-35	4967	tr|A0A136HAU0|A0A136HAU0_9GAMM
A0A0A1Y4Y1	Sphingomonas	Serine hydroxymethyltransferase	N		glycine biosynthetic process;one-carbon metabolic process;cellular amino acid biosynthetic process;glycine biosynthetic process from serine;methylation;tetrahydrofolate interconversion	NaN	NaN	NaN	NaN	NaN	NaN	NaN	NaN	NaN	NaN	NaN	18.4569	2	1	8.0955e-10	1741	tr|A0A0A1Y4Y1|A0A0A1Y4Y1_9SPHN
transport - siderophore transport
A8FTL3	Shewanella	Protein TonB	N		protein transport;siderophore transport;siderophore transmembrane transport	NaN	NaN	NaN	NaN	NaN	NaN	NaN	NaN	NaN	NaN	NaN	19.5558	2	1	1.4284e-09	9286	tr|A8FTL3|A8FTL3_SHESH;tr|A0A094K056|A0A094K056_9GAMM;tr|A3QFU2|A3QFU2_SHELP;tr|A0A0C3MUQ8|A0A0C3MUQ8_9GAMM;tr|Q07ZV2|Q07ZV2_SHEFN;tr|G0ASN8|G0ASN8_9GAMM;tr|F7RMI3|F7RMI3_9GAMM;tr|E6XFW7|E6XFW7_SHEP2;tr|D4ZA88|D4ZA88_SHEVD;tr|B8EF86|B8EF86_SHEB2;tr|B1KLP9|B1KLP9_SHEWM;tr|B0TLQ2|B0TLQ2_SHEHH;tr|A9KWL6|A9KWL6_SHEB9;tr|A4Y5L3|A4Y5L3_SHEPC;tr|A3D343|A3D343_SHEB5;tr|A1S509|A1S509_SHEAM;tr|A0A165K2F6|A…
B8CRA4	Shewanella	Protein TonB	N		protein transport;siderophore transport;siderophore transmembrane transport	NaN	NaN	NaN	NaN	NaN	NaN	NaN	NaN	NaN	NaN	22.241	22.5328	2	1	2.2205e-08	10437	tr|B8CRA4|B8CRA4_SHEPW
Q83XI7	Vibrio	Iron transport protein	N		siderophore transport	NaN	NaN	NaN	NaN	NaN	NaN	NaN	NaN	NaN	NaN	20.46	NaN	20	1	1.1868e-243	648	tr|Q83XI7|Q83XI7_VIBAN;sp|P11461|FATA_VIBA7
A0A0N8HQF4	Vibrio	Ferric anguibactin receptor	N		siderophore transport	NaN	NaN	NaN	NaN	NaN	NaN	NaN	NaN	NaN	NaN	NaN	18.0834	3	1	5.3998e-07	846	tr|A0A0N8HQF4|A0A0N8HQF4_VIBAL;tr|A0A061PPU1|A0A061PPU1_9VIBR
A0A1C3IGP6	Vibrio	Ferrichrome receptor FcuA	N		siderophore transport	17.08	18.0198	19.7216	17.4329	17.4374	20.0753	19.6833	21.2158	18.5934	21.2559	24.1205	19.0773	21	2	2.3642e-248	5784	tr|A0A1C3IGP6|A0A1C3IGP6_9VIBR;tr|A0A0H3ZW40|A0A0H3ZW40_9VIBR;tr|A0A0H3ZP43|A0A0H3ZP43_9VIBR
B7VMJ7	Vibrio	Vibriobactin receptor	N		siderophore transport	16.8484	NaN	NaN	NaN	17.0832	19.3229	19.0893	20.6208	21.2892	19.3033	23.753	17.5138	25	11	2.7779e-280	10197	tr|B7VMJ7|B7VMJ7_VIBTL;tr|A0A1C3INS2|A0A1C3INS2_9VIBR
F3BN35	Pseudoalteromonas	Protein TonB	N		protein transport;siderophore transport;siderophore transmembrane transport	NaN	NaN	NaN	NaN	19.1637	NaN	NaN	21.6859	22.7389	NaN	NaN	18.3075	3	3	2.3685e-14	1993	tr|F3BN35|F3BN35_PSEHA;tr|G7G4Q0|G7G4Q0_9GAMM;tr|A0A0B2JKZ4|A0A0B2JKZ4_9GAMM;tr|G7EKR5|G7EKR5_9GAMM;tr|U1KCA7|U1KCA7_9GAMM;tr|G7F4L8|G7F4L8_9GAMM;tr|A0A063KI13|A0A063KI13_9GAMM
A0A0M8KI62	Pseudoalteromonas	Protein TonB	N		protein transport;siderophore transport;siderophore transmembrane transport	NaN	NaN	NaN	NaN	NaN	NaN	NaN	23.0266	22.8895	NaN	22.3736	21.153	3	1	8.6261e-07	2417	tr|A0A0M8KI62|A0A0M8KI62_9GAMM;tr|A0A0F4PM77|A0A0F4PM77_9GAMM;tr|A0A167HEL5|A0A167HEL5_9GAMM;tr|G7G6P6|G7G6P6_9GAMM;tr|U1JXG2|U1JXG2_9GAMM;tr|A0A0W1L4Z0|A0A0W1L4Z0_9GAMM;tr|A0A0W1BMD0|A0A0W1BMD0_9GAMM;tr|Z9K234|Z9K234_9GAMM;tr|V4HR04|V4HR04_9GAMM;tr|U1LY18|U1LY18_9GAMM;tr|U1KR68|U1KR68_9GAMM;tr|U1JL31|U1JL31_9GAMM;tr|N6VZ35|N6VZ35_9GAMM;tr|A0A1C9XYR8|A0A1C9XYR8_9GAMM;tr|A0A1C0TSW5|A0A1C0TSW5_9GAM…
U1JKQ0	Pseudoalteromonas	TonB-dependent siderophore receptor	N		siderophore transport	NaN	NaN	NaN	NaN	NaN	NaN	NaN	NaN	NaN	NaN	18.901	NaN	3	1	1.0129e-07	11458	tr|U1JKQ0|U1JKQ0_9GAMM
A0A136HP25	Neptuniibacter	TonB-dependent receptor	N		siderophore transport	17.3403	20.9798	21.2153	18.5051	19.7469	NaN	19.1735	19.6336	18.2148	23.3943	18.9195	25.7981	31	30	1.6883e-285	5067	tr|A0A136HP25|A0A136HP25_9GAMM
transport - heme transport
-
transport - vitamin transport
-
transport - carbohydrate transport
A0A0H6T0N7	Vibrio	Maltoporin	N		ion transport;carbohydrate transmembrane transport	NaN	NaN	NaN	NaN	NaN	NaN	NaN	NaN	NaN	NaN	20.2341	NaN	2	2	9.9118e-07	307	tr|A0A0H6T0N7|A0A0H6T0N7_VIBCL;tr|A0A0A1E7A6|A0A0A1E7A6_9VIBR;tr|A0A0K9UY84|A0A0K9UY84_VIBCL;tr|A0A0H6BPF3|A0A0H6BPF3_VIBCL;sp|Q56652|LAMB_VIBCH;tr|C2HZ72|C2HZ72_VIBAB;tr|A0A0X1L137|A0A0X1L137_VIBCO;tr|A0A0H3Q2P5|A0A0H3Q2P5_VIBCL;sp|C3LWU0|LAMB_VIBCM;sp|A5F137|LAMB_VIBC3;tr|A6APY5|A6APY5_VIBCY;tr|A0A0A3FMC6|A0A0A3FMC6_9VIBR;tr|A0A0C4DHM2|A0A0C4DHM2_VIBAL;tr|A0A061PU56|A0A061PU56_9VIBR;tr|C9QGB3|C…
V5FCA3	Vibrio	Phosphocarrier protein HPr	N		phosphoenolpyruvate-dependent sugar phosphotransferase system	NaN	NaN	NaN	21.3081	21.6488	NaN	NaN	22.9394	22.6437	NaN	23.1434	23.1354	3	3	9.3191e-09	1333	tr|V5FCA3|V5FCA3_9VIBR;tr|U5A6X3|U5A6X3_9VIBR;tr|U3AEE1|U3AEE1_9VIBR;tr|F9SC21|F9SC21_VIBSP;tr|E3BIG1|E3BIG1_9VIBR;tr|B7VIK7|B7VIK7_VIBTL;tr|A3V0P3|A3V0P3_VIBS1;tr|A0A1D2YRN6|A0A1D2YRN6_9VIBR;tr|A0A1D2YBE8|A0A1D2YBE8_9VIBR;tr|A0A1D2XUZ6|A0A1D2XUZ6_9VIBR;tr|A0A1D2XM79|A0A1D2XM79_9VIBR;tr|A0A1C3J8W2|A0A1C3J8W2_9VIBR;tr|A0A1C3IR63|A0A1C3IR63_9VIBR;tr|A0A1C3IKS8|A0A1C3IKS8_9VIBR;tr|A0A1B9R369|A0A1B9R…
A0A0M3E011	Vibrio	PTS system glucose-specific transporter subunit IIA	N		carbohydrate transport;phosphoenolpyruvate-dependent sugar phosphotransferase system;phosphorylation	NaN	NaN	NaN	NaN	NaN	NaN	NaN	NaN	NaN	NaN	22.7079	NaN	2	1	2.0028e-06	2948	tr|A0A0M3E011|A0A0M3E011_VIBPH
A3UYL0	Vibrio	PTS system, glucose-specific IIBC component	N		carbohydrate transport;phosphoenolpyruvate-dependent sugar phosphotransferase system;glucose transport;carbohydrate transmembrane transport;glucose transmembrane transport	20.5238	NaN	20.1042	20.3653	22.4279	22.2553	23.3299	22.8541	20.9023	24.5962	24.6868	24.3454	14	2	8.6109e-65	3775	tr|A3UYL0|A3UYL0_VIBS1;tr|A0A1C3IPL0|A0A1C3IPL0_9VIBR;tr|A0A0P6YSV6|A0A0P6YSV6_VIBSP;tr|A0A178JHI7|A0A178JHI7_9VIBR;tr|A0A097QLP3|A0A097QLP3_9VIBR;tr|A0A086WL71|A0A086WL71_9VIBR;tr|A0A090RAX8|A0A090RAX8_9VIBR;tr|A0A0H0Y3X6|A0A0H0Y3X6_VIBVL;tr|A0A087I6M1|A0A087I6M1_VIBVL;tr|A0A1B9QWP6|A0A1B9QWP6_9VIBR;tr|A6D7X4|A6D7X4_9VIBR;tr|A0A1A7UX90|A0A1A7UX90_9VIBR;tr|A0A193KD13|A0A193KD13_9VIBR;tr|A0A165JFE…
A3UYU0	Vibrio	Phosphoenolpyruvate-protein phosphotransferase	N		phosphoenolpyruvate-dependent sugar phosphotransferase system;phosphorylation	NaN	NaN	NaN	NaN	NaN	NaN	NaN	NaN	NaN	NaN	19.539	19.615	5	3	2.7441e-11	3883	tr|A3UYU0|A3UYU0_VIBS1;tr|A0A1C3IRM1|A0A1C3IRM1_9VIBR;tr|A0A1B9QJE5|A0A1B9QJE5_VIBSP;tr|A0A0P6Z211|A0A0P6Z211_VIBSP;tr|U5A2D7|U5A2D7_9VIBR;tr|F9SEZ2|F9SEZ2_VIBSP;tr|B7VJ75|B7VJ75_VIBTL;tr|A0A1D2YR87|A0A1D2YR87_9VIBR;tr|A0A1D2YE81|A0A1D2YE81_9VIBR;tr|A0A1D2Y3H3|A0A1D2Y3H3_9VIBR;tr|A0A1D2XH53|A0A1D2XH53_9VIBR;tr|A0A1B9QBY7|A0A1B9QBY7_9VIBR;tr|A0A1B9PZF2|A0A1B9PZF2_9VIBR;tr|A0A1B1BYE1|A0A1B1BYE1_9VI…
A0A1B9QUN2	Vibrio	PTS mannitol transporter subunit IICBA	N		carbohydrate transport;phosphoenolpyruvate-dependent sugar phosphotransferase system;mannitol transport;phosphorylation;carbohydrate transmembrane transport	NaN	NaN	NaN	NaN	NaN	NaN	NaN	NaN	NaN	NaN	NaN	19.8126	8	1	1.2789e-42	5728	tr|A0A1B9QUN2|A0A1B9QUN2_VIBSP;tr|A0A0P6Z7J4|A0A0P6Z7J4_VIBSP
A3UP26	Vibrio	Putative mannitol-specific IIABC component, PTS system	N		carbohydrate transport;phosphoenolpyruvate-dependent sugar phosphotransferase system;mannitol transport;phosphorylation;carbohydrate transmembrane transport	NaN	NaN	NaN	20.4562	NaN	NaN	21.8382	21.8545	20.2075	21.9487	23.8317	22.6163	8	1	5.229e-51	9199	tr|A3UP26|A3UP26_VIBS1
F9T8Y7	Vibrio	Phosphoenolpyruvate-protein phosphotransferase	N		carbohydrate transport;phosphoenolpyruvate-dependent sugar phosphotransferase system;phosphorylation	NaN	NaN	NaN	NaN	NaN	NaN	NaN	NaN	NaN	NaN	NaN	19.9655	11	1	1.1794e-30	10997	tr|F9T8Y7|F9T8Y7_9VIBR
U1L7Q0	Pseudoalteromonas	PTS system subunit I	N		phosphoenolpyruvate-dependent sugar phosphotransferase system;phosphorylation	NaN	NaN	NaN	NaN	NaN	NaN	19.4934	NaN	20.8717	NaN	NaN	18.8302	5	5	2.4526e-10	1177	tr|U1L7Q0|U1L7Q0_9GAMM;tr|U1KDS2|U1KDS2_9GAMM;tr|G7FZW2|G7FZW2_9GAMM;tr|G7F3M1|G7F3M1_9GAMM;tr|G7EFF3|G7EFF3_9GAMM;tr|F3BGD0|F3BGD0_PSEHA;tr|A0A0W1LJ22|A0A0W1LJ22_9GAMM;tr|A0A0W1L052|A0A0W1L052_9GAMM;tr|A0A0W1BLY3|A0A0W1BLY3_9GAMM;tr|A0A0B2JVA2|A0A0B2JVA2_9GAMM;tr|A0A063KV43|A0A063KV43_9GAMM;tr|Z9K2S9|Z9K2S9_9GAMM;tr|Q3IDN4|Q3IDN4_PSEHT;tr|N6W4W3|N6W4W3_9GAMM;tr|G7ESS3|G7ESS3_9GAMM;tr|E6RPY0|E6RP…
A0A0N1EN41	Pseudoalteromonas	Polysaccharide biosynthesis protein	N		polysaccharide transport	NaN	NaN	NaN	NaN	NaN	NaN	NaN	NaN	NaN	NaN	19.6653	NaN	6	2	3.4274e-20	3263	tr|A0A0N1EN41|A0A0N1EN41_9GAMM
G7EJV3	Pseudoalteromonas	Polysaccharide export protein	N		polysaccharide transport	NaN	NaN	NaN	NaN	NaN	22.1534	NaN	20.825	20.8556	NaN	NaN	21.0019	5	5	7.2742e-11	4796	tr|G7EJV3|G7EJV3_9GAMM;tr|N6W3S5|N6W3S5_9GAMM;tr|A0A0W1L995|A0A0W1L995_9GAMM;tr|G7FX18|G7FX18_9GAMM;tr|A0A0Q0F9V0|A0A0Q0F9V0_9GAMM;tr|U1J9X2|U1J9X2_9GAMM;tr|F3BFM7|F3BFM7_PSEHA;tr|G7F2F6|G7F2F6_9GAMM;tr|A0A0B2JQR0|A0A0B2JQR0_9GAMM
transport - hydrogen transport
A8G1W7	Shewanella	ATP synthase subunit alpha	N		ATP biosynthetic process;ion transport;ATP synthesis coupled proton transport;proton transport;ATP metabolic process;ATP hydrolysis coupled cation transmembrane transport	NaN	NaN	NaN	NaN	NaN	NaN	NaN	NaN	NaN	NaN	NaN	18.1933	16	1	1.3841e-128	378	sp|A8G1W7|ATPA_SHESH
D4ZFE6	Shewanella	ATP synthase subunit b	N		ATP biosynthetic process;ion transport;ATP synthesis coupled proton transport;proton transport;ATP hydrolysis coupled cation transmembrane transport	NaN	NaN	NaN	NaN	NaN	NaN	NaN	NaN	NaN	NaN	NaN	21.1024	2	2	0.0004081	379	tr|D4ZFE6|D4ZFE6_SHEVD;tr|B8CVU9|B8CVU9_SHEPW;tr|A9DFW7|A9DFW7_9GAMM;sp|B1KQ38|ATPF_SHEWM;sp|A8G1W9|ATPF_SHESH;tr|V1DN14|V1DN14_9GAMM;tr|F7RUP2|F7RUP2_9GAMM;tr|A0A094JDL4|A0A094JDL4_9GAMM;tr|G0AX52|G0AX52_9GAMM;tr|B8EDV4|B8EDV4_SHEB2;tr|A0A165JHM1|A0A165JHM1_9GAMM;tr|A0A0P7LG40|A0A0P7LG40_9GAMM;tr|A0A0C3R128|A0A0C3R128_9GAMM;sp|Q8E8B6|ATPF_SHEON;sp|Q12HP7|ATPF_SHEDO;sp|Q0HPF7|ATPF_SHESR;sp|Q0HD75…
B8CVU5	Shewanella	ATP synthase subunit beta	N		ATP biosynthetic process;ion transport;ATP synthesis coupled proton transport;proton transport;ATP metabolic process;ATP hydrolysis coupled cation transmembrane transport	18.0623	NaN	NaN	17.5429	16.8833	NaN	19.0744	18.4849	19.5009	21.3952	23.976	23.7547	23	2	2.7487e-233	632	sp|B8CVU5|ATPB_SHEPW;sp|A8HAG3|ATPB_SHEPA;sp|A8G1W5|ATPB_SHESH;sp|B1KQ34|ATPB_SHEWM;sp|B0TQF4|ATPB_SHEHH
B8CVU6	Shewanella	ATP synthase gamma chain	N		ATP biosynthetic process;ion transport;ATP synthesis coupled proton transport;proton transport;ATP hydrolysis coupled cation transmembrane transport	NaN	NaN	NaN	NaN	NaN	NaN	19.7513	18.5755	19.1425	NaN	21.2614	21.7709	5	3	2.5644e-18	633	sp|B8CVU6|ATPG_SHEPW;sp|B1KQ35|ATPG_SHEWM;tr|F7RUN9|F7RUN9_9GAMM
B8CVU7	Shewanella	ATP synthase subunit alpha	N		ATP biosynthetic process;ion transport;ATP synthesis coupled proton transport;proton transport;ATP metabolic process;ATP hydrolysis coupled cation transmembrane transport	18.5794	17.4948	NaN	NaN	NaN	18.0555	18.0214	17.9629	18.3443	21.1606	23.3306	23.0243	23	5	4.9383e-222	634	sp|B8CVU7|ATPA_SHEPW;sp|A8HAG5|ATPA_SHEPA;sp|B1KQ36|ATPA_SHEWM;sp|B0TQF6|ATPA_SHEHH
B8CJV7	Shewanella	Alanine dehydrogenase/PNT	N		oxidation-reduction process;hydrogen ion transmembrane transport	NaN	NaN	NaN	NaN	NaN	NaN	NaN	NaN	NaN	NaN	19.6491	21.2409	2	2	1.9052e-06	10278	tr|B8CJV7|B8CJV7_SHEPW
B8CP68	Shewanella	Cytochrome c oxidase, mono-heme subunit/FixO	N		electron transport chain;oxidation-reduction process;hydrogen ion transmembrane transport	NaN	NaN	NaN	NaN	NaN	NaN	NaN	NaN	NaN	NaN	NaN	21.3601	2	2	5.7186e-05	10376	tr|B8CP68|B8CP68_SHEPW
A3YD23	Marinomonas	ATP synthase subunit beta	N		ATP biosynthetic process;ion transport;ATP synthesis coupled proton transport;proton transport;ATP metabolic process;ATP hydrolysis coupled cation transmembrane transport	NaN	NaN	NaN	NaN	NaN	NaN	NaN	NaN	NaN	NaN	NaN	19.8624	19	1	6.0245e-186	2468	tr|A3YD23|A3YD23_9GAMM;tr|A0A0F4R822|A0A0F4R822_9GAMM
A0A1M5AXU8	Marinomonas	ATP synthase F1 subcomplex beta subunit	N		ATP biosynthetic process;ion transport;ATP synthesis coupled proton transport;proton transport;ATP metabolic process;ATP hydrolysis coupled cation transmembrane transport	NaN	NaN	NaN	NaN	NaN	NaN	NaN	NaN	NaN	NaN	NaN	20.0181	19	1	2.1302e-154	6042	tr|A0A1M5AXU8|A0A1M5AXU8_9GAMM
W1RSH8	Marinomonas	ATP synthase subunit alpha	N		ATP biosynthetic process;ion transport;ATP synthesis coupled proton transport;proton transport;ATP metabolic process;ATP hydrolysis coupled cation transmembrane transport	NaN	NaN	NaN	NaN	NaN	NaN	NaN	NaN	NaN	NaN	NaN	21.3572	14	1	2.5654e-40	11610	tr|W1RSH8|W1RSH8_9GAMM;tr|A0A1M5AX84|A0A1M5AX84_9GAMM;sp|A6W3T0|ATPA2_MARMS
X7E6Y3	Marinomonas	ATP synthase subunit alpha	N		ATP biosynthetic process;ion transport;ATP synthesis coupled proton transport;proton transport;ATP metabolic process;ATP hydrolysis coupled cation transmembrane transport	NaN	20.5365	NaN	NaN	NaN	NaN	NaN	NaN	NaN	NaN	NaN	NaN	2	1	2.7403e-05	11619	tr|X7E6Y3|X7E6Y3_9GAMM;tr|W1RVE5|W1RVE5_9GAMM
X7E863	Marinomonas	ATP synthase subunit alpha	N		ATP biosynthetic process;ion transport;ATP synthesis coupled proton transport;proton transport;ATP metabolic process;ATP hydrolysis coupled cation transmembrane transport	NaN	NaN	NaN	NaN	NaN	19.8641	20.6987	18.2613	19.2385	21.9384	18.777	24.5503	14	1	1.0698e-40	11672	tr|X7E863|X7E863_9GAMM
X7E8G1	Marinomonas	ATP synthase subunit beta	N		ATP biosynthetic process;ion transport;ATP synthesis coupled proton transport;proton transport;ATP metabolic process;ATP hydrolysis coupled cation transmembrane transport	NaN	NaN	NaN	NaN	NaN	NaN	NaN	NaN	NaN	21.5723	19.604	22.8404	20	1	8.5105e-177	11674	tr|X7E8G1|X7E8G1_9GAMM;tr|A0A1A8T2A6|A0A1A8T2A6_9GAMM;tr|F6CVR8|F6CVR8_MARPP;tr|A0A166LKY2|A0A166LKY2_9GAMM
A0A0D7V1L5	Halomonas	ATP synthase subunit beta	N		ATP biosynthetic process;ion transport;ATP synthesis coupled proton transport;proton transport;ATP metabolic process;ATP hydrolysis coupled cation transmembrane transport	NaN	NaN	NaN	NaN	NaN	NaN	NaN	NaN	NaN	NaN	19.1006	NaN	10	1	7.429e-137	1806	tr|A0A0D7V1L5|A0A0D7V1L5_9GAMM;tr|A0A0B1PT95|A0A0B1PT95_9GAMM
E8M4P6	Vibrio	ATP synthase subunit b	N		ATP biosynthetic process;ion transport;ATP synthesis coupled proton transport;proton transport;ATP hydrolysis coupled cation transmembrane transport	NaN	NaN	NaN	16.444	17.3794	19.6739	23.0061	21.5828	22.744	23.4903	21.7017	22.593	3	1	1.0083e-16	2501	tr|E8M4P6|E8M4P6_9VIBR;tr|A0A177Y117|A0A177Y117_9VIBR;tr|A0A0H2N8P2|A0A0H2N8P2_9VIBR
F7YHV0	Vibrio	ATP synthase subunit b	N		ATP biosynthetic process;ion transport;ATP synthesis coupled proton transport;proton transport;ATP hydrolysis coupled cation transmembrane transport	NaN	NaN	NaN	NaN	NaN	NaN	NaN	NaN	NaN	NaN	20.7987	NaN	3	1	2.5734e-14	2908	tr|F7YHV0|F7YHV0_VIBA7;tr|A0A191W7F2|A0A191W7F2_VIBAN;tr|A0A0L7ZFI5|A0A0L7ZFI5_VIBAL
F9SEG4	Vibrio	ATP synthase epsilon chain	N		ATP biosynthetic process;ion transport;ATP synthesis coupled proton transport;proton transport;ATP hydrolysis coupled cation transmembrane transport	NaN	NaN	NaN	21.0203	21.9206	21.299	22.4697	23.7872	23.8694	21.6299	24.3017	23.5752	3	3	1.0971e-62	3477	tr|F9SEG4|F9SEG4_VIBSP;tr|B7VMZ5|B7VMZ5_VIBTL;tr|A3UXA5|A3UXA5_VIBS1;tr|A0A1D2YQ06|A0A1D2YQ06_9VIBR;tr|A0A1D2YD03|A0A1D2YD03_9VIBR;tr|A0A1D2XVT3|A0A1D2XVT3_9VIBR;tr|A0A1D2XQU7|A0A1D2XQU7_9VIBR;tr|A0A1C3JGN5|A0A1C3JGN5_9VIBR;tr|A0A1C3J3N8|A0A1C3J3N8_9VIBR;tr|A0A1C3IJD9|A0A1C3IJD9_9VIBR;tr|A0A1B9Q438|A0A1B9Q438_9VIBR;tr|A0A1B9PS59|A0A1B9PS59_9VIBR;tr|A0A1B1BRC6|A0A1B1BRC6_9VIBR;tr|A0A1A6LB99|A0A1A6…
A3UXA2	Vibrio	ATP synthase subunit alpha	N		ATP biosynthetic process;ion transport;ATP synthesis coupled proton transport;proton transport;ATP metabolic process;ATP hydrolysis coupled cation transmembrane transport	20.0556	19.9268	19.9432	25.2319	26.4197	25.2765	27.477	28.9342	28.1348	28.0385	29.2365	27.7149	42	3	0	3513	tr|A3UXA2|A3UXA2_VIBS1;tr|A0A1C3J3P6|A0A1C3J3P6_9VIBR;tr|A0A1C3IJD1|A0A1C3IJD1_9VIBR;tr|A0A1B9PS44|A0A1B9PS44_9VIBR;tr|A0A1A6L9Q9|A0A1A6L9Q9_9VIBR;tr|A0A0N8GVM4|A0A0N8GVM4_VIBSP;tr|U5A3K9|U5A3K9_9VIBR;tr|A0A1C3JGC2|A0A1C3JGC2_9VIBR;tr|A0A0T7ERV5|A0A0T7ERV5_9VIBR;tr|A0A0T7ECE8|A0A0T7ECE8_9VIBR;tr|A0A0T7CWP5|A0A0T7CWP5_9VIBR;tr|A0A0L1LBH7|A0A0L1LBH7_9VIBR;tr|B7VMZ8|B7VMZ8_VIBTL;tr|A0A0T7CUE6|A0A0T7…
A3UZS6	Vibrio	Soluble pyridine nucleotide transhydrogenase	N		NADP metabolic process;electron transport chain;cell redox homeostasis;oxidation-reduction process;hydrogen ion transmembrane transport	18.7822	19.3788	18.5116	19.2412	19.6821	19.5433	20.0797	23.5253	21.1451	20.2124	21.9701	22.2995	16	11	7.9292e-47	3637	tr|A3UZS6|A3UZS6_VIBS1;tr|A0A1C3J5W6|A0A1C3J5W6_9VIBR;tr|A0A0P6YHG4|A0A0P6YHG4_VIBSP;tr|A0A1A6LX09|A0A1A6LX09_VIBSP;tr|A0A1D2YKV4|A0A1D2YKV4_9VIBR;tr|A0A1D2Y7W0|A0A1D2Y7W0_9VIBR;tr|A0A1D2XS23|A0A1D2XS23_9VIBR;tr|A0A1D2XF78|A0A1D2XF78_9VIBR;tr|A0A1C3JKL3|A0A1C3JKL3_9VIBR;tr|A0A1B9Q3D0|A0A1B9Q3D0_9VIBR;tr|A0A1B1BRQ4|A0A1B1BRQ4_9VIBR;tr|A0A0T7ESE6|A0A0T7ESE6_9VIBR;tr|A0A0T7DRB3|A0A0T7DRB3_9VIBR;tr|A…
A3UXA1	Vibrio	ATP synthase subunit delta	N		ATP biosynthetic process;ion transport;ATP synthesis coupled proton transport;proton transport;ATP hydrolysis coupled cation transmembrane transport	NaN	19.8495	NaN	20.7527	22.8214	21.6293	23.7661	24.0247	22.1796	23.959	24.5803	23.9631	5	4	3.8608e-26	4096	tr|A3UXA1|A3UXA1_VIBS1;tr|A0A1C3J402|A0A1C3J402_9VIBR;tr|A0A0P6ZHR8|A0A0P6ZHR8_VIBSP;tr|U4ZTH0|U4ZTH0_9VIBR;tr|F9SEG0|F9SEG0_VIBSP;tr|A0A1D2YQ01|A0A1D2YQ01_9VIBR;tr|A0A1D2YD14|A0A1D2YD14_9VIBR;tr|A0A1D2XVP7|A0A1D2XVP7_9VIBR;tr|A0A1D2XQX0|A0A1D2XQX0_9VIBR;tr|A0A1C3JGH7|A0A1C3JGH7_9VIBR;tr|A0A1C3IJD3|A0A1C3IJD3_9VIBR;tr|A0A1B9Q474|A0A1B9Q474_9VIBR;tr|A0A1B9PS38|A0A1B9PS38_9VIBR;tr|A0A1B1BRB1|A0A1B1…
A3UXA0	Vibrio	ATP synthase subunit b	N		ATP biosynthetic process;ion transport;ATP synthesis coupled proton transport;proton transport;ATP hydrolysis coupled cation transmembrane transport	17.9278	19.6969	20.6285	19.5776	19.3936	20.9298	25.2898	21.3684	24.5304	24.3902	25.3908	22.7262	9	4	2.6947e-45	4124	tr|A3UXA0|A3UXA0_VIBS1;tr|A0A1C3J3T1|A0A1C3J3T1_9VIBR;tr|A0A1B9PS11|A0A1B9PS11_9VIBR;tr|A0A1A6JAA0|A0A1A6JAA0_9VIBR;tr|A0A0P6ZJA5|A0A0P6ZJA5_VIBSP;tr|U5A110|U5A110_9VIBR;tr|B7VN00|B7VN00_VIBTL;tr|A0A1D2YQA5|A0A1D2YQA5_9VIBR;tr|A0A1D2YCY5|A0A1D2YCY5_9VIBR;tr|A0A1C3JGU4|A0A1C3JGU4_9VIBR;tr|A0A1C3IJJ8|A0A1C3IJJ8_9VIBR;tr|A0A1B9Q436|A0A1B9Q436_9VIBR;tr|A0A0T7ES86|A0A0T7ES86_9VIBR;tr|A0A0T7EC26|A0A0T7…
A3ULS4	Vibrio	Cbb3-type cytochrome c oxidase subunit	N		oxidative phosphorylation;ion transport;proton transport;electron transport chain;oxidation-reduction process	NaN	NaN	NaN	20.0136	20.4657	22.0636	22.0256	23.1792	22.8294	21.6361	23.0168	23.6597	10	10	1.1979e-42	4154	tr|A3ULS4|A3ULS4_VIBS1;tr|A0A1C3IZJ6|A0A1C3IZJ6_9VIBR;tr|A0A0P6ZLB9|A0A0P6ZLB9_VIBSP;tr|B7VNP9|B7VNP9_VIBTL;tr|A0A1C3J4L5|A0A1C3J4L5_9VIBR;tr|A0A120DGW9|A0A120DGW9_9VIBR;tr|A0A0T7CZW4|A0A0T7CZW4_9VIBR;tr|A0A1D2YP00|A0A1D2YP00_9VIBR;tr|A0A1D2Y8Z6|A0A1D2Y8Z6_9VIBR;tr|A0A1D2Y132|A0A1D2Y132_9VIBR;tr|A0A1D2XF51|A0A1D2XF51_9VIBR;tr|A0A1C3JJH6|A0A1C3JJH6_9VIBR;tr|A0A1B9PVZ2|A0A1B9PVZ2_9VIBR;tr|A0A1B1BV4…
F0M017	Vibrio	ATP synthase subunit beta	N		ATP biosynthetic process;ion transport;ATP synthesis coupled proton transport;proton transport;ATP metabolic process;ATP hydrolysis coupled cation transmembrane transport	NaN	NaN	NaN	NaN	NaN	NaN	NaN	NaN	NaN	NaN	NaN	20.7804	9	1	1.9098e-148	4377	tr|F0M017|F0M017_VIBFN;tr|A0A0Q2Y6X4|A0A0Q2Y6X4_VIBFU
F9SIJ6	Vibrio	ATP synthase subunit beta	N		ATP biosynthetic process;ion transport;ATP synthesis coupled proton transport;proton transport;ATP metabolic process;ATP hydrolysis coupled cation transmembrane transport	NaN	NaN	NaN	NaN	NaN	NaN	NaN	21.2704	NaN	NaN	22.1639	21.616	10	2	2.7549e-86	5132	tr|F9SIJ6|F9SIJ6_VIBSP;tr|A0A166ADR1|A0A166ADR1_9VIBR;tr|V5FGE2|V5FGE2_9VIBR;tr|U4ZZ79|U4ZZ79_9VIBR;tr|U3B4H6|U3B4H6_9VIBR;tr|B7VSU7|B7VSU7_VIBTL;tr|A3UMP6|A3UMP6_VIBS1;tr|A0A1D2YH97|A0A1D2YH97_9VIBR;tr|A0A1D2Y2N9|A0A1D2Y2N9_9VIBR;tr|A0A1D2XVL5|A0A1D2XVL5_9VIBR;tr|A0A1D2XIT4|A0A1D2XIT4_9VIBR;tr|A0A1C3JDB6|A0A1C3JDB6_9VIBR;tr|A0A1C3IUQ5|A0A1C3IUQ5_9VIBR;tr|A0A1C3IM22|A0A1C3IM22_9VIBR;tr|A0A1B9Q0D2…
A0A1A6L2Q4	Vibrio	ATP synthase subunit alpha	N		ATP biosynthetic process;ion transport;ATP synthesis coupled proton transport;proton transport;ATP metabolic process;ATP hydrolysis coupled cation transmembrane transport	NaN	NaN	NaN	NaN	NaN	NaN	NaN	NaN	NaN	NaN	NaN	18.5147	8	1	2.7362e-33	5337	tr|A0A1A6L2Q4|A0A1A6L2Q4_9VIBR
A0A1B9QDU8	Vibrio	ATP synthase subunit beta	N		ATP biosynthetic process;ion transport;ATP synthesis coupled proton transport;proton transport;ATP metabolic process;ATP hydrolysis coupled cation transmembrane transport	18.5619	16.524	18.9978	24.702	26.0999	23.8694	27.1582	28.2549	27.5222	26.872	28.6704	27.7794	31	2	0	5613	tr|A0A1B9QDU8|A0A1B9QDU8_VIBSP;tr|A0A1C3J3M0|A0A1C3J3M0_9VIBR;tr|A0A0B8PGH4|A0A0B8PGH4_9VIBR
A3USS7	Vibrio	Cytochrome c oxidase subunit 2	N		electron transport chain;oxidation-reduction process;hydrogen ion transmembrane transport	NaN	NaN	NaN	NaN	NaN	NaN	19.9587	19.3092	20.3179	20.0708	20.5485	21.2983	6	1	2.2461e-16	5694	tr|A3USS7|A3USS7_VIBS1;tr|A0A1B9QPF1|A0A1B9QPF1_VIBSP;tr|A0A1A6LRA1|A0A1A6LRA1_VIBSP;tr|A0A1C3IYH4|A0A1C3IYH4_9VIBR;tr|A0A0P6YFE6|A0A0P6YFE6_VIBSP;tr|A0A1B9QE02|A0A1B9QE02_9VIBR;tr|A0A0T7DQJ8|A0A0T7DQJ8_9VIBR;tr|A0A066UYI7|A0A066UYI7_9VIBR;tr|U5A0F9|U5A0F9_9VIBR;tr|A0A0L1L5K4|A0A0L1L5K4_9VIBR;tr|A0A090SKF2|A0A090SKF2_9VIBR;tr|A0A090U156|A0A090U156_9VIBR;tr|A0A090RRQ3|A0A090RRQ3_9VIBR;tr|K5U5I2|K5…
A0A1D2XJ08	Vibrio	NAD(P) transhydrogenase subunit alpha	N		proton transport;oxidation-reduction process	NaN	NaN	NaN	19.3615	19.9021	20.8227	21.4721	21.7989	20.5648	21.5756	21.8603	22.0135	8	1	6.698e-114	5984	tr|A0A1D2XJ08|A0A1D2XJ08_9VIBR
A8S7T5	Vibrio	ATPase (Fragment)	N		ATP synthesis coupled proton transport;proton transport;ATP metabolic process;ATP hydrolysis coupled cation transmembrane transport	NaN	NaN	NaN	NaN	NaN	NaN	NaN	NaN	NaN	NaN	NaN	18.8583	24	1	5.6849e-210	9352	tr|A8S7T5|A8S7T5_9VIBR;tr|A8S705|A8S705_9VIBR
A8S863	Vibrio	ATPase (Fragment)	N		ATP synthesis coupled proton transport;proton transport;ATP metabolic process;ATP hydrolysis coupled cation transmembrane transport	NaN	NaN	NaN	NaN	NaN	NaN	NaN	17.9239	17.736	NaN	19.6428	NaN	17	1	7.8786e-131	9353	tr|A8S863|A8S863_9VIBR
D3XT99	Vibrio	ATP synthase F1 alpha subunit (Fragment)	N		ATP synthesis coupled proton transport;proton transport;ATP metabolic process;ATP hydrolysis coupled cation transmembrane transport	NaN	NaN	NaN	20.5219	21.0345	21.6083	21.8842	21.8618	23.6078	22.7501	22.2634	23.8345	33	2	2.4645e-268	10807	tr|D3XT99|D3XT99_VIBSP
I2G8E0	Vibrio	ATPase subunit alpha (Fragment)	N		ATP synthesis coupled proton transport;proton transport;ATP metabolic process;ATP hydrolysis coupled cation transmembrane transport	NaN	NaN	NaN	NaN	NaN	NaN	NaN	NaN	NaN	NaN	NaN	16.8118	17	1	9.5401e-132	11245	tr|I2G8E0|I2G8E0_9VIBR;tr|I2G8D9|I2G8D9_9VIBR;tr|I2G8E1|I2G8E1_9VIBR;tr|I2G8E2|I2G8E2_9VIBR;tr|I2G8D8|I2G8D8_9VIBR;tr|D6CI59|D6CI59_9VIBR;tr|I2G8C1|I2G8C1_9VIBR;tr|I2G8C0|I2G8C0_9VIBR;tr|I2G8D0|I2G8D0_9VIBR;tr|I2G8C7|I2G8C7_9VIBR;tr|I2G8C6|I2G8C6_9VIBR;tr|I2G8C2|I2G8C2_9VIBR
A0A0U2VJA1	Pseudoalteromonas	ATP synthase subunit beta	N		ATP biosynthetic process;ion transport;ATP synthesis coupled proton transport;proton transport;ATP metabolic process;ATP hydrolysis coupled cation transmembrane transport	NaN	NaN	NaN	NaN	NaN	NaN	NaN	NaN	NaN	NaN	NaN	21.5939	24	1	2.673e-179	735	tr|A0A0U2VJA1|A0A0U2VJA1_9GAMM;sp|Q3IK50|ATPB_PSEHT
G7G078	Pseudoalteromonas	ATP synthase subunit alpha	N		ATP biosynthetic process;ion transport;ATP synthesis coupled proton transport;proton transport;ATP metabolic process;ATP hydrolysis coupled cation transmembrane transport	NaN	NaN	NaN	NaN	16.9967	21.385	20.1396	19.2056	25.7217	21.3864	21.192	22.4721	26	1	5.3751e-145	891	tr|G7G078|G7G078_9GAMM;tr|F3BJF6|F3BJF6_PSEHA;tr|A0A0B2JJX1|A0A0B2JJX1_9GAMM;tr|A0A063KHJ0|A0A063KHJ0_9GAMM;tr|U1KEH0|U1KEH0_9GAMM;tr|G7F7S4|G7F7S4_9GAMM;tr|G7ELE3|G7ELE3_9GAMM
G7G753	Pseudoalteromonas	Soluble pyridine nucleotide transhydrogenase	N		NADP metabolic process;electron transport chain;cell redox homeostasis;oxidation-reduction process;hydrogen ion transmembrane transport	NaN	NaN	NaN	NaN	NaN	NaN	NaN	NaN	22.5422	NaN	20.3283	20.5864	9	2	4.8105e-25	971	tr|G7G753|G7G753_9GAMM;tr|F3BLI9|F3BLI9_PSEHA;tr|A0A0B2JPI9|A0A0B2JPI9_9GAMM;tr|A0A063KM05|A0A063KM05_9GAMM;tr|G7F2C5|G7F2C5_9GAMM;tr|U1IZ59|U1IZ59_9GAMM;tr|A0A0W1L5U3|A0A0W1L5U3_9GAMM;tr|Z9K5N7|Z9K5N7_9GAMM;tr|A0A0S3AY07|A0A0S3AY07_9GAMM;tr|A0A099LI73|A0A099LI73_9GAMM;tr|E6RLL5|E6RLL5_PSEU9;tr|G7EBG8|G7EBG8_9GAMM;tr|G7EW52|G7EW52_9GAMM;tr|A0A0Q0GZC6|A0A0Q0GZC6_9GAMM;tr|A0A0W1L2Q0|A0A0W1L2Q0_9GAM…
G7G862	Pseudoalteromonas	Cbb3-type cytochrome c oxidase subunit	N		oxidative phosphorylation;ion transport;proton transport;electron transport chain;oxidation-reduction process	NaN	NaN	NaN	NaN	NaN	20.8939	20.2199	19.8032	22.7293	20.4237	19.8803	19.8216	10	6	1.3103e-29	1257	tr|G7G862|G7G862_9GAMM;tr|A0A0B2JL78|A0A0B2JL78_9GAMM;tr|A0A063L017|A0A063L017_9GAMM;tr|G7EJ04|G7EJ04_9GAMM;tr|G7F7D4|G7F7D4_9GAMM;tr|A0A0Q0MLX2|A0A0Q0MLX2_9GAMM;tr|U1J9D0|U1J9D0_9GAMM;tr|A0A0W1KSK9|A0A0W1KSK9_9GAMM;tr|A0A0P9GFI2|A0A0P9GFI2_9GAMM;tr|A0A0Q0FWI4|A0A0Q0FWI4_9GAMM;tr|N6VX14|N6VX14_9GAMM;tr|U1KYM2|U1KYM2_9GAMM;tr|A0A0W1LJ34|A0A0W1LJ34_9GAMM;tr|A0A0W1BPC5|A0A0W1BPC5_9GAMM
G7G778	Pseudoalteromonas	Cytochrome c oxidase subunit 2	N		electron transport chain;oxidation-reduction process;hydrogen ion transmembrane transport	NaN	NaN	NaN	NaN	NaN	NaN	NaN	20.759	21.8606	NaN	19.8864	NaN	4	4	5.9837e-08	1920	tr|G7G778|G7G778_9GAMM;tr|F3BI66|F3BI66_PSEHA;tr|A0A0B2JGC2|A0A0B2JGC2_9GAMM;tr|U1KBF1|U1KBF1_9GAMM;tr|G7F6A5|G7F6A5_9GAMM;tr|A0A063KK52|A0A063KK52_9GAMM;tr|G7EL87|G7EL87_9GAMM;tr|N6V0W4|N6V0W4_9GAMM;tr|A0A0P9KAM7|A0A0P9KAM7_9GAMM;tr|Z9K6Y0|Z9K6Y0_9GAMM;tr|U1K117|U1K117_9GAMM;tr|G7EW29|G7EW29_9GAMM;tr|E6RL33|E6RL33_PSEU9;tr|A0A0W1LFT2|A0A0W1LFT2_9GAMM;tr|A0A0W1L5T8|A0A0W1L5T8_9GAMM;tr|A0A0W1BCM6|…
A0A0M8KKI4	Pseudoalteromonas	ATP synthase subunit beta	N		ATP biosynthetic process;ion transport;ATP synthesis coupled proton transport;proton transport;ATP metabolic process;ATP hydrolysis coupled cation transmembrane transport	NaN	NaN	NaN	NaN	NaN	NaN	NaN	NaN	NaN	21.4964	NaN	22.7797	18	1	5.0246e-115	2419	tr|A0A0M8KKI4|A0A0M8KKI4_9GAMM;tr|A0A0F4PPP8|A0A0F4PPP8_9GAMM
A0A0N0M0L8	Pseudoalteromonas	Cbb3-type cytochrome c oxidase subunit	N		oxidative phosphorylation;ion transport;proton transport;electron transport chain;oxidation-reduction process	NaN	NaN	NaN	NaN	NaN	NaN	NaN	NaN	NaN	NaN	20.4819	NaN	3	1	9.2772e-10	3067	tr|A0A0N0M0L8|A0A0N0M0L8_9GAMM
A0A0N1EF29	Pseudoalteromonas	ATP synthase subunit beta	N		ATP biosynthetic process;ion transport;ATP synthesis coupled proton transport;proton transport;ATP metabolic process;ATP hydrolysis coupled cation transmembrane transport	NaN	NaN	NaN	NaN	NaN	NaN	17.8115	18.6191	NaN	NaN	20.8133	18.0895	26	2	2.7964e-264	3157	tr|A0A0N1EF29|A0A0N1EF29_9GAMM
A0A0N1EGS7	Pseudoalteromonas	Soluble pyridine nucleotide transhydrogenase	N		NADP metabolic process;electron transport chain;cell redox homeostasis;oxidation-reduction process;hydrogen ion transmembrane transport	NaN	NaN	NaN	NaN	NaN	NaN	NaN	NaN	NaN	NaN	20.3036	NaN	7	1	5.8246e-17	3165	tr|A0A0N1EGS7|A0A0N1EGS7_9GAMM;tr|A0A162H4S9|A0A162H4S9_9GAMM;tr|A0A0Q0IA62|A0A0Q0IA62_9GAMM
A0A0N1EK14	Pseudoalteromonas	ATP synthase subunit delta	N		ATP biosynthetic process;ion transport;ATP synthesis coupled proton transport;proton transport;ATP hydrolysis coupled cation transmembrane transport	NaN	NaN	NaN	NaN	NaN	NaN	NaN	NaN	NaN	NaN	21.8649	20.5599	4	2	5.2868e-18	3200	tr|A0A0N1EK14|A0A0N1EK14_9GAMM;tr|Z5XLU0|Z5XLU0_9GAMM;tr|V4J8L6|V4J8L6_9GAMM;tr|U1L5M8|U1L5M8_PSEO7;tr|U1JW42|U1JW42_9GAMM;tr|N6VXK9|N6VXK9_9GAMM;tr|A0A1C9XMN9|A0A1C9XMN9_9GAMM;tr|A0A1C0TL05|A0A1C0TL05_9GAMM;tr|A0A167J7Y9|A0A167J7Y9_9GAMM;tr|A0A167J215|A0A167J215_9GAMM;tr|A0A167GBZ4|A0A167GBZ4_9GAMM;tr|A0A166YAI7|A0A166YAI7_9GAMM;tr|A0A161XW10|A0A161XW10_9GAMM;tr|A0A0W1L7Y6|A0A0W1L7Y6_9GAMM;tr|A0…
A0A0N1EMS7	Pseudoalteromonas	ATP synthase gamma chain	N		ATP biosynthetic process;ion transport;ATP synthesis coupled proton transport;proton transport;plasma membrane ATP synthesis coupled proton transport;ATP hydrolysis coupled cation transmembrane transport	19.4815	NaN	NaN	19.3779	NaN	NaN	19.0241	19.0415	19.7426	22.0754	21.7227	20.6111	14	1	4.7766e-49	3255	tr|A0A0N1EMS7|A0A0N1EMS7_9GAMM
A0A0N1MRL2	Pseudoalteromonas	ATP synthase subunit alpha	N		ATP biosynthetic process;ion transport;ATP synthesis coupled proton transport;proton transport;ATP metabolic process;ATP hydrolysis coupled cation transmembrane transport	22.8333	22.4996	21.4136	21.1015	20.604	22.4534	24.3257	22.7723	28.0965	25.0248	25.7896	25.8141	28	1	1.4437e-149	3375	tr|A0A0N1MRL2|A0A0N1MRL2_9GAMM
G7ET89	Pseudoalteromonas	ATP synthase subunit beta	N		ATP biosynthetic process;ion transport;ATP synthesis coupled proton transport;proton transport;ATP metabolic process;ATP hydrolysis coupled cation transmembrane transport	NaN	NaN	NaN	NaN	NaN	NaN	21.5971	NaN	21.1011	NaN	20.7828	21.1368	24	2	1.6411e-169	4278	tr|G7ET89|G7ET89_9GAMM;tr|A0A0Q0G2P3|A0A0Q0G2P3_9GAMM;tr|E6RMD7|E6RMD7_PSEU9;tr|A0A0S3AYC6|A0A0S3AYC6_9GAMM;tr|A0A099LH84|A0A099LH84_9GAMM;tr|Z9K5F9|Z9K5F9_9GAMM
Q2BQH6	Neptuniibacter	ATP synthase subunit alpha	N		ATP biosynthetic process;ion transport;ATP synthesis coupled proton transport;proton transport;ATP metabolic process;ATP hydrolysis coupled cation transmembrane transport	NaN	NaN	NaN	NaN	NaN	NaN	NaN	NaN	NaN	NaN	NaN	22.2947	9	3	1.3118e-46	11353	tr|Q2BQH6|Q2BQH6_NEPCE
Q2BQH7	Neptuniibacter	ATP synthase gamma chain	N		ATP biosynthetic process;ion transport;ATP synthesis coupled proton transport;proton transport;plasma membrane ATP synthesis coupled proton transport;ATP hydrolysis coupled cation transmembrane transport	NaN	NaN	NaN	NaN	NaN	NaN	NaN	NaN	NaN	NaN	NaN	20.1214	2	1	1.529e-08	11354	tr|Q2BQH7|Q2BQH7_NEPCE
Q2BQH8	Neptuniibacter	ATP synthase subunit beta	N		ATP biosynthetic process;ion transport;ATP synthesis coupled proton transport;proton transport;ATP metabolic process;ATP hydrolysis coupled cation transmembrane transport	NaN	20.6931	19.4215	19.8159	NaN	NaN	NaN	NaN	NaN	NaN	NaN	20.3822	16	4	1.7508e-214	11355	tr|Q2BQH8|Q2BQH8_NEPCE
A0A1J1EBV4	Lysobacter	ATP synthase subunit beta	N		ATP biosynthetic process;ion transport;ATP synthesis coupled proton transport;proton transport;ATP metabolic process;ATP hydrolysis coupled cation transmembrane transport	NaN	NaN	NaN	NaN	18.3954	NaN	NaN	NaN	NaN	NaN	NaN	NaN	9	1	2.6444e-78	6030	tr|A0A1J1EBV4|A0A1J1EBV4_LYSEN;tr|A0A108U901|A0A108U901_9GAMM;tr|A0A0S2FKT4|A0A0S2FKT4_9GAMM;tr|A0A0Q8IT26|A0A0Q8IT26_9GAMM;tr|A0A0S2DXB2|A0A0S2DXB2_9GAMM;tr|A0A0S2DC42|A0A0S2DC42_LYSEN
A0A169QUQ3	Methylobacterium	ATP synthase subunit beta	N		ATP biosynthetic process;ion transport;ATP synthesis coupled proton transport;proton transport;ATP metabolic process;ATP hydrolysis coupled cation transmembrane transport	NaN	NaN	NaN	NaN	NaN	22.1458	NaN	NaN	NaN	NaN	NaN	NaN	5	1	2.5108e-19	4389	tr|A0A169QUQ3|A0A169QUQ3_9RHIZ;tr|B1ZEE7|B1ZEE7_METPB;tr|A0A177JC45|A0A177JC45_9RHIZ;tr|H1KEL9|H1KEL9_METEX;tr|C7CL10|C7CL10_METED;tr|C5AYV5|C5AYV5_METEA;tr|B7KUA2|B7KUA2_METC4;tr|A9W2R1|A9W2R1_METEP;tr|A0A0X1SFC8|A0A0X1SFC8_9RHIZ;tr|A0A0S9JI52|A0A0S9JI52_9RHIZ;tr|A0A0Q5BH10|A0A0Q5BH10_9RHIZ;tr|A0A0Q4WL35|A0A0Q4WL35_9RHIZ;tr|A0A0Q6CXS7|A0A0Q6CXS7_9RHIZ;tr|M7Y519|M7Y519_9RHIZ;tr|B1LVG9|B1LVG9_METR…
transport - ion transport
WP_054852250.1	Olleya	F0F1 ATP synthase subunit alpha	N		ATP synthesis coupled proton transport;proton transport;ATP metabolic process	NaN	NaN	NaN	NaN	NaN	NaN	NaN	19.9518	NaN	NaN	NaN	NaN	5	1	1.5528e-13	247	WP_054852250.1;WP_028288792.1;WP_028282460.1;SFI63344.1;WP_028606687.1
A8G1W7	Shewanella	ATP synthase subunit alpha	N		ATP biosynthetic process;ion transport;ATP synthesis coupled proton transport;proton transport;ATP metabolic process;ATP hydrolysis coupled cation transmembrane transport	NaN	NaN	NaN	NaN	NaN	NaN	NaN	NaN	NaN	NaN	NaN	18.1933	16	1	1.3841e-128	378	sp|A8G1W7|ATPA_SHESH
D4ZFE6	Shewanella	ATP synthase subunit b	N		ATP biosynthetic process;ion transport;ATP synthesis coupled proton transport;proton transport;ATP hydrolysis coupled cation transmembrane transport	NaN	NaN	NaN	NaN	NaN	NaN	NaN	NaN	NaN	NaN	NaN	21.1024	2	2	0.0004081	379	tr|D4ZFE6|D4ZFE6_SHEVD;tr|B8CVU9|B8CVU9_SHEPW;tr|A9DFW7|A9DFW7_9GAMM;sp|B1KQ38|ATPF_SHEWM;sp|A8G1W9|ATPF_SHESH;tr|V1DN14|V1DN14_9GAMM;tr|F7RUP2|F7RUP2_9GAMM;tr|A0A094JDL4|A0A094JDL4_9GAMM;tr|G0AX52|G0AX52_9GAMM;tr|B8EDV4|B8EDV4_SHEB2;tr|A0A165JHM1|A0A165JHM1_9GAMM;tr|A0A0P7LG40|A0A0P7LG40_9GAMM;tr|A0A0C3R128|A0A0C3R128_9GAMM;sp|Q8E8B6|ATPF_SHEON;sp|Q12HP7|ATPF_SHEDO;sp|Q0HPF7|ATPF_SHESR;sp|Q0HD75…
B8CVU5	Shewanella	ATP synthase subunit beta	N		ATP biosynthetic process;ion transport;ATP synthesis coupled proton transport;proton transport;ATP metabolic process;ATP hydrolysis coupled cation transmembrane transport	18.0623	NaN	NaN	17.5429	16.8833	NaN	19.0744	18.4849	19.5009	21.3952	23.976	23.7547	23	2	2.7487e-233	632	sp|B8CVU5|ATPB_SHEPW;sp|A8HAG3|ATPB_SHEPA;sp|A8G1W5|ATPB_SHESH;sp|B1KQ34|ATPB_SHEWM;sp|B0TQF4|ATPB_SHEHH
B8CVU6	Shewanella	ATP synthase gamma chain	N		ATP biosynthetic process;ion transport;ATP synthesis coupled proton transport;proton transport;ATP hydrolysis coupled cation transmembrane transport	NaN	NaN	NaN	NaN	NaN	NaN	19.7513	18.5755	19.1425	NaN	21.2614	21.7709	5	3	2.5644e-18	633	sp|B8CVU6|ATPG_SHEPW;sp|B1KQ35|ATPG_SHEWM;tr|F7RUN9|F7RUN9_9GAMM
B8CVU7	Shewanella	ATP synthase subunit alpha	N		ATP biosynthetic process;ion transport;ATP synthesis coupled proton transport;proton transport;ATP metabolic process;ATP hydrolysis coupled cation transmembrane transport	18.5794	17.4948	NaN	NaN	NaN	18.0555	18.0214	17.9629	18.3443	21.1606	23.3306	23.0243	23	5	4.9383e-222	634	sp|B8CVU7|ATPA_SHEPW;sp|A8HAG5|ATPA_SHEPA;sp|B1KQ36|ATPA_SHEWM;sp|B0TQF6|ATPA_SHEHH
B8CJR9	Shewanella	Oxaloacetate decarboxylase, alpha subunit	N		sodium ion transport	NaN	NaN	NaN	NaN	NaN	NaN	NaN	NaN	18.2964	NaN	18.5917	19.0194	6	3	3.9325e-16	10273	tr|B8CJR9|B8CJR9_SHEPW;tr|A8H1T9|A8H1T9_SHEPA
B8CJV7	Shewanella	Alanine dehydrogenase/PNT	N		oxidation-reduction process;hydrogen ion transmembrane transport	NaN	NaN	NaN	NaN	NaN	NaN	NaN	NaN	NaN	NaN	19.6491	21.2409	2	2	1.9052e-06	10278	tr|B8CJV7|B8CJV7_SHEPW
B8CKC4	Shewanella	Na(+)-translocating NADH-quinone reductase subunit A	N		ion transport;sodium ion transport;oxidation-reduction process	NaN	NaN	NaN	NaN	NaN	NaN	NaN	NaN	NaN	NaN	19.8191	20.7973	6	2	1.019e-32	10290	tr|B8CKC4|B8CKC4_SHEPW
B8CKL9	Shewanella	Response regulator receiver:Transcriptional regulatory protein	N		phosphorelay signal transduction system;transcription, DNA-templated;regulation of transcription, DNA-templated;phosphate ion transport	NaN	NaN	NaN	NaN	NaN	NaN	22.2692	NaN	NaN	NaN	21.5955	23.9219	5	3	3.1213e-18	10297	tr|B8CKL9|B8CKL9_SHEPW
B8CP68	Shewanella	Cytochrome c oxidase, mono-heme subunit/FixO	N		electron transport chain;oxidation-reduction process;hydrogen ion transmembrane transport	NaN	NaN	NaN	NaN	NaN	NaN	NaN	NaN	NaN	NaN	NaN	21.3601	2	2	5.7186e-05	10376	tr|B8CP68|B8CP68_SHEPW
B8CRN7	Shewanella	Phosphate-specific transport system accessory protein PhoU	N		phosphate ion transport;cellular phosphate ion homeostasis;negative regulation of phosphate metabolic process	NaN	NaN	NaN	NaN	NaN	NaN	NaN	NaN	NaN	NaN	21.1814	22.2195	5	2	1.0368e-11	10450	tr|B8CRN7|B8CRN7_SHEPW
B8CRN9	Shewanella	Phosphate transport system permease protein PstA	N		phosphate ion transmembrane transport;transmembrane transport	NaN	NaN	NaN	NaN	NaN	NaN	NaN	NaN	NaN	NaN	18.4625	NaN	2	1	5.3248e-07	10451	tr|B8CRN9|B8CRN9_SHEPW
A3YD23	Marinomonas	ATP synthase subunit beta	N		ATP biosynthetic process;ion transport;ATP synthesis coupled proton transport;proton transport;ATP metabolic process;ATP hydrolysis coupled cation transmembrane transport	NaN	NaN	NaN	NaN	NaN	NaN	NaN	NaN	NaN	NaN	NaN	19.8624	19	1	6.0245e-186	2468	tr|A3YD23|A3YD23_9GAMM;tr|A0A0F4R822|A0A0F4R822_9GAMM
A0A1M5AXU8	Marinomonas	ATP synthase F1 subcomplex beta subunit	N		ATP biosynthetic process;ion transport;ATP synthesis coupled proton transport;proton transport;ATP metabolic process;ATP hydrolysis coupled cation transmembrane transport	NaN	NaN	NaN	NaN	NaN	NaN	NaN	NaN	NaN	NaN	NaN	20.0181	19	1	2.1302e-154	6042	tr|A0A1M5AXU8|A0A1M5AXU8_9GAMM
W1RSH8	Marinomonas	ATP synthase subunit alpha	N		ATP biosynthetic process;ion transport;ATP synthesis coupled proton transport;proton transport;ATP metabolic process;ATP hydrolysis coupled cation transmembrane transport	NaN	NaN	NaN	NaN	NaN	NaN	NaN	NaN	NaN	NaN	NaN	21.3572	14	1	2.5654e-40	11610	tr|W1RSH8|W1RSH8_9GAMM;tr|A0A1M5AX84|A0A1M5AX84_9GAMM;sp|A6W3T0|ATPA2_MARMS
X7E6Y3	Marinomonas	ATP synthase subunit alpha	N		ATP biosynthetic process;ion transport;ATP synthesis coupled proton transport;proton transport;ATP metabolic process;ATP hydrolysis coupled cation transmembrane transport	NaN	20.5365	NaN	NaN	NaN	NaN	NaN	NaN	NaN	NaN	NaN	NaN	2	1	2.7403e-05	11619	tr|X7E6Y3|X7E6Y3_9GAMM;tr|W1RVE5|W1RVE5_9GAMM
X7E863	Marinomonas	ATP synthase subunit alpha	N		ATP biosynthetic process;ion transport;ATP synthesis coupled proton transport;proton transport;ATP metabolic process;ATP hydrolysis coupled cation transmembrane transport	NaN	NaN	NaN	NaN	NaN	19.8641	20.6987	18.2613	19.2385	21.9384	18.777	24.5503	14	1	1.0698e-40	11672	tr|X7E863|X7E863_9GAMM
X7E8G1	Marinomonas	ATP synthase subunit beta	N		ATP biosynthetic process;ion transport;ATP synthesis coupled proton transport;proton transport;ATP metabolic process;ATP hydrolysis coupled cation transmembrane transport	NaN	NaN	NaN	NaN	NaN	NaN	NaN	NaN	NaN	21.5723	19.604	22.8404	20	1	8.5105e-177	11674	tr|X7E8G1|X7E8G1_9GAMM;tr|A0A1A8T2A6|A0A1A8T2A6_9GAMM;tr|F6CVR8|F6CVR8_MARPP;tr|A0A166LKY2|A0A166LKY2_9GAMM
A0A0D7V1L5	Halomonas	ATP synthase subunit beta	N		ATP biosynthetic process;ion transport;ATP synthesis coupled proton transport;proton transport;ATP metabolic process;ATP hydrolysis coupled cation transmembrane transport	NaN	NaN	NaN	NaN	NaN	NaN	NaN	NaN	NaN	NaN	19.1006	NaN	10	1	7.429e-137	1806	tr|A0A0D7V1L5|A0A0D7V1L5_9GAMM;tr|A0A0B1PT95|A0A0B1PT95_9GAMM
A0A0H6T0N7	Vibrio	Maltoporin	N		ion transport;carbohydrate transmembrane transport	NaN	NaN	NaN	NaN	NaN	NaN	NaN	NaN	NaN	NaN	20.2341	NaN	2	2	9.9118e-07	307	tr|A0A0H6T0N7|A0A0H6T0N7_VIBCL;tr|A0A0A1E7A6|A0A0A1E7A6_9VIBR;tr|A0A0K9UY84|A0A0K9UY84_VIBCL;tr|A0A0H6BPF3|A0A0H6BPF3_VIBCL;sp|Q56652|LAMB_VIBCH;tr|C2HZ72|C2HZ72_VIBAB;tr|A0A0X1L137|A0A0X1L137_VIBCO;tr|A0A0H3Q2P5|A0A0H3Q2P5_VIBCL;sp|C3LWU0|LAMB_VIBCM;sp|A5F137|LAMB_VIBC3;tr|A6APY5|A6APY5_VIBCY;tr|A0A0A3FMC6|A0A0A3FMC6_9VIBR;tr|A0A0C4DHM2|A0A0C4DHM2_VIBAL;tr|A0A061PU56|A0A061PU56_9VIBR;tr|C9QGB3|C…
Z2ECJ7	Vibrio	ABC transporter family protein	N		amino acid transmembrane transport	NaN	NaN	NaN	NaN	18.5178	NaN	NaN	19.602	19.0424	NaN	19.9685	NaN	2	2	7.4656e-05	1481	tr|Z2ECJ7|Z2ECJ7_VIBPH;tr|U4ZTF6|U4ZTF6_9VIBR;tr|S5IP19|S5IP19_VIBPH;tr|Q87TR2|Q87TR2_VIBPA;tr|Q7MQK2|Q7MQK2_VIBVY;tr|B7VGI1|B7VGI1_VIBTL;tr|A6BB09|A6BB09_VIBPQ;tr|A3V099|A3V099_VIBS1;tr|A0A1C3J3S4|A0A1C3J3S4_9VIBR;tr|A0A1C3IJH0|A0A1C3IJH0_9VIBR;tr|A0A1B9QDN4|A0A1B9QDN4_VIBSP;tr|A0A0P6Z4E8|A0A0P6Z4E8_VIBSP;tr|A0A0L1LAP4|A0A0L1LAP4_9VIBR;tr|A0A0F6LVL8|A0A0F6LVL8_VIBPH;tr|A0A0F2I3T4|A0A0F2I3T4_VIBP…
A0A0B8QG23	Vibrio	Trk system potassium uptake protein trkA	N		ion transport;potassium ion transport;potassium ion transmembrane transport;cation transmembrane transport	NaN	NaN	NaN	NaN	NaN	NaN	NaN	NaN	NaN	NaN	18.2533	NaN	3	1	1.383e-07	2241	tr|A0A0B8QG23|A0A0B8QG23_9VIBR;tr|A0A0B8PV54|A0A0B8PV54_9VIBR
E8M4P6	Vibrio	ATP synthase subunit b	N		ATP biosynthetic process;ion transport;ATP synthesis coupled proton transport;proton transport;ATP hydrolysis coupled cation transmembrane transport	NaN	NaN	NaN	16.444	17.3794	19.6739	23.0061	21.5828	22.744	23.4903	21.7017	22.593	3	1	1.0083e-16	2501	tr|E8M4P6|E8M4P6_9VIBR;tr|A0A177Y117|A0A177Y117_9VIBR;tr|A0A0H2N8P2|A0A0H2N8P2_9VIBR
B7VJQ7	Vibrio	Phosphate-specific transport system accessory protein PhoU	N		phosphate ion transport;cellular phosphate ion homeostasis;negative regulation of phosphate metabolic process	NaN	NaN	NaN	NaN	NaN	NaN	NaN	20.776	NaN	NaN	20.7811	20.4545	2	2	6.1557e-10	2629	tr|B7VJQ7|B7VJQ7_VIBTL;tr|A3UYN9|A3UYN9_VIBS1;tr|A0A1D2YN16|A0A1D2YN16_9VIBR;tr|A0A1D2YEA8|A0A1D2YEA8_9VIBR;tr|A0A1D2XGH9|A0A1D2XGH9_9VIBR;tr|A0A1C3JL67|A0A1C3JL67_9VIBR;tr|A0A1C3J2B6|A0A1C3J2B6_9VIBR;tr|A0A1C3IKV9|A0A1C3IKV9_9VIBR;tr|A0A1B9Q0Z6|A0A1B9Q0Z6_9VIBR;tr|A0A1B9PZK1|A0A1B9PZK1_9VIBR;tr|A0A1B1BXZ2|A0A1B1BXZ2_9VIBR;tr|A0A1A6IS36|A0A1A6IS36_9VIBR;tr|A0A0T7EJY1|A0A0T7EJY1_9VIBR;tr|A0A0T7DSV…
A3UM34	Vibrio	Arginine ABC transporter, ATP-binding protein	N		amino acid transmembrane transport	NaN	NaN	NaN	NaN	NaN	NaN	NaN	18.7383	NaN	NaN	19.4895	NaN	2	2	2.1833e-09	2685	tr|A3UM34|A3UM34_VIBS1;tr|A0A1B9QCC9|A0A1B9QCC9_VIBSP;tr|A0A0L1L9J6|A0A0L1L9J6_9VIBR;tr|U5AAJ2|U5AAJ2_9VIBR;tr|B7VP00|B7VP00_VIBTL;tr|A0A1D2Y934|A0A1D2Y934_9VIBR;tr|A0A1D2Y7Q2|A0A1D2Y7Q2_9VIBR;tr|A0A1D2Y2E4|A0A1D2Y2E4_9VIBR;tr|A0A1D2XFD6|A0A1D2XFD6_9VIBR;tr|A0A1C3ISW1|A0A1C3ISW1_9VIBR;tr|A0A1C3IGL0|A0A1C3IGL0_9VIBR;tr|A0A1B9Q972|A0A1B9Q972_9VIBR;tr|A0A1B1BVK4|A0A1B1BVK4_9VIBR;tr|A0A0T7ESN5|A0A0T7…
F7YHV0	Vibrio	ATP synthase subunit b	N		ATP biosynthetic process;ion transport;ATP synthesis coupled proton transport;proton transport;ATP hydrolysis coupled cation transmembrane transport	NaN	NaN	NaN	NaN	NaN	NaN	NaN	NaN	NaN	NaN	20.7987	NaN	3	1	2.5734e-14	2908	tr|F7YHV0|F7YHV0_VIBA7;tr|A0A191W7F2|A0A191W7F2_VIBAN;tr|A0A0L7ZFI5|A0A0L7ZFI5_VIBAL
F9SEG4	Vibrio	ATP synthase epsilon chain	N		ATP biosynthetic process;ion transport;ATP synthesis coupled proton transport;proton transport;ATP hydrolysis coupled cation transmembrane transport	NaN	NaN	NaN	21.0203	21.9206	21.299	22.4697	23.7872	23.8694	21.6299	24.3017	23.5752	3	3	1.0971e-62	3477	tr|F9SEG4|F9SEG4_VIBSP;tr|B7VMZ5|B7VMZ5_VIBTL;tr|A3UXA5|A3UXA5_VIBS1;tr|A0A1D2YQ06|A0A1D2YQ06_9VIBR;tr|A0A1D2YD03|A0A1D2YD03_9VIBR;tr|A0A1D2XVT3|A0A1D2XVT3_9VIBR;tr|A0A1D2XQU7|A0A1D2XQU7_9VIBR;tr|A0A1C3JGN5|A0A1C3JGN5_9VIBR;tr|A0A1C3J3N8|A0A1C3J3N8_9VIBR;tr|A0A1C3IJD9|A0A1C3IJD9_9VIBR;tr|A0A1B9Q438|A0A1B9Q438_9VIBR;tr|A0A1B9PS59|A0A1B9PS59_9VIBR;tr|A0A1B1BRC6|A0A1B1BRC6_9VIBR;tr|A0A1A6LB99|A0A1A6…
A0A1C3JDX1	Vibrio	Na(+)-translocating NADH-quinone reductase subunit A	N		ion transport;sodium ion transport;oxidation-reduction process	19.865	18.1974	18.1674	20.942	22.0133	22.5704	24.0995	25.5537	24.2093	23.5411	25.026	25.0709	18	2	1.1546e-72	3483	tr|A0A1C3JDX1|A0A1C3JDX1_9VIBR;tr|A0A1C3ILJ0|A0A1C3ILJ0_9VIBR;tr|A0A1B1BXN5|A0A1B1BXN5_9VIBR;tr|A0A0N8GTR4|A0A0N8GTR4_VIBSP;tr|A0A1C3J1G8|A0A1C3J1G8_9VIBR;tr|A0A1A6L1S4|A0A1A6L1S4_9VIBR;tr|A3UUC9|A3UUC9_VIBS1;tr|A0A0L1L737|A0A0L1L737_9VIBR;tr|U5ACQ4|U5ACQ4_9VIBR;tr|A0A066UW68|A0A066UW68_9VIBR;tr|A0A125P580|A0A125P580_9VIBR
F9SLK6	Vibrio	Phosphate ABC transporter ATP-binding protein	N		amino acid transmembrane transport	NaN	NaN	NaN	NaN	NaN	NaN	NaN	23.3584	22.1973	NaN	22.9703	23.8625	5	5	2.0377e-21	3485	tr|F9SLK6|F9SLK6_VIBSP;tr|B7VNI7|B7VNI7_VIBTL;tr|A3UZL9|A3UZL9_VIBS1;tr|A0A1D2Y8V5|A0A1D2Y8V5_9VIBR;tr|A0A1D2Y6F9|A0A1D2Y6F9_9VIBR;tr|A0A1D2Y159|A0A1D2Y159_9VIBR;tr|A0A1D2XHP6|A0A1D2XHP6_9VIBR;tr|A0A1C3JJH2|A0A1C3JJH2_9VIBR;tr|A0A1C3IJL2|A0A1C3IJL2_9VIBR;tr|A0A1B9QAW6|A0A1B9QAW6_9VIBR;tr|A0A1B9PVV3|A0A1B9PVV3_9VIBR;tr|A0A1B1BV06|A0A1B1BV06_9VIBR;tr|A0A1A6J510|A0A1A6J510_9VIBR;tr|A0A162G432|A0A162…
A3UXA2	Vibrio	ATP synthase subunit alpha	N		ATP biosynthetic process;ion transport;ATP synthesis coupled proton transport;proton transport;ATP metabolic process;ATP hydrolysis coupled cation transmembrane transport	20.0556	19.9268	19.9432	25.2319	26.4197	25.2765	27.477	28.9342	28.1348	28.0385	29.2365	27.7149	42	3	0	3513	tr|A3UXA2|A3UXA2_VIBS1;tr|A0A1C3J3P6|A0A1C3J3P6_9VIBR;tr|A0A1C3IJD1|A0A1C3IJD1_9VIBR;tr|A0A1B9PS44|A0A1B9PS44_9VIBR;tr|A0A1A6L9Q9|A0A1A6L9Q9_9VIBR;tr|A0A0N8GVM4|A0A0N8GVM4_VIBSP;tr|U5A3K9|U5A3K9_9VIBR;tr|A0A1C3JGC2|A0A1C3JGC2_9VIBR;tr|A0A0T7ERV5|A0A0T7ERV5_9VIBR;tr|A0A0T7ECE8|A0A0T7ECE8_9VIBR;tr|A0A0T7CWP5|A0A0T7CWP5_9VIBR;tr|A0A0L1LBH7|A0A0L1LBH7_9VIBR;tr|B7VMZ8|B7VMZ8_VIBTL;tr|A0A0T7CUE6|A0A0T7…
A3UZS6	Vibrio	Soluble pyridine nucleotide transhydrogenase	N		NADP metabolic process;electron transport chain;cell redox homeostasis;oxidation-reduction process;hydrogen ion transmembrane transport	18.7822	19.3788	18.5116	19.2412	19.6821	19.5433	20.0797	23.5253	21.1451	20.2124	21.9701	22.2995	16	11	7.9292e-47	3637	tr|A3UZS6|A3UZS6_VIBS1;tr|A0A1C3J5W6|A0A1C3J5W6_9VIBR;tr|A0A0P6YHG4|A0A0P6YHG4_VIBSP;tr|A0A1A6LX09|A0A1A6LX09_VIBSP;tr|A0A1D2YKV4|A0A1D2YKV4_9VIBR;tr|A0A1D2Y7W0|A0A1D2Y7W0_9VIBR;tr|A0A1D2XS23|A0A1D2XS23_9VIBR;tr|A0A1D2XF78|A0A1D2XF78_9VIBR;tr|A0A1C3JKL3|A0A1C3JKL3_9VIBR;tr|A0A1B9Q3D0|A0A1B9Q3D0_9VIBR;tr|A0A1B1BRQ4|A0A1B1BRQ4_9VIBR;tr|A0A0T7ESE6|A0A0T7ESE6_9VIBR;tr|A0A0T7DRB3|A0A0T7DRB3_9VIBR;tr|A…
A3UQ18	Vibrio	Cation transport ATPase, E1-E2 family	N		cation transport;metal ion transport;ATP hydrolysis coupled cation transmembrane transport	NaN	NaN	NaN	NaN	NaN	NaN	NaN	20.5738	NaN	NaN	18.5754	18.7721	4	4	8.5331e-13	3806	tr|A3UQ18|A3UQ18_VIBS1;tr|A0A1C3JAL2|A0A1C3JAL2_9VIBR;tr|A0A1C3IIP6|A0A1C3IIP6_9VIBR;tr|A0A1B9QFK3|A0A1B9QFK3_VIBSP;tr|A0A1A6LXM9|A0A1A6LXM9_VIBSP;tr|A0A0P6YVE3|A0A0P6YVE3_VIBSP;tr|A0A1D2YJ70|A0A1D2YJ70_9VIBR;tr|A0A1D2YEY7|A0A1D2YEY7_9VIBR;tr|A0A1D2XXW4|A0A1D2XXW4_9VIBR;tr|A0A1D2XE76|A0A1D2XE76_9VIBR;tr|A0A1B9Q2C3|A0A1B9Q2C3_9VIBR;tr|A0A0T7CXT7|A0A0T7CXT7_9VIBR;tr|A0A0T7CWX9|A0A0T7CWX9_9VIBR;tr|U…
A3UT01	Vibrio	Sodium/alanine symporter	N		sodium ion transport;alanine transport;transmembrane transport	20.6327	20.5461	19.7159	NaN	19.7852	23.1865	24.8205	24.672	20.8365	23.4672	23.426	22.4654	4	1	5.412e-66	3948	tr|A3UT01|A3UT01_VIBS1;tr|A0A1D2YFD5|A0A1D2YFD5_9VIBR;tr|A0A1D2XUG8|A0A1D2XUG8_9VIBR;tr|A0A1D2XMC1|A0A1D2XMC1_9VIBR;tr|A0A1C3JL15|A0A1C3JL15_9VIBR;tr|A0A1C3J2I2|A0A1C3J2I2_9VIBR;tr|A0A1B1BY37|A0A1B1BY37_9VIBR;tr|A0A1A6LHS5|A0A1A6LHS5_VIBSP;tr|A0A0T7EJS5|A0A0T7EJS5_9VIBR;tr|A0A0T7DT54|A0A0T7DT54_9VIBR;tr|A0A0T7D7S7|A0A0T7D7S7_9VIBR;tr|A0A0P6Z571|A0A0P6Z571_VIBSP;tr|U5A186|U5A186_9VIBR;tr|B7VJV2|B7…
A3UUD4	Vibrio	Na(+)-translocating NADH-quinone reductase subunit F	N		ion transport;sodium ion transport;electron transport chain;oxidation-reduction process	19.4157	17.8809	18.406	19.8662	21.1229	20.0003	22.7965	24.7393	23.3773	21.1143	23.4107	23.9077	13	6	1.3436e-57	3972	tr|A3UUD4|A3UUD4_VIBS1;tr|A0A1C3J1T9|A0A1C3J1T9_9VIBR;tr|A0A0P6Z623|A0A0P6Z623_VIBSP;tr|U5ACP9|U5ACP9_9VIBR;tr|B7VKD7|B7VKD7_VIBTL;tr|A0A1D2YRG8|A0A1D2YRG8_9VIBR;tr|A0A1D2YA68|A0A1D2YA68_9VIBR;tr|A0A1D2Y3Q9|A0A1D2Y3Q9_9VIBR;tr|A0A1D2XG06|A0A1D2XG06_9VIBR;tr|A0A1C3JDU9|A0A1C3JDU9_9VIBR;tr|A0A1C3ILP7|A0A1C3ILP7_9VIBR;tr|A0A1B9QIC5|A0A1B9QIC5_9VIBR;tr|A0A1B9Q247|A0A1B9Q247_9VIBR;tr|A0A1B1BXS6|A0A1B1…
A3V050	Vibrio	Methionine import ATP-binding protein MetN	N		amino acid transmembrane transport;amino acid transport;methionine transport;D-methionine transport;transmembrane transport	NaN	NaN	19.3545	19.3767	19.7828	NaN	19.7277	20.6488	19.4395	20.8553	20.7537	20.4542	7	5	2.6719e-21	4011	tr|A3V050|A3V050_VIBS1;tr|A0A1C3IL99|A0A1C3IL99_9VIBR;tr|A0A0P6Z8F3|A0A0P6Z8F3_VIBSP;tr|A0A0T7EUI9|A0A0T7EUI9_9VIBR;tr|A0A1A6LYZ4|A0A1A6LYZ4_VIBSP;tr|A0A109D8B4|A0A109D8B4_9VIBR;tr|B7VIU6|B7VIU6_VIBTL;tr|A0A1C3J1L8|A0A1C3J1L8_9VIBR;tr|U5A447|U5A447_9VIBR;tr|A0A1D2YB63|A0A1D2YB63_9VIBR;tr|A0A1D2Y4S4|A0A1D2Y4S4_9VIBR;tr|A0A1D2XSY2|A0A1D2XSY2_9VIBR;tr|A0A1D2XPS0|A0A1D2XPS0_9VIBR;tr|A0A1C3JFB6|A0A1C3…
A0A0P6ZHH1	Vibrio	Na(+)-translocating NADH-quinone reductase subunit C	N		ion transport;sodium ion transport;oxidation-reduction process	NaN	NaN	NaN	NaN	NaN	NaN	NaN	NaN	NaN	NaN	19.9048	NaN	9	1	2.0286e-40	4092	tr|A0A0P6ZHH1|A0A0P6ZHH1_VIBSP
A3UXA1	Vibrio	ATP synthase subunit delta	N		ATP biosynthetic process;ion transport;ATP synthesis coupled proton transport;proton transport;ATP hydrolysis coupled cation transmembrane transport	NaN	19.8495	NaN	20.7527	22.8214	21.6293	23.7661	24.0247	22.1796	23.959	24.5803	23.9631	5	4	3.8608e-26	4096	tr|A3UXA1|A3UXA1_VIBS1;tr|A0A1C3J402|A0A1C3J402_9VIBR;tr|A0A0P6ZHR8|A0A0P6ZHR8_VIBSP;tr|U4ZTH0|U4ZTH0_9VIBR;tr|F9SEG0|F9SEG0_VIBSP;tr|A0A1D2YQ01|A0A1D2YQ01_9VIBR;tr|A0A1D2YD14|A0A1D2YD14_9VIBR;tr|A0A1D2XVP7|A0A1D2XVP7_9VIBR;tr|A0A1D2XQX0|A0A1D2XQX0_9VIBR;tr|A0A1C3JGH7|A0A1C3JGH7_9VIBR;tr|A0A1C3IJD3|A0A1C3IJD3_9VIBR;tr|A0A1B9Q474|A0A1B9Q474_9VIBR;tr|A0A1B9PS38|A0A1B9PS38_9VIBR;tr|A0A1B1BRB1|A0A1B1…
A3UWA8	Vibrio	Predicted signal-transduction protein	N		magnesium ion transport;magnesium ion transmembrane transport	NaN	NaN	NaN	NaN	NaN	NaN	19.5221	20.2853	19.4016	NaN	20.5889	21.2194	9	9	1.6066e-35	4120	tr|A3UWA8|A3UWA8_VIBS1;tr|A0A0P6ZJ57|A0A0P6ZJ57_VIBSP;tr|A0A0T7D3G1|A0A0T7D3G1_9VIBR;tr|A0A1A6L9P8|A0A1A6L9P8_VIBSP;tr|B7VM46|B7VM46_VIBTL;tr|A0A1C3JID9|A0A1C3JID9_9VIBR;tr|A0A0T7DQP3|A0A0T7DQP3_9VIBR;tr|A0A1C3IYH0|A0A1C3IYH0_9VIBR;tr|A0A1D2YKZ5|A0A1D2YKZ5_9VIBR;tr|A0A1D2Y4E7|A0A1D2Y4E7_9VIBR;tr|A0A1D2XQN1|A0A1D2XQN1_9VIBR;tr|A0A1B9Q2L7|A0A1B9Q2L7_9VIBR;tr|A0A1B1BSC0|A0A1B1BSC0_9VIBR;tr|A0A0T7E93…
A3UXA0	Vibrio	ATP synthase subunit b	N		ATP biosynthetic process;ion transport;ATP synthesis coupled proton transport;proton transport;ATP hydrolysis coupled cation transmembrane transport	17.9278	19.6969	20.6285	19.5776	19.3936	20.9298	25.2898	21.3684	24.5304	24.3902	25.3908	22.7262	9	4	2.6947e-45	4124	tr|A3UXA0|A3UXA0_VIBS1;tr|A0A1C3J3T1|A0A1C3J3T1_9VIBR;tr|A0A1B9PS11|A0A1B9PS11_9VIBR;tr|A0A1A6JAA0|A0A1A6JAA0_9VIBR;tr|A0A0P6ZJA5|A0A0P6ZJA5_VIBSP;tr|U5A110|U5A110_9VIBR;tr|B7VN00|B7VN00_VIBTL;tr|A0A1D2YQA5|A0A1D2YQA5_9VIBR;tr|A0A1D2YCY5|A0A1D2YCY5_9VIBR;tr|A0A1C3JGU4|A0A1C3JGU4_9VIBR;tr|A0A1C3IJJ8|A0A1C3IJJ8_9VIBR;tr|A0A1B9Q436|A0A1B9Q436_9VIBR;tr|A0A0T7ES86|A0A0T7ES86_9VIBR;tr|A0A0T7EC26|A0A0T7…
A3ULS4	Vibrio	Cbb3-type cytochrome c oxidase subunit	N		oxidative phosphorylation;ion transport;proton transport;electron transport chain;oxidation-reduction process	NaN	NaN	NaN	20.0136	20.4657	22.0636	22.0256	23.1792	22.8294	21.6361	23.0168	23.6597	10	10	1.1979e-42	4154	tr|A3ULS4|A3ULS4_VIBS1;tr|A0A1C3IZJ6|A0A1C3IZJ6_9VIBR;tr|A0A0P6ZLB9|A0A0P6ZLB9_VIBSP;tr|B7VNP9|B7VNP9_VIBTL;tr|A0A1C3J4L5|A0A1C3J4L5_9VIBR;tr|A0A120DGW9|A0A120DGW9_9VIBR;tr|A0A0T7CZW4|A0A0T7CZW4_9VIBR;tr|A0A1D2YP00|A0A1D2YP00_9VIBR;tr|A0A1D2Y8Z6|A0A1D2Y8Z6_9VIBR;tr|A0A1D2Y132|A0A1D2Y132_9VIBR;tr|A0A1D2XF51|A0A1D2XF51_9VIBR;tr|A0A1C3JJH6|A0A1C3JJH6_9VIBR;tr|A0A1B9PVZ2|A0A1B9PVZ2_9VIBR;tr|A0A1B1BV4…
A3ULI7	Vibrio	Phosphate import ATP-binding protein PstB	N		phosphate ion transport;phosphate ion transmembrane transport;ATP hydrolysis coupled anion transmembrane transport	18.2475	NaN	NaN	NaN	NaN	19.8106	NaN	NaN	20.6842	19.3414	18.4277	23.579	8	2	2.1838e-26	4186	tr|A3ULI7|A3ULI7_VIBS1;tr|A0A1C3JI68|A0A1C3JI68_9VIBR;tr|A0A1C3IY25|A0A1C3IY25_9VIBR;tr|A0A1B9QNP8|A0A1B9QNP8_9VIBR;tr|A0A1B1BZ61|A0A1B1BZ61_9VIBR;tr|A0A0T7EQB3|A0A0T7EQB3_9VIBR;tr|A0A0T7DN20|A0A0T7DN20_9VIBR;tr|A0A0T7DJA4|A0A0T7DJA4_9VIBR;tr|A0A0T7D2Q4|A0A0T7D2Q4_9VIBR;tr|A0A0P6ZN51|A0A0P6ZN51_VIBSP;tr|A0A1A6JBJ4|A0A1A6JBJ4_9VIBR;tr|F9SBJ0|F9SBJ0_VIBSP;tr|A0A1D2YNG1|A0A1D2YNG1_9VIBR;tr|A0A1D2YFI…
F0M017	Vibrio	ATP synthase subunit beta	N		ATP biosynthetic process;ion transport;ATP synthesis coupled proton transport;proton transport;ATP metabolic process;ATP hydrolysis coupled cation transmembrane transport	NaN	NaN	NaN	NaN	NaN	NaN	NaN	NaN	NaN	NaN	NaN	20.7804	9	1	1.9098e-148	4377	tr|F0M017|F0M017_VIBFN;tr|A0A0Q2Y6X4|A0A0Q2Y6X4_VIBFU
A3UUD1	Vibrio	Na(+)-translocating NADH-quinone reductase subunit C	N		ion transport;sodium ion transport;oxidation-reduction process	NaN	21.6577	22.0882	20.6621	22.7342	23.949	22.519	25.3449	23.7294	23.3834	24.2681	24.0403	10	2	1.07e-49	4465	tr|A3UUD1|A3UUD1_VIBS1;tr|A0A1C3JDS8|A0A1C3JDS8_9VIBR;tr|A0A1C3J1I3|A0A1C3J1I3_9VIBR;tr|A0A1C3ILH2|A0A1C3ILH2_9VIBR;tr|A0A1A6LHK1|A0A1A6LHK1_VIBSP;tr|A0A1A6L0B5|A0A1A6L0B5_9VIBR;tr|A0A0T7CUD3|A0A0T7CUD3_9VIBR;tr|B7VKD4|B7VKD4_VIBTL;tr|A0A1D2YRG4|A0A1D2YRG4_9VIBR;tr|A0A1D2Y3Q6|A0A1D2Y3Q6_9VIBR;tr|A0A1D2XFY2|A0A1D2XFY2_9VIBR;tr|A0A1B9Q233|A0A1B9Q233_9VIBR;tr|A0A1B1BXR9|A0A1B1BXR9_9VIBR;tr|A0A0T7EJZ…
F9SIJ6	Vibrio	ATP synthase subunit beta	N		ATP biosynthetic process;ion transport;ATP synthesis coupled proton transport;proton transport;ATP metabolic process;ATP hydrolysis coupled cation transmembrane transport	NaN	NaN	NaN	NaN	NaN	NaN	NaN	21.2704	NaN	NaN	22.1639	21.616	10	2	2.7549e-86	5132	tr|F9SIJ6|F9SIJ6_VIBSP;tr|A0A166ADR1|A0A166ADR1_9VIBR;tr|V5FGE2|V5FGE2_9VIBR;tr|U4ZZ79|U4ZZ79_9VIBR;tr|U3B4H6|U3B4H6_9VIBR;tr|B7VSU7|B7VSU7_VIBTL;tr|A3UMP6|A3UMP6_VIBS1;tr|A0A1D2YH97|A0A1D2YH97_9VIBR;tr|A0A1D2Y2N9|A0A1D2Y2N9_9VIBR;tr|A0A1D2XVL5|A0A1D2XVL5_9VIBR;tr|A0A1D2XIT4|A0A1D2XIT4_9VIBR;tr|A0A1C3JDB6|A0A1C3JDB6_9VIBR;tr|A0A1C3IUQ5|A0A1C3IUQ5_9VIBR;tr|A0A1C3IM22|A0A1C3IM22_9VIBR;tr|A0A1B9Q0D2…
A3ULT5	Vibrio	Spermidine/putrescine import ATP-binding protein PotA	N		polyamine transport;putrescine transport;transmembrane transport;ATP hydrolysis coupled cation transmembrane transport;polyamine transmembrane transport;spermidine transmembrane transport	NaN	NaN	NaN	NaN	20.4346	19.7687	19.6632	20.52	19.6597	NaN	20.3493	20.3777	6	6	1.2889e-19	5277	tr|A3ULT5|A3ULT5_VIBS1;tr|A0A1C3IZG5|A0A1C3IZG5_9VIBR;tr|A0A1B9QIH3|A0A1B9QIH3_VIBSP;tr|A0A1B9QBR5|A0A1B9QBR5_9VIBR;tr|A0A1A6J6J8|A0A1A6J6J8_9VIBR;tr|A0A1A6LVZ1|A0A1A6LVZ1_VIBSP;tr|A0A0P6YWK3|A0A0P6YWK3_VIBSP;tr|U5AA79|U5AA79_9VIBR;tr|B7VNR1|B7VNR1_VIBTL;tr|A0A1D2YNA2|A0A1D2YNA2_9VIBR;tr|A0A1D2Y8W5|A0A1D2Y8W5_9VIBR;tr|A0A1D2XSU8|A0A1D2XSU8_9VIBR;tr|A0A1D2XF53|A0A1D2XF53_9VIBR;tr|A0A1C3JJ67|A0A1C3…
A0A1A6L0H2	Vibrio	Sodium:alanine symporter	N		sodium ion transport;alanine transport;transmembrane transport	NaN	NaN	NaN	NaN	NaN	NaN	19.9157	NaN	NaN	NaN	NaN	NaN	4	1	5.8025e-13	5332	tr|A0A1A6L0H2|A0A1A6L0H2_9VIBR
A0A1A6L2Q4	Vibrio	ATP synthase subunit alpha	N		ATP biosynthetic process;ion transport;ATP synthesis coupled proton transport;proton transport;ATP metabolic process;ATP hydrolysis coupled cation transmembrane transport	NaN	NaN	NaN	NaN	NaN	NaN	NaN	NaN	NaN	NaN	NaN	18.5147	8	1	2.7362e-33	5337	tr|A0A1A6L2Q4|A0A1A6L2Q4_9VIBR
A0A1B9QDU8	Vibrio	ATP synthase subunit beta	N		ATP biosynthetic process;ion transport;ATP synthesis coupled proton transport;proton transport;ATP metabolic process;ATP hydrolysis coupled cation transmembrane transport	18.5619	16.524	18.9978	24.702	26.0999	23.8694	27.1582	28.2549	27.5222	26.872	28.6704	27.7794	31	2	0	5613	tr|A0A1B9QDU8|A0A1B9QDU8_VIBSP;tr|A0A1C3J3M0|A0A1C3J3M0_9VIBR;tr|A0A0B8PGH4|A0A0B8PGH4_9VIBR
A0A1B9QID9	Vibrio	Na(+)-translocating NADH-quinone reductase subunit A	N		ion transport;sodium ion transport;oxidation-reduction process	NaN	NaN	NaN	NaN	NaN	NaN	NaN	NaN	NaN	NaN	NaN	18.1765	16	1	9.1094e-61	5645	tr|A0A1B9QID9|A0A1B9QID9_9VIBR
A3USS7	Vibrio	Cytochrome c oxidase subunit 2	N		electron transport chain;oxidation-reduction process;hydrogen ion transmembrane transport	NaN	NaN	NaN	NaN	NaN	NaN	19.9587	19.3092	20.3179	20.0708	20.5485	21.2983	6	1	2.2461e-16	5694	tr|A3USS7|A3USS7_VIBS1;tr|A0A1B9QPF1|A0A1B9QPF1_VIBSP;tr|A0A1A6LRA1|A0A1A6LRA1_VIBSP;tr|A0A1C3IYH4|A0A1C3IYH4_9VIBR;tr|A0A0P6YFE6|A0A0P6YFE6_VIBSP;tr|A0A1B9QE02|A0A1B9QE02_9VIBR;tr|A0A0T7DQJ8|A0A0T7DQJ8_9VIBR;tr|A0A066UYI7|A0A066UYI7_9VIBR;tr|U5A0F9|U5A0F9_9VIBR;tr|A0A0L1L5K4|A0A0L1L5K4_9VIBR;tr|A0A090SKF2|A0A090SKF2_9VIBR;tr|A0A090U156|A0A090U156_9VIBR;tr|A0A090RRQ3|A0A090RRQ3_9VIBR;tr|K5U5I2|K5…
A0A1C3J162	Vibrio	Methylmalonyl-CoA carboxyltransferase 5S subunit	N		sodium ion transport	20.2416	18.8424	19.4198	20.6805	21.0617	NaN	21.3976	23.9844	22.136	22.0136	23.2539	23.818	18	6	4.4534e-78	5919	tr|A0A1C3J162|A0A1C3J162_9VIBR;tr|A0A0P6YM18|A0A0P6YM18_VIBSP;tr|A3UZN5|A3UZN5_VIBS1;tr|A0A1B9QTA0|A0A1B9QTA0_VIBSP;tr|A0A1A6M0I7|A0A1A6M0I7_VIBSP;tr|A0A1C3IGP5|A0A1C3IGP5_9VIBR;tr|A0A1B9QAV7|A0A1B9QAV7_9VIBR;tr|B7VK40|B7VK40_VIBTL;tr|A0A1A6JCP7|A0A1A6JCP7_9VIBR;tr|A0A1D2XWG7|A0A1D2XWG7_9VIBR;tr|A0A109D8N4|A0A109D8N4_9VIBR;tr|U5A7Q0|U5A7Q0_9VIBR;tr|A0A0L1LA45|A0A0L1LA45_9VIBR
A0A1D2XJ08	Vibrio	NAD(P) transhydrogenase subunit alpha	N		proton transport;oxidation-reduction process	NaN	NaN	NaN	19.3615	19.9021	20.8227	21.4721	21.7989	20.5648	21.5756	21.8603	22.0135	8	1	6.698e-114	5984	tr|A0A1D2XJ08|A0A1D2XJ08_9VIBR
A0A1D2YA64	Vibrio	NADH:ubiquinone reductase (Na(+)-transporting) subunit A	N		ion transport;sodium ion transport;oxidation-reduction process	NaN	NaN	NaN	NaN	NaN	NaN	NaN	NaN	NaN	NaN	18.8422	NaN	17	1	8.0022e-61	6007	tr|A0A1D2YA64|A0A1D2YA64_9VIBR;tr|A0A1D2Y3Q8|A0A1D2Y3Q8_9VIBR;tr|A0A1D2XFX5|A0A1D2XFX5_9VIBR;tr|A0A0T7EJJ5|A0A0T7EJJ5_9VIBR;tr|A0A0T7DTI3|A0A0T7DTI3_9VIBR;tr|A0A0T7D8P2|A0A0T7D8P2_9VIBR;tr|A0A0T7CUY9|A0A0T7CUY9_9VIBR;sp|B7VKD2|NQRA_VIBTL;tr|A0A1D2YRG7|A0A1D2YRG7_9VIBR;tr|A0A1B9Q265|A0A1B9Q265_9VIBR
A8S7T5	Vibrio	ATPase (Fragment)	N		ATP synthesis coupled proton transport;proton transport;ATP metabolic process;ATP hydrolysis coupled cation transmembrane transport	NaN	NaN	NaN	NaN	NaN	NaN	NaN	NaN	NaN	NaN	NaN	18.8583	24	1	5.6849e-210	9352	tr|A8S7T5|A8S7T5_9VIBR;tr|A8S705|A8S705_9VIBR
A8S863	Vibrio	ATPase (Fragment)	N		ATP synthesis coupled proton transport;proton transport;ATP metabolic process;ATP hydrolysis coupled cation transmembrane transport	NaN	NaN	NaN	NaN	NaN	NaN	NaN	17.9239	17.736	NaN	19.6428	NaN	17	1	7.8786e-131	9353	tr|A8S863|A8S863_9VIBR
D3XT99	Vibrio	ATP synthase F1 alpha subunit (Fragment)	N		ATP synthesis coupled proton transport;proton transport;ATP metabolic process;ATP hydrolysis coupled cation transmembrane transport	NaN	NaN	NaN	20.5219	21.0345	21.6083	21.8842	21.8618	23.6078	22.7501	22.2634	23.8345	33	2	2.4645e-268	10807	tr|D3XT99|D3XT99_VIBSP
I2G8E0	Vibrio	ATPase subunit alpha (Fragment)	N		ATP synthesis coupled proton transport;proton transport;ATP metabolic process;ATP hydrolysis coupled cation transmembrane transport	NaN	NaN	NaN	NaN	NaN	NaN	NaN	NaN	NaN	NaN	NaN	16.8118	17	1	9.5401e-132	11245	tr|I2G8E0|I2G8E0_9VIBR;tr|I2G8D9|I2G8D9_9VIBR;tr|I2G8E1|I2G8E1_9VIBR;tr|I2G8E2|I2G8E2_9VIBR;tr|I2G8D8|I2G8D8_9VIBR;tr|D6CI59|D6CI59_9VIBR;tr|I2G8C1|I2G8C1_9VIBR;tr|I2G8C0|I2G8C0_9VIBR;tr|I2G8D0|I2G8D0_9VIBR;tr|I2G8C7|I2G8C7_9VIBR;tr|I2G8C6|I2G8C6_9VIBR;tr|I2G8C2|I2G8C2_9VIBR
V5F5J2	Vibrio	Na(+)-translocating NADH-quinone reductase subunit F	N		ion transport;sodium ion transport;electron transport chain;oxidation-reduction process	NaN	NaN	NaN	NaN	NaN	NaN	NaN	20.3464	NaN	NaN	NaN	NaN	3	1	2.28e-12	11513	tr|V5F5J2|V5F5J2_9VIBR;tr|U3B526|U3B526_9VIBR;tr|A0A1A6KAD1|A0A1A6KAD1_9VIBR;tr|A0A193K9S0|A0A193K9S0_9VIBR
U4JU31	Vibrio	Oxaloacetate decarboxylase alpha chain	N		sodium ion transport	NaN	NaN	NaN	18.4916	20.0871	19.183	21.6337	22.5751	20.2421	19.9609	21.9366	22.2606	9	2	5.7481e-27	11546	tr|U4JU31|U4JU31_9VIBR;tr|U4DW32|U4DW32_9VIBR;tr|S5IUU3|S5IUU3_VIBPH;tr|Q87LR7|Q87LR7_VIBPA;tr|A6B511|A6B511_VIBPQ;tr|A0A1C3FQ19|A0A1C3FQ19_VIBPH;tr|A0A0L8U3G4|A0A0L8U3G4_VIBPH;tr|A0A0L8DTH6|A0A0L8DTH6_VIBPH;tr|A0A0F6LUK8|A0A0F6LUK8_VIBPH;tr|A0A0D1F1Z7|A0A0D1F1Z7_VIBPH;tr|A0A0D1EKQ1|A0A0D1EKQ1_VIBPH;tr|A0A0D1E5Y0|A0A0D1E5Y0_VIBPH;tr|A0A0D1CXN6|A0A0D1CXN6_VIBPH;tr|A0A1C7X880|A0A1C7X880_VIBPH;tr|X7…
A0A0U2VJA1	Pseudoalteromonas	ATP synthase subunit beta	N		ATP biosynthetic process;ion transport;ATP synthesis coupled proton transport;proton transport;ATP metabolic process;ATP hydrolysis coupled cation transmembrane transport	NaN	NaN	NaN	NaN	NaN	NaN	NaN	NaN	NaN	NaN	NaN	21.5939	24	1	2.673e-179	735	tr|A0A0U2VJA1|A0A0U2VJA1_9GAMM;sp|Q3IK50|ATPB_PSEHT
G7G078	Pseudoalteromonas	ATP synthase subunit alpha	N		ATP biosynthetic process;ion transport;ATP synthesis coupled proton transport;proton transport;ATP metabolic process;ATP hydrolysis coupled cation transmembrane transport	NaN	NaN	NaN	NaN	16.9967	21.385	20.1396	19.2056	25.7217	21.3864	21.192	22.4721	26	1	5.3751e-145	891	tr|G7G078|G7G078_9GAMM;tr|F3BJF6|F3BJF6_PSEHA;tr|A0A0B2JJX1|A0A0B2JJX1_9GAMM;tr|A0A063KHJ0|A0A063KHJ0_9GAMM;tr|U1KEH0|U1KEH0_9GAMM;tr|G7F7S4|G7F7S4_9GAMM;tr|G7ELE3|G7ELE3_9GAMM
G7G753	Pseudoalteromonas	Soluble pyridine nucleotide transhydrogenase	N		NADP metabolic process;electron transport chain;cell redox homeostasis;oxidation-reduction process;hydrogen ion transmembrane transport	NaN	NaN	NaN	NaN	NaN	NaN	NaN	NaN	22.5422	NaN	20.3283	20.5864	9	2	4.8105e-25	971	tr|G7G753|G7G753_9GAMM;tr|F3BLI9|F3BLI9_PSEHA;tr|A0A0B2JPI9|A0A0B2JPI9_9GAMM;tr|A0A063KM05|A0A063KM05_9GAMM;tr|G7F2C5|G7F2C5_9GAMM;tr|U1IZ59|U1IZ59_9GAMM;tr|A0A0W1L5U3|A0A0W1L5U3_9GAMM;tr|Z9K5N7|Z9K5N7_9GAMM;tr|A0A0S3AY07|A0A0S3AY07_9GAMM;tr|A0A099LI73|A0A099LI73_9GAMM;tr|E6RLL5|E6RLL5_PSEU9;tr|G7EBG8|G7EBG8_9GAMM;tr|G7EW52|G7EW52_9GAMM;tr|A0A0Q0GZC6|A0A0Q0GZC6_9GAMM;tr|A0A0W1L2Q0|A0A0W1L2Q0_9GAM…
G7FXX2	Pseudoalteromonas	Na(+)-translocating NADH-quinone reductase subunit C	N		ion transport;sodium ion transport;oxidation-reduction process	NaN	NaN	NaN	NaN	NaN	NaN	NaN	NaN	NaN	NaN	18.5674	NaN	3	1	6.9414e-15	1156	tr|G7FXX2|G7FXX2_9GAMM;tr|A0A063KTX9|A0A063KTX9_9GAMM
G7G862	Pseudoalteromonas	Cbb3-type cytochrome c oxidase subunit	N		oxidative phosphorylation;ion transport;proton transport;electron transport chain;oxidation-reduction process	NaN	NaN	NaN	NaN	NaN	20.8939	20.2199	19.8032	22.7293	20.4237	19.8803	19.8216	10	6	1.3103e-29	1257	tr|G7G862|G7G862_9GAMM;tr|A0A0B2JL78|A0A0B2JL78_9GAMM;tr|A0A063L017|A0A063L017_9GAMM;tr|G7EJ04|G7EJ04_9GAMM;tr|G7F7D4|G7F7D4_9GAMM;tr|A0A0Q0MLX2|A0A0Q0MLX2_9GAMM;tr|U1J9D0|U1J9D0_9GAMM;tr|A0A0W1KSK9|A0A0W1KSK9_9GAMM;tr|A0A0P9GFI2|A0A0P9GFI2_9GAMM;tr|A0A0Q0FWI4|A0A0Q0FWI4_9GAMM;tr|N6VX14|N6VX14_9GAMM;tr|U1KYM2|U1KYM2_9GAMM;tr|A0A0W1LJ34|A0A0W1LJ34_9GAMM;tr|A0A0W1BPC5|A0A0W1BPC5_9GAMM
G7ERY3	Pseudoalteromonas	Two-component system, OmpR family, phosphate regulon response regulator PhoB	N		phosphorelay signal transduction system;transcription, DNA-templated;regulation of transcription, DNA-templated;phosphate ion transport	NaN	NaN	NaN	NaN	NaN	NaN	NaN	NaN	NaN	NaN	NaN	21.6365	3	2	3.592e-08	1648	tr|G7ERY3|G7ERY3_9GAMM;tr|E6RGZ1|E6RGZ1_PSEU9;tr|A0A0S3AWN4|A0A0S3AWN4_9GAMM;tr|A0A0Q0GYD6|A0A0Q0GYD6_9GAMM;tr|A0A0M8KH86|A0A0M8KH86_9GAMM;tr|A0A0F4PS61|A0A0F4PS61_9GAMM;tr|A0A099LHV2|A0A099LHV2_9GAMM;tr|F3BPC6|F3BPC6_PSEHA;tr|Z5XRJ2|Z5XRJ2_9GAMM;tr|V4JCC4|V4JCC4_9GAMM;tr|U1M7K6|U1M7K6_9GAMM;tr|U1LFS0|U1LFS0_PSEO7;tr|U1KVN6|U1KVN6_9GAMM;tr|U1K8H7|U1K8H7_9GAMM;tr|U1K4K2|U1K4K2_9GAMM;tr|U1JAJ8|U1JA…
A0A0B2J8L3	Pseudoalteromonas	Na(+)-translocating NADH-quinone reductase subunit A	N		ion transport;sodium ion transport;oxidation-reduction process	19.9182	21.2984	19.4491	NaN	19.0467	22.7995	19.3577	18.1469	23.6838	20.1342	20.1839	21.7498	19	1	3.5106e-64	1818	tr|A0A0B2J8L3|A0A0B2J8L3_9GAMM;tr|F3BGW9|F3BGW9_PSEHA
G7G778	Pseudoalteromonas	Cytochrome c oxidase subunit 2	N		electron transport chain;oxidation-reduction process;hydrogen ion transmembrane transport	NaN	NaN	NaN	NaN	NaN	NaN	NaN	20.759	21.8606	NaN	19.8864	NaN	4	4	5.9837e-08	1920	tr|G7G778|G7G778_9GAMM;tr|F3BI66|F3BI66_PSEHA;tr|A0A0B2JGC2|A0A0B2JGC2_9GAMM;tr|U1KBF1|U1KBF1_9GAMM;tr|G7F6A5|G7F6A5_9GAMM;tr|A0A063KK52|A0A063KK52_9GAMM;tr|G7EL87|G7EL87_9GAMM;tr|N6V0W4|N6V0W4_9GAMM;tr|A0A0P9KAM7|A0A0P9KAM7_9GAMM;tr|Z9K6Y0|Z9K6Y0_9GAMM;tr|U1K117|U1K117_9GAMM;tr|G7EW29|G7EW29_9GAMM;tr|E6RL33|E6RL33_PSEU9;tr|A0A0W1LFT2|A0A0W1LFT2_9GAMM;tr|A0A0W1L5T8|A0A0W1L5T8_9GAMM;tr|A0A0W1BCM6|…
A0A0M8KKI4	Pseudoalteromonas	ATP synthase subunit beta	N		ATP biosynthetic process;ion transport;ATP synthesis coupled proton transport;proton transport;ATP metabolic process;ATP hydrolysis coupled cation transmembrane transport	NaN	NaN	NaN	NaN	NaN	NaN	NaN	NaN	NaN	21.4964	NaN	22.7797	18	1	5.0246e-115	2419	tr|A0A0M8KKI4|A0A0M8KKI4_9GAMM;tr|A0A0F4PPP8|A0A0F4PPP8_9GAMM
A0A0N0M068	Pseudoalteromonas	Na(+)-translocating NADH-quinone reductase subunit C	N		ion transport;sodium ion transport;oxidation-reduction process	NaN	NaN	NaN	NaN	NaN	NaN	NaN	NaN	NaN	NaN	22.7995	NaN	4	4	5.063e-18	3050	tr|A0A0N0M068|A0A0N0M068_9GAMM;tr|A0A0W1L980|A0A0W1L980_9GAMM
A0A0N0M0F4	Pseudoalteromonas	Na(+)-translocating NADH-quinone reductase subunit A	N		ion transport;sodium ion transport;oxidation-reduction process	NaN	NaN	NaN	NaN	NaN	NaN	NaN	NaN	NaN	NaN	19.6195	NaN	11	1	5.6466e-37	3061	tr|A0A0N0M0F4|A0A0N0M0F4_9GAMM
A0A0N0M0L8	Pseudoalteromonas	Cbb3-type cytochrome c oxidase subunit	N		oxidative phosphorylation;ion transport;proton transport;electron transport chain;oxidation-reduction process	NaN	NaN	NaN	NaN	NaN	NaN	NaN	NaN	NaN	NaN	20.4819	NaN	3	1	9.2772e-10	3067	tr|A0A0N0M0L8|A0A0N0M0L8_9GAMM
A0A0N1EF29	Pseudoalteromonas	ATP synthase subunit beta	N		ATP biosynthetic process;ion transport;ATP synthesis coupled proton transport;proton transport;ATP metabolic process;ATP hydrolysis coupled cation transmembrane transport	NaN	NaN	NaN	NaN	NaN	NaN	17.8115	18.6191	NaN	NaN	20.8133	18.0895	26	2	2.7964e-264	3157	tr|A0A0N1EF29|A0A0N1EF29_9GAMM
A0A0N1EGS7	Pseudoalteromonas	Soluble pyridine nucleotide transhydrogenase	N		NADP metabolic process;electron transport chain;cell redox homeostasis;oxidation-reduction process;hydrogen ion transmembrane transport	NaN	NaN	NaN	NaN	NaN	NaN	NaN	NaN	NaN	NaN	20.3036	NaN	7	1	5.8246e-17	3165	tr|A0A0N1EGS7|A0A0N1EGS7_9GAMM;tr|A0A162H4S9|A0A162H4S9_9GAMM;tr|A0A0Q0IA62|A0A0Q0IA62_9GAMM
A0A0N1EK14	Pseudoalteromonas	ATP synthase subunit delta	N		ATP biosynthetic process;ion transport;ATP synthesis coupled proton transport;proton transport;ATP hydrolysis coupled cation transmembrane transport	NaN	NaN	NaN	NaN	NaN	NaN	NaN	NaN	NaN	NaN	21.8649	20.5599	4	2	5.2868e-18	3200	tr|A0A0N1EK14|A0A0N1EK14_9GAMM;tr|Z5XLU0|Z5XLU0_9GAMM;tr|V4J8L6|V4J8L6_9GAMM;tr|U1L5M8|U1L5M8_PSEO7;tr|U1JW42|U1JW42_9GAMM;tr|N6VXK9|N6VXK9_9GAMM;tr|A0A1C9XMN9|A0A1C9XMN9_9GAMM;tr|A0A1C0TL05|A0A1C0TL05_9GAMM;tr|A0A167J7Y9|A0A167J7Y9_9GAMM;tr|A0A167J215|A0A167J215_9GAMM;tr|A0A167GBZ4|A0A167GBZ4_9GAMM;tr|A0A166YAI7|A0A166YAI7_9GAMM;tr|A0A161XW10|A0A161XW10_9GAMM;tr|A0A0W1L7Y6|A0A0W1L7Y6_9GAMM;tr|A0…
A0A0N1EMS7	Pseudoalteromonas	ATP synthase gamma chain	N		ATP biosynthetic process;ion transport;ATP synthesis coupled proton transport;proton transport;plasma membrane ATP synthesis coupled proton transport;ATP hydrolysis coupled cation transmembrane transport	19.4815	NaN	NaN	19.3779	NaN	NaN	19.0241	19.0415	19.7426	22.0754	21.7227	20.6111	14	1	4.7766e-49	3255	tr|A0A0N1EMS7|A0A0N1EMS7_9GAMM
A0A0N1MRL2	Pseudoalteromonas	ATP synthase subunit alpha	N		ATP biosynthetic process;ion transport;ATP synthesis coupled proton transport;proton transport;ATP metabolic process;ATP hydrolysis coupled cation transmembrane transport	22.8333	22.4996	21.4136	21.1015	20.604	22.4534	24.3257	22.7723	28.0965	25.0248	25.7896	25.8141	28	1	1.4437e-149	3375	tr|A0A0N1MRL2|A0A0N1MRL2_9GAMM
A0A0N1MW67	Pseudoalteromonas	Oxaloacetate decarboxylase	N		sodium ion transport	NaN	NaN	NaN	NaN	NaN	NaN	NaN	NaN	20.2441	NaN	20.1772	20.6629	9	2	2.0937e-26	3462	tr|A0A0N1MW67|A0A0N1MW67_9GAMM;tr|A0A0W1L9K7|A0A0W1L9K7_9GAMM
N6W0W6	Pseudoalteromonas	Oxaloacetate decarboxylase	N		sodium ion transport	NaN	NaN	NaN	NaN	NaN	NaN	NaN	NaN	21.24	NaN	NaN	NaN	9	1	8.0149e-28	4260	tr|N6W0W6|N6W0W6_9GAMM;tr|A0A0W1KVX8|A0A0W1KVX8_9GAMM;tr|A0A0Q0F9P8|A0A0Q0F9P8_9GAMM;tr|A0A0P9KDT9|A0A0P9KDT9_9GAMM;tr|U1K456|U1K456_9GAMM;tr|A0A0W1L0V4|A0A0W1L0V4_9GAMM;tr|A0A0W1BFN7|A0A0W1BFN7_9GAMM;tr|Z9K7N5|Z9K7N5_9GAMM;tr|U1KFV7|U1KFV7_9GAMM;tr|Q3ILE6|Q3ILE6_PSEHT;tr|G7FZE9|G7FZE9_9GAMM;tr|G7F4N3|G7F4N3_9GAMM;tr|G7EXI4|G7EXI4_9GAMM;tr|A0A0U2X3U2|A0A0U2X3U2_9GAMM;tr|A0A0S3ARV5|A0A0S3ARV5_9GAM…
G7ET89	Pseudoalteromonas	ATP synthase subunit beta	N		ATP biosynthetic process;ion transport;ATP synthesis coupled proton transport;proton transport;ATP metabolic process;ATP hydrolysis coupled cation transmembrane transport	NaN	NaN	NaN	NaN	NaN	NaN	21.5971	NaN	21.1011	NaN	20.7828	21.1368	24	2	1.6411e-169	4278	tr|G7ET89|G7ET89_9GAMM;tr|A0A0Q0G2P3|A0A0Q0G2P3_9GAMM;tr|E6RMD7|E6RMD7_PSEU9;tr|A0A0S3AYC6|A0A0S3AYC6_9GAMM;tr|A0A099LH84|A0A099LH84_9GAMM;tr|Z9K5F9|Z9K5F9_9GAMM
A0A136H5T5	Neptuniibacter	Phosphate-specific transport system accessory protein PhoU	N		phosphate ion transport;cellular phosphate ion homeostasis;negative regulation of phosphate metabolic process	20.0267	19.1436	18.7424	19.682	19.1074	NaN	18.0694	19.0583	19.8276	21.2023	18.6944	22.8438	9	9	4.044e-49	4931	tr|A0A136H5T5|A0A136H5T5_9GAMM
A0A136H637	Neptuniibacter	Phosphate transport system permease protein PstA	N		phosphate ion transmembrane transport;transmembrane transport	NaN	NaN	NaN	NaN	NaN	NaN	NaN	NaN	NaN	NaN	NaN	20.1484	3	2	3.3114e-07	4934	tr|A0A136H637|A0A136H637_9GAMM;tr|Q2BQM1|Q2BQM1_NEPCE
A0A136H9X5	Neptuniibacter	Two-component system response regulator	N		phosphorelay signal transduction system;transcription, DNA-templated;regulation of transcription, DNA-templated;phosphate ion transport	NaN	NaN	19.2458	NaN	NaN	NaN	NaN	NaN	NaN	NaN	NaN	21.7313	4	4	2.2876e-12	4962	tr|A0A136H9X5|A0A136H9X5_9GAMM;tr|Q2BQL1|Q2BQL1_NEPCE
Q2BQH6	Neptuniibacter	ATP synthase subunit alpha	N		ATP biosynthetic process;ion transport;ATP synthesis coupled proton transport;proton transport;ATP metabolic process;ATP hydrolysis coupled cation transmembrane transport	NaN	NaN	NaN	NaN	NaN	NaN	NaN	NaN	NaN	NaN	NaN	22.2947	9	3	1.3118e-46	11353	tr|Q2BQH6|Q2BQH6_NEPCE
Q2BQH7	Neptuniibacter	ATP synthase gamma chain	N		ATP biosynthetic process;ion transport;ATP synthesis coupled proton transport;proton transport;plasma membrane ATP synthesis coupled proton transport;ATP hydrolysis coupled cation transmembrane transport	NaN	NaN	NaN	NaN	NaN	NaN	NaN	NaN	NaN	NaN	NaN	20.1214	2	1	1.529e-08	11354	tr|Q2BQH7|Q2BQH7_NEPCE
Q2BQH8	Neptuniibacter	ATP synthase subunit beta	N		ATP biosynthetic process;ion transport;ATP synthesis coupled proton transport;proton transport;ATP metabolic process;ATP hydrolysis coupled cation transmembrane transport	NaN	20.6931	19.4215	19.8159	NaN	NaN	NaN	NaN	NaN	NaN	NaN	20.3822	16	4	1.7508e-214	11355	tr|Q2BQH8|Q2BQH8_NEPCE
A0A1J1EBV4	Lysobacter	ATP synthase subunit beta	N		ATP biosynthetic process;ion transport;ATP synthesis coupled proton transport;proton transport;ATP metabolic process;ATP hydrolysis coupled cation transmembrane transport	NaN	NaN	NaN	NaN	18.3954	NaN	NaN	NaN	NaN	NaN	NaN	NaN	9	1	2.6444e-78	6030	tr|A0A1J1EBV4|A0A1J1EBV4_LYSEN;tr|A0A108U901|A0A108U901_9GAMM;tr|A0A0S2FKT4|A0A0S2FKT4_9GAMM;tr|A0A0Q8IT26|A0A0Q8IT26_9GAMM;tr|A0A0S2DXB2|A0A0S2DXB2_9GAMM;tr|A0A0S2DC42|A0A0S2DC42_LYSEN
A0A169QUQ3	Methylobacterium	ATP synthase subunit beta	N		ATP biosynthetic process;ion transport;ATP synthesis coupled proton transport;proton transport;ATP metabolic process;ATP hydrolysis coupled cation transmembrane transport	NaN	NaN	NaN	NaN	NaN	22.1458	NaN	NaN	NaN	NaN	NaN	NaN	5	1	2.5108e-19	4389	tr|A0A169QUQ3|A0A169QUQ3_9RHIZ;tr|B1ZEE7|B1ZEE7_METPB;tr|A0A177JC45|A0A177JC45_9RHIZ;tr|H1KEL9|H1KEL9_METEX;tr|C7CL10|C7CL10_METED;tr|C5AYV5|C5AYV5_METEA;tr|B7KUA2|B7KUA2_METC4;tr|A9W2R1|A9W2R1_METEP;tr|A0A0X1SFC8|A0A0X1SFC8_9RHIZ;tr|A0A0S9JI52|A0A0S9JI52_9RHIZ;tr|A0A0Q5BH10|A0A0Q5BH10_9RHIZ;tr|A0A0Q4WL35|A0A0Q4WL35_9RHIZ;tr|A0A0Q6CXS7|A0A0Q6CXS7_9RHIZ;tr|M7Y519|M7Y519_9RHIZ;tr|B1LVG9|B1LVG9_METR…
transport - transmembrane transport
A8G1W7	Shewanella	ATP synthase subunit alpha	N		ATP biosynthetic process;ion transport;ATP synthesis coupled proton transport;proton transport;ATP metabolic process;ATP hydrolysis coupled cation transmembrane transport	NaN	NaN	NaN	NaN	NaN	NaN	NaN	NaN	NaN	NaN	NaN	18.1933	16	1	1.3841e-128	378	sp|A8G1W7|ATPA_SHESH
D4ZFE6	Shewanella	ATP synthase subunit b	N		ATP biosynthetic process;ion transport;ATP synthesis coupled proton transport;proton transport;ATP hydrolysis coupled cation transmembrane transport	NaN	NaN	NaN	NaN	NaN	NaN	NaN	NaN	NaN	NaN	NaN	21.1024	2	2	0.0004081	379	tr|D4ZFE6|D4ZFE6_SHEVD;tr|B8CVU9|B8CVU9_SHEPW;tr|A9DFW7|A9DFW7_9GAMM;sp|B1KQ38|ATPF_SHEWM;sp|A8G1W9|ATPF_SHESH;tr|V1DN14|V1DN14_9GAMM;tr|F7RUP2|F7RUP2_9GAMM;tr|A0A094JDL4|A0A094JDL4_9GAMM;tr|G0AX52|G0AX52_9GAMM;tr|B8EDV4|B8EDV4_SHEB2;tr|A0A165JHM1|A0A165JHM1_9GAMM;tr|A0A0P7LG40|A0A0P7LG40_9GAMM;tr|A0A0C3R128|A0A0C3R128_9GAMM;sp|Q8E8B6|ATPF_SHEON;sp|Q12HP7|ATPF_SHEDO;sp|Q0HPF7|ATPF_SHESR;sp|Q0HD75…
B8CVU5	Shewanella	ATP synthase subunit beta	N		ATP biosynthetic process;ion transport;ATP synthesis coupled proton transport;proton transport;ATP metabolic process;ATP hydrolysis coupled cation transmembrane transport	18.0623	NaN	NaN	17.5429	16.8833	NaN	19.0744	18.4849	19.5009	21.3952	23.976	23.7547	23	2	2.7487e-233	632	sp|B8CVU5|ATPB_SHEPW;sp|A8HAG3|ATPB_SHEPA;sp|A8G1W5|ATPB_SHESH;sp|B1KQ34|ATPB_SHEWM;sp|B0TQF4|ATPB_SHEHH
B8CVU6	Shewanella	ATP synthase gamma chain	N		ATP biosynthetic process;ion transport;ATP synthesis coupled proton transport;proton transport;ATP hydrolysis coupled cation transmembrane transport	NaN	NaN	NaN	NaN	NaN	NaN	19.7513	18.5755	19.1425	NaN	21.2614	21.7709	5	3	2.5644e-18	633	sp|B8CVU6|ATPG_SHEPW;sp|B1KQ35|ATPG_SHEWM;tr|F7RUN9|F7RUN9_9GAMM
B8CVU7	Shewanella	ATP synthase subunit alpha	N		ATP biosynthetic process;ion transport;ATP synthesis coupled proton transport;proton transport;ATP metabolic process;ATP hydrolysis coupled cation transmembrane transport	18.5794	17.4948	NaN	NaN	NaN	18.0555	18.0214	17.9629	18.3443	21.1606	23.3306	23.0243	23	5	4.9383e-222	634	sp|B8CVU7|ATPA_SHEPW;sp|A8HAG5|ATPA_SHEPA;sp|B1KQ36|ATPA_SHEWM;sp|B0TQF6|ATPA_SHEHH
A8FTL3	Shewanella	Protein TonB	N		protein transport;siderophore transport;siderophore transmembrane transport	NaN	NaN	NaN	NaN	NaN	NaN	NaN	NaN	NaN	NaN	NaN	19.5558	2	1	1.4284e-09	9286	tr|A8FTL3|A8FTL3_SHESH;tr|A0A094K056|A0A094K056_9GAMM;tr|A3QFU2|A3QFU2_SHELP;tr|A0A0C3MUQ8|A0A0C3MUQ8_9GAMM;tr|Q07ZV2|Q07ZV2_SHEFN;tr|G0ASN8|G0ASN8_9GAMM;tr|F7RMI3|F7RMI3_9GAMM;tr|E6XFW7|E6XFW7_SHEP2;tr|D4ZA88|D4ZA88_SHEVD;tr|B8EF86|B8EF86_SHEB2;tr|B1KLP9|B1KLP9_SHEWM;tr|B0TLQ2|B0TLQ2_SHEHH;tr|A9KWL6|A9KWL6_SHEB9;tr|A4Y5L3|A4Y5L3_SHEPC;tr|A3D343|A3D343_SHEB5;tr|A1S509|A1S509_SHEAM;tr|A0A165K2F6|A…
B8CJI1	Shewanella	MscS Mechanosensitive ion channel	N		transmembrane transport	NaN	NaN	NaN	NaN	NaN	NaN	NaN	NaN	NaN	NaN	20.8817	21.6308	3	3	9.8328e-10	10261	tr|B8CJI1|B8CJI1_SHEPW
B8CJV7	Shewanella	Alanine dehydrogenase/PNT	N		oxidation-reduction process;hydrogen ion transmembrane transport	NaN	NaN	NaN	NaN	NaN	NaN	NaN	NaN	NaN	NaN	19.6491	21.2409	2	2	1.9052e-06	10278	tr|B8CJV7|B8CJV7_SHEPW
B8CLC7	Shewanella	Protein translocase subunit SecD	N		protein targeting;intracellular protein transport;protein transport;protein transport by the Sec complex;transmembrane transport;intracellular protein transmembrane transport	NaN	NaN	NaN	NaN	NaN	NaN	NaN	NaN	NaN	NaN	NaN	18.2185	2	1	5.9079e-08	10305	tr|B8CLC7|B8CLC7_SHEPW
B8CP68	Shewanella	Cytochrome c oxidase, mono-heme subunit/FixO	N		electron transport chain;oxidation-reduction process;hydrogen ion transmembrane transport	NaN	NaN	NaN	NaN	NaN	NaN	NaN	NaN	NaN	NaN	NaN	21.3601	2	2	5.7186e-05	10376	tr|B8CP68|B8CP68_SHEPW
B8CRA4	Shewanella	Protein TonB	N		protein transport;siderophore transport;siderophore transmembrane transport	NaN	NaN	NaN	NaN	NaN	NaN	NaN	NaN	NaN	NaN	22.241	22.5328	2	1	2.2205e-08	10437	tr|B8CRA4|B8CRA4_SHEPW
B8CRA5	Shewanella	Biopolymer transport protein ExbD/TolR	N		protein transport;transmembrane transport	NaN	NaN	NaN	NaN	NaN	NaN	NaN	NaN	NaN	NaN	22.4795	22.3062	3	3	1.2088e-14	10438	tr|B8CRA5|B8CRA5_SHEPW;tr|A8FTL2|A8FTL2_SHESH;tr|B0TLQ3|B0TLQ3_SHEHH;tr|A8H5Y2|A8H5Y2_SHEPA
B8CRN9	Shewanella	Phosphate transport system permease protein PstA	N		phosphate ion transmembrane transport;transmembrane transport	NaN	NaN	NaN	NaN	NaN	NaN	NaN	NaN	NaN	NaN	18.4625	NaN	2	1	5.3248e-07	10451	tr|B8CRN9|B8CRN9_SHEPW
B8CU32	Shewanella	Acriflavin resistance protein	N		transmembrane transport	NaN	NaN	NaN	NaN	NaN	NaN	NaN	NaN	NaN	NaN	18.0955	NaN	2	2	1.5877e-05	10517	tr|B8CU32|B8CU32_SHEPW;tr|A8H0P0|A8H0P0_SHEPA;tr|B0TUC9|B0TUC9_SHEHH;tr|A8FRM6|A8FRM6_SHESH;tr|V1DL38|V1DL38_9GAMM;tr|Q0HRN7|Q0HRN7_SHESR
B8CV63	Shewanella	Multidrug resistance protein, AcrA/AcrE family	N		transmembrane transport	NaN	NaN	NaN	NaN	NaN	NaN	NaN	NaN	NaN	NaN	19.2283	20.0458	2	2	1.7398e-09	10530	tr|B8CV63|B8CV63_SHEPW;tr|A8FPJ2|A8FPJ2_SHESH
A3YD23	Marinomonas	ATP synthase subunit beta	N		ATP biosynthetic process;ion transport;ATP synthesis coupled proton transport;proton transport;ATP metabolic process;ATP hydrolysis coupled cation transmembrane transport	NaN	NaN	NaN	NaN	NaN	NaN	NaN	NaN	NaN	NaN	NaN	19.8624	19	1	6.0245e-186	2468	tr|A3YD23|A3YD23_9GAMM;tr|A0A0F4R822|A0A0F4R822_9GAMM
A0A1M5AXU8	Marinomonas	ATP synthase F1 subcomplex beta subunit	N		ATP biosynthetic process;ion transport;ATP synthesis coupled proton transport;proton transport;ATP metabolic process;ATP hydrolysis coupled cation transmembrane transport	NaN	NaN	NaN	NaN	NaN	NaN	NaN	NaN	NaN	NaN	NaN	20.0181	19	1	2.1302e-154	6042	tr|A0A1M5AXU8|A0A1M5AXU8_9GAMM
W1RSH8	Marinomonas	ATP synthase subunit alpha	N		ATP biosynthetic process;ion transport;ATP synthesis coupled proton transport;proton transport;ATP metabolic process;ATP hydrolysis coupled cation transmembrane transport	NaN	NaN	NaN	NaN	NaN	NaN	NaN	NaN	NaN	NaN	NaN	21.3572	14	1	2.5654e-40	11610	tr|W1RSH8|W1RSH8_9GAMM;tr|A0A1M5AX84|A0A1M5AX84_9GAMM;sp|A6W3T0|ATPA2_MARMS
X7E6Y3	Marinomonas	ATP synthase subunit alpha	N		ATP biosynthetic process;ion transport;ATP synthesis coupled proton transport;proton transport;ATP metabolic process;ATP hydrolysis coupled cation transmembrane transport	NaN	20.5365	NaN	NaN	NaN	NaN	NaN	NaN	NaN	NaN	NaN	NaN	2	1	2.7403e-05	11619	tr|X7E6Y3|X7E6Y3_9GAMM;tr|W1RVE5|W1RVE5_9GAMM
X7E604	Marinomonas	Sodium:solute symporter	N		transmembrane transport	NaN	NaN	NaN	NaN	NaN	NaN	NaN	NaN	NaN	NaN	NaN	19.3828	2	1	2.2716e-05	11637	tr|X7E604|X7E604_9GAMM;tr|W1RZC2|W1RZC2_9GAMM
X7E863	Marinomonas	ATP synthase subunit alpha	N		ATP biosynthetic process;ion transport;ATP synthesis coupled proton transport;proton transport;ATP metabolic process;ATP hydrolysis coupled cation transmembrane transport	NaN	NaN	NaN	NaN	NaN	19.8641	20.6987	18.2613	19.2385	21.9384	18.777	24.5503	14	1	1.0698e-40	11672	tr|X7E863|X7E863_9GAMM
X7E8G1	Marinomonas	ATP synthase subunit beta	N		ATP biosynthetic process;ion transport;ATP synthesis coupled proton transport;proton transport;ATP metabolic process;ATP hydrolysis coupled cation transmembrane transport	NaN	NaN	NaN	NaN	NaN	NaN	NaN	NaN	NaN	21.5723	19.604	22.8404	20	1	8.5105e-177	11674	tr|X7E8G1|X7E8G1_9GAMM;tr|A0A1A8T2A6|A0A1A8T2A6_9GAMM;tr|F6CVR8|F6CVR8_MARPP;tr|A0A166LKY2|A0A166LKY2_9GAMM
A0A0D7V1L5	Halomonas	ATP synthase subunit beta	N		ATP biosynthetic process;ion transport;ATP synthesis coupled proton transport;proton transport;ATP metabolic process;ATP hydrolysis coupled cation transmembrane transport	NaN	NaN	NaN	NaN	NaN	NaN	NaN	NaN	NaN	NaN	19.1006	NaN	10	1	7.429e-137	1806	tr|A0A0D7V1L5|A0A0D7V1L5_9GAMM;tr|A0A0B1PT95|A0A0B1PT95_9GAMM
A0A0H6T0N7	Vibrio	Maltoporin	N		ion transport;carbohydrate transmembrane transport	NaN	NaN	NaN	NaN	NaN	NaN	NaN	NaN	NaN	NaN	20.2341	NaN	2	2	9.9118e-07	307	tr|A0A0H6T0N7|A0A0H6T0N7_VIBCL;tr|A0A0A1E7A6|A0A0A1E7A6_9VIBR;tr|A0A0K9UY84|A0A0K9UY84_VIBCL;tr|A0A0H6BPF3|A0A0H6BPF3_VIBCL;sp|Q56652|LAMB_VIBCH;tr|C2HZ72|C2HZ72_VIBAB;tr|A0A0X1L137|A0A0X1L137_VIBCO;tr|A0A0H3Q2P5|A0A0H3Q2P5_VIBCL;sp|C3LWU0|LAMB_VIBCM;sp|A5F137|LAMB_VIBC3;tr|A6APY5|A6APY5_VIBCY;tr|A0A0A3FMC6|A0A0A3FMC6_9VIBR;tr|A0A0C4DHM2|A0A0C4DHM2_VIBAL;tr|A0A061PU56|A0A061PU56_9VIBR;tr|C9QGB3|C…
A0A1D2XL97	Vibrio	C4-dicarboxylate ABC transporter (Fragment)	N		transmembrane transport	NaN	NaN	NaN	NaN	NaN	NaN	NaN	NaN	NaN	NaN	NaN	19.7888	2	2	0.00097643	1362	tr|A0A1D2XL97|A0A1D2XL97_9VIBR;tr|U5A9C8|U5A9C8_9VIBR;tr|F9SJT8|F9SJT8_VIBSP;tr|A0A1C3J9V6|A0A1C3J9V6_9VIBR;tr|A0A1B9PUR3|A0A1B9PUR3_9VIBR;tr|A0A1B1BU58|A0A1B1BU58_9VIBR;tr|A0A1A6JEC2|A0A1A6JEC2_9VIBR;tr|A0A165YK14|A0A165YK14_9VIBR;tr|A0A0L1LCR3|A0A0L1LCR3_9VIBR;tr|A0A066UWS6|A0A066UWS6_9VIBR;tr|U0ES28|U0ES28_9VIBR;tr|A0A1B1VG78|A0A1B1VG78_9VIBR;tr|A0A0A0SZM3|A0A0A0SZM3_9VIBR;tr|A0A097B014|A0A097…
Z2ECJ7	Vibrio	ABC transporter family protein	N		amino acid transmembrane transport	NaN	NaN	NaN	NaN	18.5178	NaN	NaN	19.602	19.0424	NaN	19.9685	NaN	2	2	7.4656e-05	1481	tr|Z2ECJ7|Z2ECJ7_VIBPH;tr|U4ZTF6|U4ZTF6_9VIBR;tr|S5IP19|S5IP19_VIBPH;tr|Q87TR2|Q87TR2_VIBPA;tr|Q7MQK2|Q7MQK2_VIBVY;tr|B7VGI1|B7VGI1_VIBTL;tr|A6BB09|A6BB09_VIBPQ;tr|A3V099|A3V099_VIBS1;tr|A0A1C3J3S4|A0A1C3J3S4_9VIBR;tr|A0A1C3IJH0|A0A1C3IJH0_9VIBR;tr|A0A1B9QDN4|A0A1B9QDN4_VIBSP;tr|A0A0P6Z4E8|A0A0P6Z4E8_VIBSP;tr|A0A0L1LAP4|A0A0L1LAP4_9VIBR;tr|A0A0F6LVL8|A0A0F6LVL8_VIBPH;tr|A0A0F2I3T4|A0A0F2I3T4_VIBP…
A0A151KYR7	Vibrio	Protein translocase subunit SecD	N		protein targeting;intracellular protein transport;protein transport;protein transport by the Sec complex;transmembrane transport;intracellular protein transmembrane transport	NaN	NaN	NaN	NaN	NaN	NaN	NaN	NaN	NaN	NaN	NaN	19.4344	8	1	2.6038e-28	1688	tr|A0A151KYR7|A0A151KYR7_9VIBR;tr|A0A0F2I039|A0A0F2I039_9VIBR;tr|A0A099MKT7|A0A099MKT7_9VIBR
A0A0A0RA48	Vibrio	Outer membrane protein (Fragment)	N		transmembrane transport	NaN	NaN	NaN	NaN	NaN	NaN	20.2722	18.7797	18.8846	21.921	20.0555	NaN	6	1	4.3386e-90	1707	tr|A0A0A0RA48|A0A0A0RA48_VIBSP;tr|A0A0A0R3R1|A0A0A0R3R1_VIBSP
A0A0A0RA60	Vibrio	Outer membrane protein (Fragment)	N		transmembrane transport	NaN	NaN	NaN	NaN	NaN	NaN	19.8209	NaN	NaN	NaN	NaN	NaN	6	1	5.6247e-95	1708	tr|A0A0A0RA60|A0A0A0RA60_VIBSP;tr|A0A0A0R9X1|A0A0A0R9X1_VIBSP;tr|A0A0A0R9V5|A0A0A0R9V5_VIBSP;tr|A0A0A0R702|A0A0A0R702_VIBSP;tr|A0A0A0R3T8|A0A0A0R3T8_VIBSP;tr|A0A0A0R6P5|A0A0A0R6P5_VIBSP
A0A0A0R6R2	Vibrio	Outer membrane protein (Fragment)	N		transmembrane transport	NaN	NaN	NaN	NaN	NaN	20.8181	19.2081	19.6565	19.9396	21.334	18.651	22.5567	7	1	9.2999e-71	1709	tr|A0A0A0R6R2|A0A0A0R6R2_VIBSP;tr|A0A0A0R3Z2|A0A0A0R3Z2_VIBSP;tr|A0A0A0R3W5|A0A0A0R3W5_VIBSP;tr|A0A0A0R9T0|A0A0A0R9T0_VIBSP
A0A0A0RA58	Vibrio	Outer membrane protein (Fragment)	N		transmembrane transport	20.5721	18.2905	NaN	19.5694	20.1724	25.4655	22.8966	23.468	25.7261	23.3785	23.7417	26.6139	12	1	6.2316e-204	1710	tr|A0A0A0RA58|A0A0A0RA58_VIBSP;tr|A0A0A0RA25|A0A0A0RA25_VIBSP;tr|A0A0A0R6R7|A0A0A0R6R7_VIBSP;tr|A0A0A0R6L1|A0A0A0R6L1_VIBSP;tr|A0A0A0R6J4|A0A0A0R6J4_VIBSP;tr|A0A0A0R3W8|A0A0A0R3W8_VIBSP;tr|A0A0A0R6Y8|A0A0A0R6Y8_VIBSP
A0A0A0RA55	Vibrio	Outer membrane protein (Fragment)	N		transmembrane transport	NaN	NaN	NaN	NaN	NaN	NaN	NaN	20.643	19.8815	NaN	21.0109	20.7626	4	2	1.2055e-21	1716	tr|A0A0A0RA55|A0A0A0RA55_VIBSP;tr|A0A0A0R6M3|A0A0A0R6M3_VIBSP;tr|A0A0A0R3Q6|A0A0A0R3Q6_VIBSP;tr|A0A0A0RA16|A0A0A0RA16_VIBSP;tr|A0A0A0R9S4|A0A0A0R9S4_VIBSP;tr|A0A0A0R6P3|A0A0A0R6P3_VIBSP;tr|A0A0A0R3S1|A0A0A0R3S1_VIBSP;tr|A0A0A0RA62|A0A0A0RA62_VIBSP;tr|A0A0A0RA46|A0A0A0RA46_VIBSP;tr|A0A0A0RA29|A0A0A0RA29_VIBSP;tr|A0A0A0RA18|A0A0A0RA18_VIBSP;tr|A0A0A0R9V7|A0A0A0R9V7_VIBSP;tr|A0A0A0R6T4|A0A0A0R6T4_VI…
A0A0A0RA11	Vibrio	Outer membrane protein (Fragment)	N		transmembrane transport	NaN	NaN	NaN	NaN	NaN	NaN	NaN	NaN	NaN	NaN	NaN	20.1421	5	1	4.1695e-52	1720	tr|A0A0A0RA11|A0A0A0RA11_VIBSP
B8K7W7	Vibrio	Agglutination protein	N		transmembrane transport	NaN	NaN	NaN	NaN	NaN	NaN	NaN	NaN	NaN	NaN	19.4773	NaN	5	2	1.5617e-80	1757	tr|B8K7W7|B8K7W7_9VIBR;tr|A0A0A6QVY0|A0A0A6QVY0_9VIBR;tr|A0A0A5HU07|A0A0A5HU07_9VIBR;tr|C9QL88|C9QL88_VIBOR
A0A0B8QG23	Vibrio	Trk system potassium uptake protein trkA	N		ion transport;potassium ion transport;potassium ion transmembrane transport;cation transmembrane transport	NaN	NaN	NaN	NaN	NaN	NaN	NaN	NaN	NaN	NaN	18.2533	NaN	3	1	1.383e-07	2241	tr|A0A0B8QG23|A0A0B8QG23_9VIBR;tr|A0A0B8PV54|A0A0B8PV54_9VIBR
A0A0D0IAZ6	Vibrio	Protein translocase subunit SecD	N		protein targeting;intracellular protein transport;protein transport;protein transport by the Sec complex;transmembrane transport;intracellular protein transmembrane transport	NaN	NaN	NaN	NaN	19.6117	20.1833	NaN	19.733	NaN	NaN	20.6357	19.6593	9	2	1.3682e-30	2356	tr|A0A0D0IAZ6|A0A0D0IAZ6_VIBHA;tr|E8MCY2|E8MCY2_9VIBR;tr|A0A0L8UHN0|A0A0L8UHN0_VIBPH;tr|A0A072JGA4|A0A072JGA4_VIBPH;tr|X7RAV6|X7RAV6_VIBPH;tr|S5IJH2|S5IJH2_VIBPH;tr|Q87S34|Q87S34_VIBPA;tr|F9SWT6|F9SWT6_VIBOR;tr|A6B345|A6B345_VIBPQ;tr|A0A0F6LQ70|A0A0F6LQ70_VIBPH;tr|A0A0D1F922|A0A0D1F922_VIBPH;tr|A0A0D1EP05|A0A0D1EP05_VIBPH;tr|U3ARS4|U3ARS4_9VIBR;tr|Z2EDX1|Z2EDX1_VIBPH
F9TB08	Vibrio	Peptide ABC transporter substrate-binding protein	N		transmembrane transport	NaN	NaN	NaN	19.7381	NaN	NaN	NaN	NaN	NaN	NaN	NaN	NaN	11	1	7.2115e-106	2497	tr|F9TB08|F9TB08_9VIBR;tr|A0A178JJ50|A0A178JJ50_9VIBR;tr|A0A177Y0L5|A0A177Y0L5_9VIBR;tr|A0A0H2N063|A0A0H2N063_9VIBR;tr|A0A0A5I3A9|A0A0A5I3A9_9VIBR;tr|A0A1B1VEM6|A0A1B1VEM6_9VIBR;tr|A0A097QPX6|A0A097QPX6_9VIBR;tr|A0A086WLF9|A0A086WLF9_9VIBR;tr|U0F545|U0F545_9VIBR
E8M4P6	Vibrio	ATP synthase subunit b	N		ATP biosynthetic process;ion transport;ATP synthesis coupled proton transport;proton transport;ATP hydrolysis coupled cation transmembrane transport	NaN	NaN	NaN	16.444	17.3794	19.6739	23.0061	21.5828	22.744	23.4903	21.7017	22.593	3	1	1.0083e-16	2501	tr|E8M4P6|E8M4P6_9VIBR;tr|A0A177Y117|A0A177Y117_9VIBR;tr|A0A0H2N8P2|A0A0H2N8P2_9VIBR
A0A0H6BGK4	Vibrio	Putative multidrug resistance protein	N		transmembrane transport	NaN	NaN	NaN	16.8091	NaN	NaN	NaN	NaN	NaN	NaN	NaN	NaN	2	2	0.01067	2507	tr|A0A0H6BGK4|A0A0H6BGK4_VIBCL
A3UM34	Vibrio	Arginine ABC transporter, ATP-binding protein	N		amino acid transmembrane transport	NaN	NaN	NaN	NaN	NaN	NaN	NaN	18.7383	NaN	NaN	19.4895	NaN	2	2	2.1833e-09	2685	tr|A3UM34|A3UM34_VIBS1;tr|A0A1B9QCC9|A0A1B9QCC9_VIBSP;tr|A0A0L1L9J6|A0A0L1L9J6_9VIBR;tr|U5AAJ2|U5AAJ2_9VIBR;tr|B7VP00|B7VP00_VIBTL;tr|A0A1D2Y934|A0A1D2Y934_9VIBR;tr|A0A1D2Y7Q2|A0A1D2Y7Q2_9VIBR;tr|A0A1D2Y2E4|A0A1D2Y2E4_9VIBR;tr|A0A1D2XFD6|A0A1D2XFD6_9VIBR;tr|A0A1C3ISW1|A0A1C3ISW1_9VIBR;tr|A0A1C3IGL0|A0A1C3IGL0_9VIBR;tr|A0A1B9Q972|A0A1B9Q972_9VIBR;tr|A0A1B1BVK4|A0A1B1BVK4_9VIBR;tr|A0A0T7ESN5|A0A0T7…
F7YJR6	Vibrio	AapQ	N		transmembrane transport;nitrogen compound transport	NaN	NaN	NaN	NaN	NaN	NaN	20.0679	19.9602	19.4123	NaN	20.5253	20.8928	2	2	1.7236e-06	2888	tr|F7YJR6|F7YJR6_VIBA7;tr|B7VNI9|B7VNI9_VIBTL;tr|A3UZM1|A3UZM1_VIBS1;tr|A0A1D2Y8T1|A0A1D2Y8T1_9VIBR;tr|A0A1D2Y6C2|A0A1D2Y6C2_9VIBR;tr|A0A1D2Y147|A0A1D2Y147_9VIBR;tr|A0A1D2XHN6|A0A1D2XHN6_9VIBR;tr|A0A1C3JJL6|A0A1C3JJL6_9VIBR;tr|A0A1C3IWQ7|A0A1C3IWQ7_9VIBR;tr|A0A1C3IJM5|A0A1C3IJM5_9VIBR;tr|A0A1B9PVU6|A0A1B9PVU6_9VIBR;tr|A0A1B1BVD1|A0A1B1BVD1_9VIBR;tr|A0A1A6LVU2|A0A1A6LVU2_VIBSP;tr|A0A1A6J4E0|A0A1A6…
F7YHV0	Vibrio	ATP synthase subunit b	N		ATP biosynthetic process;ion transport;ATP synthesis coupled proton transport;proton transport;ATP hydrolysis coupled cation transmembrane transport	NaN	NaN	NaN	NaN	NaN	NaN	NaN	NaN	NaN	NaN	20.7987	NaN	3	1	2.5734e-14	2908	tr|F7YHV0|F7YHV0_VIBA7;tr|A0A191W7F2|A0A191W7F2_VIBAN;tr|A0A0L7ZFI5|A0A0L7ZFI5_VIBAL
E8LVH5	Vibrio	Uncharacterized protein	N		transmembrane transport	NaN	NaN	NaN	NaN	NaN	NaN	NaN	NaN	NaN	NaN	17.7439	NaN	2	1	2.7434e-07	2936	tr|E8LVH5|E8LVH5_9VIBR;tr|C9QC86|C9QC86_VIBOR;tr|A0A0M0IGX3|A0A0M0IGX3_9VIBR;tr|D0IJQ1|D0IJQ1_9VIBR;tr|F9RRC5|F9RRC5_9VIBR;tr|F9RC69|F9RC69_VIBSN;tr|A0A1B1NSB0|A0A1B1NSB0_9VIBR;tr|A0A090P7G8|A0A090P7G8_9VIBR;tr|U3AS02|U3AS02_9VIBR;tr|A8T975|A8T975_9VIBR;tr|A0A0M0I1U9|A0A0M0I1U9_9VIBR;tr|A0A0C3EDW0|A0A0C3EDW0_9VIBR;tr|F7YQN6|F7YQN6_VIBA7;tr|A0A191W1E1|A0A191W1E1_VIBAN
F9SEG4	Vibrio	ATP synthase epsilon chain	N		ATP biosynthetic process;ion transport;ATP synthesis coupled proton transport;proton transport;ATP hydrolysis coupled cation transmembrane transport	NaN	NaN	NaN	21.0203	21.9206	21.299	22.4697	23.7872	23.8694	21.6299	24.3017	23.5752	3	3	1.0971e-62	3477	tr|F9SEG4|F9SEG4_VIBSP;tr|B7VMZ5|B7VMZ5_VIBTL;tr|A3UXA5|A3UXA5_VIBS1;tr|A0A1D2YQ06|A0A1D2YQ06_9VIBR;tr|A0A1D2YD03|A0A1D2YD03_9VIBR;tr|A0A1D2XVT3|A0A1D2XVT3_9VIBR;tr|A0A1D2XQU7|A0A1D2XQU7_9VIBR;tr|A0A1C3JGN5|A0A1C3JGN5_9VIBR;tr|A0A1C3J3N8|A0A1C3J3N8_9VIBR;tr|A0A1C3IJD9|A0A1C3IJD9_9VIBR;tr|A0A1B9Q438|A0A1B9Q438_9VIBR;tr|A0A1B9PS59|A0A1B9PS59_9VIBR;tr|A0A1B1BRC6|A0A1B1BRC6_9VIBR;tr|A0A1A6LB99|A0A1A6…
F9SLK6	Vibrio	Phosphate ABC transporter ATP-binding protein	N		amino acid transmembrane transport	NaN	NaN	NaN	NaN	NaN	NaN	NaN	23.3584	22.1973	NaN	22.9703	23.8625	5	5	2.0377e-21	3485	tr|F9SLK6|F9SLK6_VIBSP;tr|B7VNI7|B7VNI7_VIBTL;tr|A3UZL9|A3UZL9_VIBS1;tr|A0A1D2Y8V5|A0A1D2Y8V5_9VIBR;tr|A0A1D2Y6F9|A0A1D2Y6F9_9VIBR;tr|A0A1D2Y159|A0A1D2Y159_9VIBR;tr|A0A1D2XHP6|A0A1D2XHP6_9VIBR;tr|A0A1C3JJH2|A0A1C3JJH2_9VIBR;tr|A0A1C3IJL2|A0A1C3IJL2_9VIBR;tr|A0A1B9QAW6|A0A1B9QAW6_9VIBR;tr|A0A1B9PVV3|A0A1B9PVV3_9VIBR;tr|A0A1B1BV06|A0A1B1BV06_9VIBR;tr|A0A1A6J510|A0A1A6J510_9VIBR;tr|A0A162G432|A0A162…
A3UXA2	Vibrio	ATP synthase subunit alpha	N		ATP biosynthetic process;ion transport;ATP synthesis coupled proton transport;proton transport;ATP metabolic process;ATP hydrolysis coupled cation transmembrane transport	20.0556	19.9268	19.9432	25.2319	26.4197	25.2765	27.477	28.9342	28.1348	28.0385	29.2365	27.7149	42	3	0	3513	tr|A3UXA2|A3UXA2_VIBS1;tr|A0A1C3J3P6|A0A1C3J3P6_9VIBR;tr|A0A1C3IJD1|A0A1C3IJD1_9VIBR;tr|A0A1B9PS44|A0A1B9PS44_9VIBR;tr|A0A1A6L9Q9|A0A1A6L9Q9_9VIBR;tr|A0A0N8GVM4|A0A0N8GVM4_VIBSP;tr|U5A3K9|U5A3K9_9VIBR;tr|A0A1C3JGC2|A0A1C3JGC2_9VIBR;tr|A0A0T7ERV5|A0A0T7ERV5_9VIBR;tr|A0A0T7ECE8|A0A0T7ECE8_9VIBR;tr|A0A0T7CWP5|A0A0T7CWP5_9VIBR;tr|A0A0L1LBH7|A0A0L1LBH7_9VIBR;tr|B7VMZ8|B7VMZ8_VIBTL;tr|A0A0T7CUE6|A0A0T7…
A0A1C3J027	Vibrio	ATPase RavA	N		transmembrane transport	17.9923	18.851	NaN	17.6444	18.7461	NaN	21.3873	22.5024	20.2764	20.3152	21.8515	22.0081	14	14	4.4083e-47	3520	tr|A0A1C3J027|A0A1C3J027_9VIBR;tr|A0A0N8GVU0|A0A0N8GVU0_VIBSP;tr|A0A1A6LXV4|A0A1A6LXV4_VIBSP;tr|A3US97|A3US97_VIBS1;tr|A0A1B9QTQ4|A0A1B9QTQ4_VIBSP;tr|B7VRQ2|B7VRQ2_VIBTL;tr|A0A1C3J1A2|A0A1C3J1A2_9VIBR;tr|A0A1D2YGK9|A0A1D2YGK9_9VIBR;tr|A0A1D2Y0L3|A0A1D2Y0L3_9VIBR;tr|A0A1D2XX60|A0A1D2XX60_9VIBR;tr|A0A1D2XJE7|A0A1D2XJE7_9VIBR;tr|A0A1C3JKM9|A0A1C3JKM9_9VIBR;tr|A0A1B9QAT0|A0A1B9QAT0_9VIBR;tr|A0A1B9Q00…
A0A0N8GW07	Vibrio	Protein translocase subunit SecD	N		protein targeting;intracellular protein transport;protein transport;protein transport by the Sec complex;transmembrane transport;intracellular protein transmembrane transport	19.5952	19.4538	19.2937	19.1881	19.6349	22.4689	22.6587	22.8391	20.5297	22.754	23.9543	22.6464	11	2	3.9961e-48	3526	tr|A0A0N8GW07|A0A0N8GW07_VIBSP;tr|B7VJS0|B7VJS0_VIBTL;tr|A3USV7|A3USV7_VIBS1;tr|A0A1C3J290|A0A1C3J290_9VIBR;tr|U5A8W7|U5A8W7_9VIBR;tr|A0A1D2YE32|A0A1D2YE32_9VIBR;tr|A0A1D2Y4I8|A0A1D2Y4I8_9VIBR;tr|A0A1D2XSM4|A0A1D2XSM4_9VIBR;tr|A0A1D2XGH3|A0A1D2XGH3_9VIBR;tr|A0A1B9PZR6|A0A1B9PZR6_9VIBR;tr|A0A1B1BXR5|A0A1B1BXR5_9VIBR;tr|A0A165ZFE1|A0A165ZFE1_9VIBR;tr|A0A109D8G9|A0A109D8G9_9VIBR;tr|A0A0L1L7Q7|A0A0L1…
A3UZS6	Vibrio	Soluble pyridine nucleotide transhydrogenase	N		NADP metabolic process;electron transport chain;cell redox homeostasis;oxidation-reduction process;hydrogen ion transmembrane transport	18.7822	19.3788	18.5116	19.2412	19.6821	19.5433	20.0797	23.5253	21.1451	20.2124	21.9701	22.2995	16	11	7.9292e-47	3637	tr|A3UZS6|A3UZS6_VIBS1;tr|A0A1C3J5W6|A0A1C3J5W6_9VIBR;tr|A0A0P6YHG4|A0A0P6YHG4_VIBSP;tr|A0A1A6LX09|A0A1A6LX09_VIBSP;tr|A0A1D2YKV4|A0A1D2YKV4_9VIBR;tr|A0A1D2Y7W0|A0A1D2Y7W0_9VIBR;tr|A0A1D2XS23|A0A1D2XS23_9VIBR;tr|A0A1D2XF78|A0A1D2XF78_9VIBR;tr|A0A1C3JKL3|A0A1C3JKL3_9VIBR;tr|A0A1B9Q3D0|A0A1B9Q3D0_9VIBR;tr|A0A1B1BRQ4|A0A1B1BRQ4_9VIBR;tr|A0A0T7ESE6|A0A0T7ESE6_9VIBR;tr|A0A0T7DRB3|A0A0T7DRB3_9VIBR;tr|A…
A3UYH0	Vibrio	Outer membrane protein	N		transmembrane transport	NaN	NaN	NaN	NaN	NaN	NaN	20.9173	20.4294	21.3128	21.3741	22.4854	21.5184	18	2	0	3742	tr|A3UYH0|A3UYH0_VIBS1;tr|A0A1A6LWE9|A0A1A6LWE9_VIBSP;tr|A0A0P6YR07|A0A0P6YR07_VIBSP;tr|A0A0T7E685|A0A0T7E685_9VIBR;tr|A0A1D2YRN4|A0A1D2YRN4_9VIBR;tr|A0A1D2YJN8|A0A1D2YJN8_9VIBR;tr|A0A1C3JIF2|A0A1C3JIF2_9VIBR;tr|A0A0T7EML1|A0A0T7EML1_9VIBR
A3UVW1	Vibrio	Membrane-fusion protein	N		transmembrane transport	21.7411	18.5355	19.9988	18.2528	18.4578	NaN	20.1988	21.4079	20.614	19.8986	22.0777	21.2378	12	11	1.5412e-51	3747	tr|A3UVW1|A3UVW1_VIBS1;tr|A0A1C3IIV0|A0A1C3IIV0_9VIBR;tr|A0A1B9QIS8|A0A1B9QIS8_VIBSP;tr|A0A1B9Q6M6|A0A1B9Q6M6_9VIBR;tr|A0A0P6YR66|A0A0P6YR66_VIBSP;tr|A0A1A6LXC7|A0A1A6LXC7_VIBSP;tr|U5A618|U5A618_9VIBR;tr|A0A0L1LBW6|A0A0L1LBW6_9VIBR;tr|A0A0T7ENT0|A0A0T7ENT0_9VIBR;tr|A0A0T7E7B7|A0A0T7E7B7_9VIBR;tr|A0A0T7DIH7|A0A0T7DIH7_9VIBR;tr|A0A0T7CXG8|A0A0T7CXG8_9VIBR;tr|A0A1C3IP26|A0A1C3IP26_9VIBR;tr|A0A1D2YP9…
A3UYL0	Vibrio	PTS system, glucose-specific IIBC component	N		carbohydrate transport;phosphoenolpyruvate-dependent sugar phosphotransferase system;glucose transport;carbohydrate transmembrane transport;glucose transmembrane transport	20.5238	NaN	20.1042	20.3653	22.4279	22.2553	23.3299	22.8541	20.9023	24.5962	24.6868	24.3454	14	2	8.6109e-65	3775	tr|A3UYL0|A3UYL0_VIBS1;tr|A0A1C3IPL0|A0A1C3IPL0_9VIBR;tr|A0A0P6YSV6|A0A0P6YSV6_VIBSP;tr|A0A178JHI7|A0A178JHI7_9VIBR;tr|A0A097QLP3|A0A097QLP3_9VIBR;tr|A0A086WL71|A0A086WL71_9VIBR;tr|A0A090RAX8|A0A090RAX8_9VIBR;tr|A0A0H0Y3X6|A0A0H0Y3X6_VIBVL;tr|A0A087I6M1|A0A087I6M1_VIBVL;tr|A0A1B9QWP6|A0A1B9QWP6_9VIBR;tr|A6D7X4|A6D7X4_9VIBR;tr|A0A1A7UX90|A0A1A7UX90_9VIBR;tr|A0A193KD13|A0A193KD13_9VIBR;tr|A0A165JFE…
A3UPZ7	Vibrio	Lipid A export ATP-binding/permease protein MsbA	N		lipid transport;transmembrane transport	19.0275	NaN	NaN	NaN	19.7382	NaN	20.2673	19.7575	NaN	NaN	20.1608	19.9671	8	8	1.6494e-21	3873	tr|A3UPZ7|A3UPZ7_VIBS1;tr|A0A1C3IIC5|A0A1C3IIC5_9VIBR;tr|A0A1B9QF89|A0A1B9QF89_VIBSP;tr|A0A0P6Z1E5|A0A0P6Z1E5_VIBSP;tr|A0A1A6LXK3|A0A1A6LXK3_VIBSP;tr|U5A7J0|U5A7J0_9VIBR;tr|A0A1D2YJ89|A0A1D2YJ89_9VIBR;tr|A0A1D2YEW6|A0A1D2YEW6_9VIBR;tr|A0A1D2XXU7|A0A1D2XXU7_9VIBR;tr|A0A1D2XNF4|A0A1D2XNF4_9VIBR;tr|A0A1C3JAN2|A0A1C3JAN2_9VIBR;tr|A0A1B9Q2A2|A0A1B9Q2A2_9VIBR;tr|A0A1B1BWW7|A0A1B1BWW7_9VIBR;tr|A0A109D90…
A3UT01	Vibrio	Sodium/alanine symporter	N		sodium ion transport;alanine transport;transmembrane transport	20.6327	20.5461	19.7159	NaN	19.7852	23.1865	24.8205	24.672	20.8365	23.4672	23.426	22.4654	4	1	5.412e-66	3948	tr|A3UT01|A3UT01_VIBS1;tr|A0A1D2YFD5|A0A1D2YFD5_9VIBR;tr|A0A1D2XUG8|A0A1D2XUG8_9VIBR;tr|A0A1D2XMC1|A0A1D2XMC1_9VIBR;tr|A0A1C3JL15|A0A1C3JL15_9VIBR;tr|A0A1C3J2I2|A0A1C3J2I2_9VIBR;tr|A0A1B1BY37|A0A1B1BY37_9VIBR;tr|A0A1A6LHS5|A0A1A6LHS5_VIBSP;tr|A0A0T7EJS5|A0A0T7EJS5_9VIBR;tr|A0A0T7DT54|A0A0T7DT54_9VIBR;tr|A0A0T7D7S7|A0A0T7D7S7_9VIBR;tr|A0A0P6Z571|A0A0P6Z571_VIBSP;tr|U5A186|U5A186_9VIBR;tr|B7VJV2|B7…
B7VJS1	Vibrio	Protein-export membrane protein SecF	N		protein targeting;intracellular protein transport;protein transport;protein transport by the Sec complex;intracellular protein transmembrane transport	NaN	NaN	NaN	NaN	20.2097	20.8535	20.487	20.371	NaN	21.2909	20.6737	20.4276	3	3	2.8538e-10	3959	tr|B7VJS1|B7VJS1_VIBTL;tr|A3USV8|A3USV8_VIBS1;tr|A0A1C3J2A0|A0A1C3J2A0_9VIBR;tr|A0A1C3IKZ1|A0A1C3IKZ1_9VIBR;tr|A0A1B9Q0W5|A0A1B9Q0W5_9VIBR;tr|A0A1A6ITT4|A0A1A6ITT4_9VIBR;tr|A0A0P6Z5P6|A0A0P6Z5P6_VIBSP;tr|A0A1D2Y4J7|A0A1D2Y4J7_9VIBR;tr|U5A7M0|U5A7M0_9VIBR;tr|F9SGP8|F9SGP8_VIBSP;tr|A0A1D2YE92|A0A1D2YE92_9VIBR;tr|A0A1D2XSJ6|A0A1D2XSJ6_9VIBR;tr|A0A1D2XGJ7|A0A1D2XGJ7_9VIBR;tr|A0A1C3JKX3|A0A1C3JKX3_9VI…
A3V092	Vibrio	Membrane-fusion protein	N		transmembrane transport	17.4955	17.6606	17.123	18.7065	19.6303	20.3658	23.0523	24.3295	21.8484	22.8443	25.1807	22.8053	9	1	4.554e-114	3967	tr|A3V092|A3V092_VIBS1;tr|A0A1A6L982|A0A1A6L982_VIBSP;tr|A0A0P6Z5W8|A0A0P6Z5W8_VIBSP;tr|A0A1C3J5S0|A0A1C3J5S0_9VIBR
A3V050	Vibrio	Methionine import ATP-binding protein MetN	N		amino acid transmembrane transport;amino acid transport;methionine transport;D-methionine transport;transmembrane transport	NaN	NaN	19.3545	19.3767	19.7828	NaN	19.7277	20.6488	19.4395	20.8553	20.7537	20.4542	7	5	2.6719e-21	4011	tr|A3V050|A3V050_VIBS1;tr|A0A1C3IL99|A0A1C3IL99_9VIBR;tr|A0A0P6Z8F3|A0A0P6Z8F3_VIBSP;tr|A0A0T7EUI9|A0A0T7EUI9_9VIBR;tr|A0A1A6LYZ4|A0A1A6LYZ4_VIBSP;tr|A0A109D8B4|A0A109D8B4_9VIBR;tr|B7VIU6|B7VIU6_VIBTL;tr|A0A1C3J1L8|A0A1C3J1L8_9VIBR;tr|U5A447|U5A447_9VIBR;tr|A0A1D2YB63|A0A1D2YB63_9VIBR;tr|A0A1D2Y4S4|A0A1D2Y4S4_9VIBR;tr|A0A1D2XSY2|A0A1D2XSY2_9VIBR;tr|A0A1D2XPS0|A0A1D2XPS0_9VIBR;tr|A0A1C3JFB6|A0A1C3…
A0A0P6ZC19	Vibrio	RND transporter	N		transmembrane transport	19.1199	18.8247	NaN	NaN	19.8067	20.6906	21.3693	21.5093	20.0898	22.275	21.8659	20.7025	12	12	6.5916e-78	4057	tr|A0A0P6ZC19|A0A0P6ZC19_VIBSP;tr|A0A1C3IW61|A0A1C3IW61_9VIBR;tr|A0A1C3II61|A0A1C3II61_9VIBR;tr|A3UQ46|A3UQ46_VIBS1;tr|A0A1D2XLQ9|A0A1D2XLQ9_9VIBR;tr|A0A1D2XXY0|A0A1D2XXY0_9VIBR;tr|A0A1B9QFM4|A0A1B9QFM4_VIBSP;tr|A0A0L1LCZ6|A0A0L1LCZ6_9VIBR;tr|U5AAA0|U5AAA0_9VIBR;tr|A0A1B1BWM7|A0A1B1BWM7_9VIBR;tr|A0A1D2YFD8|A0A1D2YFD8_9VIBR;tr|A0A1D2YJ32|A0A1D2YJ32_9VIBR;tr|A0A1B9Q2E4|A0A1B9Q2E4_9VIBR;tr|A0A0T7CXW…
A3UVW2	Vibrio	Cation/multidrug efflux pump	N		transmembrane transport	NaN	NaN	NaN	NaN	20.1196	NaN	21.7225	20.6699	NaN	22.5307	21.9846	22.2523	11	6	1.8421e-51	4077	tr|A3UVW2|A3UVW2_VIBS1;tr|A0A1C3IJ92|A0A1C3IJ92_9VIBR;tr|A0A1B9QJ21|A0A1B9QJ21_VIBSP;tr|A0A1A6LWL1|A0A1A6LWL1_VIBSP;tr|A0A0P6ZFS2|A0A0P6ZFS2_VIBSP;tr|A0A109D932|A0A109D932_9VIBR;tr|A0A0T7EMW0|A0A0T7EMW0_9VIBR;tr|A0A0T7E7L6|A0A0T7E7L6_9VIBR;tr|A0A0T7DIG4|A0A0T7DIG4_9VIBR;tr|A0A1B9PWB9|A0A1B9PWB9_9VIBR;tr|A0A1D2YPA8|A0A1D2YPA8_9VIBR;tr|A0A1D2YJG9|A0A1D2YJG9_9VIBR;tr|A0A1D2XXJ3|A0A1D2XXJ3_9VIBR;tr|A…
A3UXA1	Vibrio	ATP synthase subunit delta	N		ATP biosynthetic process;ion transport;ATP synthesis coupled proton transport;proton transport;ATP hydrolysis coupled cation transmembrane transport	NaN	19.8495	NaN	20.7527	22.8214	21.6293	23.7661	24.0247	22.1796	23.959	24.5803	23.9631	5	4	3.8608e-26	4096	tr|A3UXA1|A3UXA1_VIBS1;tr|A0A1C3J402|A0A1C3J402_9VIBR;tr|A0A0P6ZHR8|A0A0P6ZHR8_VIBSP;tr|U4ZTH0|U4ZTH0_9VIBR;tr|F9SEG0|F9SEG0_VIBSP;tr|A0A1D2YQ01|A0A1D2YQ01_9VIBR;tr|A0A1D2YD14|A0A1D2YD14_9VIBR;tr|A0A1D2XVP7|A0A1D2XVP7_9VIBR;tr|A0A1D2XQX0|A0A1D2XQX0_9VIBR;tr|A0A1C3JGH7|A0A1C3JGH7_9VIBR;tr|A0A1C3IJD3|A0A1C3IJD3_9VIBR;tr|A0A1B9Q474|A0A1B9Q474_9VIBR;tr|A0A1B9PS38|A0A1B9PS38_9VIBR;tr|A0A1B1BRB1|A0A1B1…
A3UWA8	Vibrio	Predicted signal-transduction protein	N		magnesium ion transport;magnesium ion transmembrane transport	NaN	NaN	NaN	NaN	NaN	NaN	19.5221	20.2853	19.4016	NaN	20.5889	21.2194	9	9	1.6066e-35	4120	tr|A3UWA8|A3UWA8_VIBS1;tr|A0A0P6ZJ57|A0A0P6ZJ57_VIBSP;tr|A0A0T7D3G1|A0A0T7D3G1_9VIBR;tr|A0A1A6L9P8|A0A1A6L9P8_VIBSP;tr|B7VM46|B7VM46_VIBTL;tr|A0A1C3JID9|A0A1C3JID9_9VIBR;tr|A0A0T7DQP3|A0A0T7DQP3_9VIBR;tr|A0A1C3IYH0|A0A1C3IYH0_9VIBR;tr|A0A1D2YKZ5|A0A1D2YKZ5_9VIBR;tr|A0A1D2Y4E7|A0A1D2Y4E7_9VIBR;tr|A0A1D2XQN1|A0A1D2XQN1_9VIBR;tr|A0A1B9Q2L7|A0A1B9Q2L7_9VIBR;tr|A0A1B1BSC0|A0A1B1BSC0_9VIBR;tr|A0A0T7E93…
A3UXA0	Vibrio	ATP synthase subunit b	N		ATP biosynthetic process;ion transport;ATP synthesis coupled proton transport;proton transport;ATP hydrolysis coupled cation transmembrane transport	17.9278	19.6969	20.6285	19.5776	19.3936	20.9298	25.2898	21.3684	24.5304	24.3902	25.3908	22.7262	9	4	2.6947e-45	4124	tr|A3UXA0|A3UXA0_VIBS1;tr|A0A1C3J3T1|A0A1C3J3T1_9VIBR;tr|A0A1B9PS11|A0A1B9PS11_9VIBR;tr|A0A1A6JAA0|A0A1A6JAA0_9VIBR;tr|A0A0P6ZJA5|A0A0P6ZJA5_VIBSP;tr|U5A110|U5A110_9VIBR;tr|B7VN00|B7VN00_VIBTL;tr|A0A1D2YQA5|A0A1D2YQA5_9VIBR;tr|A0A1D2YCY5|A0A1D2YCY5_9VIBR;tr|A0A1C3JGU4|A0A1C3JGU4_9VIBR;tr|A0A1C3IJJ8|A0A1C3IJJ8_9VIBR;tr|A0A1B9Q436|A0A1B9Q436_9VIBR;tr|A0A0T7ES86|A0A0T7ES86_9VIBR;tr|A0A0T7EC26|A0A0T7…
A3V091	Vibrio	Putative multidrug resistance protein	N		transmembrane transport	NaN	NaN	NaN	NaN	NaN	NaN	NaN	NaN	NaN	NaN	16.319	NaN	6	1	3.091e-17	4161	tr|A3V091|A3V091_VIBS1;tr|A0A1C3J5S6|A0A1C3J5S6_9VIBR;tr|A0A1B9QIW1|A0A1B9QIW1_9VIBR;tr|A0A1B9Q7B3|A0A1B9Q7B3_9VIBR;tr|A0A0P6ZLK5|A0A0P6ZLK5_VIBSP;tr|A0A1A7V305|A0A1A7V305_9VIBR;tr|A0A162FFQ2|A0A162FFQ2_9VIBR;tr|A0A090TE40|A0A090TE40_9VIBR;tr|A0A084T7P3|A0A084T7P3_9VIBR;tr|U0EVG2|U0EVG2_9VIBR;tr|H2IB28|H2IB28_VIBSJ;tr|F9T773|F9T773_9VIBR;tr|F9SI08|F9SI08_VIBSP;tr|E8MCE0|E8MCE0_9VIBR;tr|A0A1D2YD53…
A0A1D2YAI1	Vibrio	Mechanosensitive ion channel protein	N		transmembrane transport	NaN	NaN	NaN	NaN	NaN	NaN	NaN	20.7541	19.3379	NaN	21.0716	20.6138	4	2	1.0659e-27	4173	tr|A0A1D2YAI1|A0A1D2YAI1_9VIBR;tr|A0A1D2XZ28|A0A1D2XZ28_9VIBR;tr|A0A1D2XHT1|A0A1D2XHT1_9VIBR;tr|A0A1C3J9F4|A0A1C3J9F4_9VIBR;tr|A0A1C3J5U8|A0A1C3J5U8_9VIBR;tr|A0A1C3IVJ0|A0A1C3IVJ0_9VIBR;tr|A0A1B9Q4M7|A0A1B9Q4M7_9VIBR;tr|A0A1B1BSE6|A0A1B1BSE6_9VIBR;tr|A0A1A6JER9|A0A1A6JER9_9VIBR;tr|A0A0P6ZME0|A0A0P6ZME0_VIBSP;tr|A3UUX3|A3UUX3_VIBS1;tr|A0A1D2Y2V5|A0A1D2Y2V5_9VIBR;tr|A0A0T7EBB6|A0A0T7EBB6_9VIBR;tr|A…
A3ULI7	Vibrio	Phosphate import ATP-binding protein PstB	N		phosphate ion transport;phosphate ion transmembrane transport;ATP hydrolysis coupled anion transmembrane transport	18.2475	NaN	NaN	NaN	NaN	19.8106	NaN	NaN	20.6842	19.3414	18.4277	23.579	8	2	2.1838e-26	4186	tr|A3ULI7|A3ULI7_VIBS1;tr|A0A1C3JI68|A0A1C3JI68_9VIBR;tr|A0A1C3IY25|A0A1C3IY25_9VIBR;tr|A0A1B9QNP8|A0A1B9QNP8_9VIBR;tr|A0A1B1BZ61|A0A1B1BZ61_9VIBR;tr|A0A0T7EQB3|A0A0T7EQB3_9VIBR;tr|A0A0T7DN20|A0A0T7DN20_9VIBR;tr|A0A0T7DJA4|A0A0T7DJA4_9VIBR;tr|A0A0T7D2Q4|A0A0T7D2Q4_9VIBR;tr|A0A0P6ZN51|A0A0P6ZN51_VIBSP;tr|A0A1A6JBJ4|A0A1A6JBJ4_9VIBR;tr|F9SBJ0|F9SBJ0_VIBSP;tr|A0A1D2YNG1|A0A1D2YNG1_9VIBR;tr|A0A1D2YFI…
F0M017	Vibrio	ATP synthase subunit beta	N		ATP biosynthetic process;ion transport;ATP synthesis coupled proton transport;proton transport;ATP metabolic process;ATP hydrolysis coupled cation transmembrane transport	NaN	NaN	NaN	NaN	NaN	NaN	NaN	NaN	NaN	NaN	NaN	20.7804	9	1	1.9098e-148	4377	tr|F0M017|F0M017_VIBFN;tr|A0A0Q2Y6X4|A0A0Q2Y6X4_VIBFU
A0A1C3JCJ7	Vibrio	Protein translocase subunit SecA	N		protein targeting;intracellular protein transport;protein transport;protein import;intracellular protein transmembrane transport	NaN	NaN	NaN	NaN	NaN	NaN	NaN	19.6932	19.5933	NaN	19.5698	22.1995	33	1	9.3772e-217	4473	tr|A0A1C3JCJ7|A0A1C3JCJ7_9VIBR;tr|A0A0T7CV92|A0A0T7CV92_9VIBR;tr|A0A1D2XZY7|A0A1D2XZY7_9VIBR;tr|A0A1B9PZA2|A0A1B9PZA2_9VIBR;tr|A0A0T7EP04|A0A0T7EP04_9VIBR;tr|A0A1D2Y2V6|A0A1D2Y2V6_9VIBR;tr|A0A1D2YED3|A0A1D2YED3_9VIBR;tr|A0A1B1BY38|A0A1B1BY38_9VIBR;tr|A0A0T7EC31|A0A0T7EC31_9VIBR;tr|A0A0T7DU19|A0A0T7DU19_9VIBR;tr|A0A1D2XER2|A0A1D2XER2_9VIBR
A0A0T7CVV5	Vibrio	Multidrug efflux transporter VexF	N		transmembrane transport	NaN	NaN	NaN	NaN	NaN	NaN	NaN	NaN	NaN	NaN	18.881	18.8932	4	4	1.3159e-07	4477	tr|A0A0T7CVV5|A0A0T7CVV5_9VIBR;tr|A3UYD5|A3UYD5_VIBS1;tr|B7VJJ2|B7VJJ2_VIBTL;tr|A0A1D2XKN4|A0A1D2XKN4_9VIBR;tr|A0A1C3JFH1|A0A1C3JFH1_9VIBR;tr|A0A0T7EA87|A0A0T7EA87_9VIBR;tr|A0A0T7D4T8|A0A0T7D4T8_9VIBR;tr|F9SCN3|F9SCN3_VIBSP;tr|A0A1D2YAU7|A0A1D2YAU7_9VIBR;tr|A0A1D2XWQ8|A0A1D2XWQ8_9VIBR;tr|A0A1B9PX93|A0A1B9PX93_9VIBR;tr|A0A1B1BTB7|A0A1B1BTB7_9VIBR;tr|A0A162FPM0|A0A162FPM0_9VIBR;tr|A0A066UV55|A0A066…
A0A1C3JL53	Vibrio	Protein translocase subunit SecD	N		protein targeting;intracellular protein transport;protein transport;protein transport by the Sec complex;transmembrane transport;intracellular protein transmembrane transport	NaN	NaN	NaN	NaN	NaN	NaN	NaN	19.4391	NaN	NaN	NaN	NaN	10	1	2.3653e-42	4535	tr|A0A1C3JL53|A0A1C3JL53_9VIBR;tr|A0A0T7EKT3|A0A0T7EKT3_9VIBR;tr|A0A0T7D889|A0A0T7D889_9VIBR;tr|A0A0T7DT29|A0A0T7DT29_9VIBR;tr|A0A090T7W2|A0A090T7W2_9VIBR;tr|A0A090SAE4|A0A090SAE4_9VIBR;tr|A0A090SQE2|A0A090SQE2_9VIBR;tr|K5UJQ1|K5UJQ1_9VIBR;tr|K5TQK2|K5TQK2_9VIBR;tr|E8LPX5|E8LPX5_9VIBR;tr|E3BMU2|E3BMU2_9VIBR;tr|D0XDJ7|D0XDJ7_VIBH1;tr|D0WU69|D0WU69_VIBAL;tr|D0M7A1|D0M7A1_VIBAE;tr|B8K7B7|B8K7B7_9VIB…
F9SJD8	Vibrio	General secretion pathway protein E	N		protein secretion by the type II secretion system	NaN	NaN	NaN	NaN	NaN	NaN	NaN	18.0042	NaN	NaN	20.0579	19.4775	2	1	0.00017541	4876	tr|F9SJD8|F9SJD8_VIBSP;tr|A3UP89|A3UP89_VIBS1;tr|A0A1D2YPI0|A0A1D2YPI0_9VIBR;tr|A0A1D2YD91|A0A1D2YD91_9VIBR;tr|A0A1D2XWV1|A0A1D2XWV1_9VIBR;tr|A0A1C3IUQ2|A0A1C3IUQ2_9VIBR;tr|A0A1B9QHC5|A0A1B9QHC5_VIBSP;tr|A0A1B9PWL1|A0A1B9PWL1_9VIBR;tr|A0A1B9PVG9|A0A1B9PVG9_9VIBR;tr|A0A1B1BR70|A0A1B1BR70_9VIBR;tr|A0A1A6KKS8|A0A1A6KKS8_9VIBR;tr|A0A165SC10|A0A165SC10_9VIBR;tr|A0A109DBJ8|A0A109DBJ8_9VIBR;tr|U5A3X1|U5…
A0A120DHG3	Vibrio	Uncharacterized protein	N		transmembrane transport	NaN	NaN	NaN	NaN	NaN	NaN	NaN	NaN	18.6609	NaN	NaN	NaN	6	1	2.369e-68	4900	tr|A0A120DHG3|A0A120DHG3_9VIBR;tr|A0A066UWD8|A0A066UWD8_9VIBR;tr|A0A1D2YD49|A0A1D2YD49_9VIBR
F9SIJ6	Vibrio	ATP synthase subunit beta	N		ATP biosynthetic process;ion transport;ATP synthesis coupled proton transport;proton transport;ATP metabolic process;ATP hydrolysis coupled cation transmembrane transport	NaN	NaN	NaN	NaN	NaN	NaN	NaN	21.2704	NaN	NaN	22.1639	21.616	10	2	2.7549e-86	5132	tr|F9SIJ6|F9SIJ6_VIBSP;tr|A0A166ADR1|A0A166ADR1_9VIBR;tr|V5FGE2|V5FGE2_9VIBR;tr|U4ZZ79|U4ZZ79_9VIBR;tr|U3B4H6|U3B4H6_9VIBR;tr|B7VSU7|B7VSU7_VIBTL;tr|A3UMP6|A3UMP6_VIBS1;tr|A0A1D2YH97|A0A1D2YH97_9VIBR;tr|A0A1D2Y2N9|A0A1D2Y2N9_9VIBR;tr|A0A1D2XVL5|A0A1D2XVL5_9VIBR;tr|A0A1D2XIT4|A0A1D2XIT4_9VIBR;tr|A0A1C3JDB6|A0A1C3JDB6_9VIBR;tr|A0A1C3IUQ5|A0A1C3IUQ5_9VIBR;tr|A0A1C3IM22|A0A1C3IM22_9VIBR;tr|A0A1B9Q0D2…
A0A1A6IVB4	Vibrio	Protein translocase subunit SecA	N		protein targeting;intracellular protein transport;protein transport;protein import;intracellular protein transmembrane transport	NaN	NaN	NaN	NaN	NaN	NaN	NaN	20.3996	20.3044	NaN	19.5253	19.9523	37	1	5.8561e-254	5255	tr|A0A1A6IVB4|A0A1A6IVB4_9VIBR;tr|A0A1B9PSK1|A0A1B9PSK1_9VIBR;sp|B7VJ09|SECA_VIBTL;tr|A0A1C3J422|A0A1C3J422_9VIBR
A3ULT5	Vibrio	Spermidine/putrescine import ATP-binding protein PotA	N		polyamine transport;putrescine transport;transmembrane transport;ATP hydrolysis coupled cation transmembrane transport;polyamine transmembrane transport;spermidine transmembrane transport	NaN	NaN	NaN	NaN	20.4346	19.7687	19.6632	20.52	19.6597	NaN	20.3493	20.3777	6	6	1.2889e-19	5277	tr|A3ULT5|A3ULT5_VIBS1;tr|A0A1C3IZG5|A0A1C3IZG5_9VIBR;tr|A0A1B9QIH3|A0A1B9QIH3_VIBSP;tr|A0A1B9QBR5|A0A1B9QBR5_9VIBR;tr|A0A1A6J6J8|A0A1A6J6J8_9VIBR;tr|A0A1A6LVZ1|A0A1A6LVZ1_VIBSP;tr|A0A0P6YWK3|A0A0P6YWK3_VIBSP;tr|U5AA79|U5AA79_9VIBR;tr|B7VNR1|B7VNR1_VIBTL;tr|A0A1D2YNA2|A0A1D2YNA2_9VIBR;tr|A0A1D2Y8W5|A0A1D2Y8W5_9VIBR;tr|A0A1D2XSU8|A0A1D2XSU8_9VIBR;tr|A0A1D2XF53|A0A1D2XF53_9VIBR;tr|A0A1C3JJ67|A0A1C3…
A0A1A6L0H2	Vibrio	Sodium:alanine symporter	N		sodium ion transport;alanine transport;transmembrane transport	NaN	NaN	NaN	NaN	NaN	NaN	19.9157	NaN	NaN	NaN	NaN	NaN	4	1	5.8025e-13	5332	tr|A0A1A6L0H2|A0A1A6L0H2_9VIBR
A0A1A6L2Q4	Vibrio	ATP synthase subunit alpha	N		ATP biosynthetic process;ion transport;ATP synthesis coupled proton transport;proton transport;ATP metabolic process;ATP hydrolysis coupled cation transmembrane transport	NaN	NaN	NaN	NaN	NaN	NaN	NaN	NaN	NaN	NaN	NaN	18.5147	8	1	2.7362e-33	5337	tr|A0A1A6L2Q4|A0A1A6L2Q4_9VIBR
A3UP87	Vibrio	Type II secretory pathway, component EpsC	N		protein secretion by the type II secretion system	NaN	NaN	NaN	NaN	NaN	NaN	NaN	NaN	NaN	NaN	19.4518	NaN	2	2	0.00046727	5359	tr|A3UP87|A3UP87_VIBS1;tr|A0A1B9QHK4|A0A1B9QHK4_VIBSP;tr|A0A1B9PVJ5|A0A1B9PVJ5_9VIBR;tr|A0A1A6LAD0|A0A1A6LAD0_VIBSP;tr|A0A1C3IUS6|A0A1C3IUS6_9VIBR;tr|U5A1B2|U5A1B2_9VIBR;tr|A0A1D2YPM1|A0A1D2YPM1_9VIBR;tr|A0A1D2YD80|A0A1D2YD80_9VIBR;tr|A0A1D2XWS1|A0A1D2XWS1_9VIBR;tr|A0A1D2XL63|A0A1D2XL63_9VIBR;tr|A0A1C3JBX1|A0A1C3JBX1_9VIBR;tr|A0A1B9PWK5|A0A1B9PWK5_9VIBR;tr|A0A1B1BR59|A0A1B1BR59_9VIBR;tr|A0A0T7EI5…
A0A1B9PVC1	Vibrio	Mechanosensitive ion channel protein	N		transmembrane transport	NaN	NaN	NaN	NaN	NaN	NaN	NaN	19.4468	NaN	NaN	20.4104	19.1853	4	2	1.3161e-25	5449	tr|A0A1B9PVC1|A0A1B9PVC1_9VIBR;tr|A0A1A6LXE2|A0A1A6LXE2_VIBSP
A0A1B9QDU8	Vibrio	ATP synthase subunit beta	N		ATP biosynthetic process;ion transport;ATP synthesis coupled proton transport;proton transport;ATP metabolic process;ATP hydrolysis coupled cation transmembrane transport	18.5619	16.524	18.9978	24.702	26.0999	23.8694	27.1582	28.2549	27.5222	26.872	28.6704	27.7794	31	2	0	5613	tr|A0A1B9QDU8|A0A1B9QDU8_VIBSP;tr|A0A1C3J3M0|A0A1C3J3M0_9VIBR;tr|A0A0B8PGH4|A0A0B8PGH4_9VIBR
A3USS7	Vibrio	Cytochrome c oxidase subunit 2	N		electron transport chain;oxidation-reduction process;hydrogen ion transmembrane transport	NaN	NaN	NaN	NaN	NaN	NaN	19.9587	19.3092	20.3179	20.0708	20.5485	21.2983	6	1	2.2461e-16	5694	tr|A3USS7|A3USS7_VIBS1;tr|A0A1B9QPF1|A0A1B9QPF1_VIBSP;tr|A0A1A6LRA1|A0A1A6LRA1_VIBSP;tr|A0A1C3IYH4|A0A1C3IYH4_9VIBR;tr|A0A0P6YFE6|A0A0P6YFE6_VIBSP;tr|A0A1B9QE02|A0A1B9QE02_9VIBR;tr|A0A0T7DQJ8|A0A0T7DQJ8_9VIBR;tr|A0A066UYI7|A0A066UYI7_9VIBR;tr|U5A0F9|U5A0F9_9VIBR;tr|A0A0L1L5K4|A0A0L1L5K4_9VIBR;tr|A0A090SKF2|A0A090SKF2_9VIBR;tr|A0A090U156|A0A090U156_9VIBR;tr|A0A090RRQ3|A0A090RRQ3_9VIBR;tr|K5U5I2|K5…
A0A1B9QUN2	Vibrio	PTS mannitol transporter subunit IICBA	N		carbohydrate transport;phosphoenolpyruvate-dependent sugar phosphotransferase system;mannitol transport;phosphorylation;carbohydrate transmembrane transport	NaN	NaN	NaN	NaN	NaN	NaN	NaN	NaN	NaN	NaN	NaN	19.8126	8	1	1.2789e-42	5728	tr|A0A1B9QUN2|A0A1B9QUN2_VIBSP;tr|A0A0P6Z7J4|A0A0P6Z7J4_VIBSP
A0A1C3IH55	Vibrio	Heterocyst differentiation ATP-binding protein HepA	N		transmembrane transport	NaN	NaN	NaN	NaN	NaN	NaN	NaN	19.1446	NaN	NaN	19.812	NaN	4	4	1.2435e-14	5786	tr|A0A1C3IH55|A0A1C3IH55_9VIBR;tr|Q83XI1|Q83XI1_VIBAN;tr|Q6W4S5|Q6W4S5_VIBA7;tr|A0A0H3ZZG6|A0A0H3ZZG6_9VIBR;tr|A0A0H3ZPN1|A0A0H3ZPN1_9VIBR
B7VGM2	Vibrio	Membrane protein	N		transmembrane transport	NaN	NaN	NaN	NaN	NaN	NaN	NaN	NaN	17.718	NaN	NaN	NaN	9	1	5.8902e-82	5892	tr|B7VGM2|B7VGM2_VIBTL;tr|A0A1C3IWM7|A0A1C3IWM7_9VIBR;tr|A0A1C3JII5|A0A1C3JII5_9VIBR;tr|A0A1B9Q781|A0A1B9Q781_9VIBR;tr|A0A1A6KKL8|A0A1A6KKL8_9VIBR;tr|A0A0T7EIL7|A0A0T7EIL7_9VIBR;tr|A0A0T7E6Y7|A0A0T7E6Y7_9VIBR;tr|A0A0T7DDB7|A0A0T7DDB7_9VIBR;tr|A0A0T7DM83|A0A0T7DM83_9VIBR;tr|U4ZTL1|U4ZTL1_9VIBR;tr|F9SI09|F9SI09_VIBSP;tr|A0A1D2YP51|A0A1D2YP51_9VIBR;tr|A0A162HPH8|A0A162HPH8_9VIBR;tr|A0A0L1L6I2|A0A0L1…
A0A1C3J0U7	Vibrio	Toluene efflux pump periplasmic linker protein TtgG	N		transmembrane transport	NaN	NaN	NaN	18.8905	NaN	NaN	NaN	19.9707	NaN	20.4341	20.3763	19.7553	7	1	2.7439e-22	5915	tr|A0A1C3J0U7|A0A1C3J0U7_9VIBR;tr|A0A1A6M0C3|A0A1A6M0C3_VIBSP
A0A1C3JAW2	Vibrio	Toluene efflux pump periplasmic linker protein TtgG	N		transmembrane transport	NaN	NaN	NaN	NaN	NaN	NaN	NaN	NaN	NaN	NaN	NaN	19.3246	10	1	1.2218e-107	5951	tr|A0A1C3JAW2|A0A1C3JAW2_9VIBR;tr|U5A7C9|U5A7C9_9VIBR;tr|A0A0L1LBT1|A0A0L1LBT1_9VIBR;tr|F9SL06|F9SL06_VIBSP;tr|A0A1D2YP96|A0A1D2YP96_9VIBR;tr|A0A1D2YJD6|A0A1D2YJD6_9VIBR;tr|A0A1D2XXG8|A0A1D2XXG8_9VIBR;tr|A0A1D2XHG6|A0A1D2XHG6_9VIBR;tr|A0A1B1BWD6|A0A1B1BWD6_9VIBR;tr|A0A1A6J382|A0A1A6J382_9VIBR;tr|A0A165ZYE0|A0A165ZYE0_9VIBR;tr|A0A109D8W9|A0A109D8W9_9VIBR;tr|A0A1B9PWD3|A0A1B9PWD3_9VIBR;tr|A0A1C3IP3…
A3UP26	Vibrio	Putative mannitol-specific IIABC component, PTS system	N		carbohydrate transport;phosphoenolpyruvate-dependent sugar phosphotransferase system;mannitol transport;phosphorylation;carbohydrate transmembrane transport	NaN	NaN	NaN	20.4562	NaN	NaN	21.8382	21.8545	20.2075	21.9487	23.8317	22.6163	8	1	5.229e-51	9199	tr|A3UP26|A3UP26_VIBS1
A8S7T5	Vibrio	ATPase (Fragment)	N		ATP synthesis coupled proton transport;proton transport;ATP metabolic process;ATP hydrolysis coupled cation transmembrane transport	NaN	NaN	NaN	NaN	NaN	NaN	NaN	NaN	NaN	NaN	NaN	18.8583	24	1	5.6849e-210	9352	tr|A8S7T5|A8S7T5_9VIBR;tr|A8S705|A8S705_9VIBR
A8S863	Vibrio	ATPase (Fragment)	N		ATP synthesis coupled proton transport;proton transport;ATP metabolic process;ATP hydrolysis coupled cation transmembrane transport	NaN	NaN	NaN	NaN	NaN	NaN	NaN	17.9239	17.736	NaN	19.6428	NaN	17	1	7.8786e-131	9353	tr|A8S863|A8S863_9VIBR
D3XT99	Vibrio	ATP synthase F1 alpha subunit (Fragment)	N		ATP synthesis coupled proton transport;proton transport;ATP metabolic process;ATP hydrolysis coupled cation transmembrane transport	NaN	NaN	NaN	20.5219	21.0345	21.6083	21.8842	21.8618	23.6078	22.7501	22.2634	23.8345	33	2	2.4645e-268	10807	tr|D3XT99|D3XT99_VIBSP
E3W5M6	Vibrio	Outer membrane protein (Fragment)	N		nucleoside transmembrane transport	NaN	NaN	NaN	NaN	20.7741	23.692	NaN	23.0568	22.2906	NaN	24.3942	23.8321	4	1	2.4848e-44	10848	tr|E3W5M6|E3W5M6_VIBHA
I2G8E0	Vibrio	ATPase subunit alpha (Fragment)	N		ATP synthesis coupled proton transport;proton transport;ATP metabolic process;ATP hydrolysis coupled cation transmembrane transport	NaN	NaN	NaN	NaN	NaN	NaN	NaN	NaN	NaN	NaN	NaN	16.8118	17	1	9.5401e-132	11245	tr|I2G8E0|I2G8E0_9VIBR;tr|I2G8D9|I2G8D9_9VIBR;tr|I2G8E1|I2G8E1_9VIBR;tr|I2G8E2|I2G8E2_9VIBR;tr|I2G8D8|I2G8D8_9VIBR;tr|D6CI59|D6CI59_9VIBR;tr|I2G8C1|I2G8C1_9VIBR;tr|I2G8C0|I2G8C0_9VIBR;tr|I2G8D0|I2G8D0_9VIBR;tr|I2G8C7|I2G8C7_9VIBR;tr|I2G8C6|I2G8C6_9VIBR;tr|I2G8C2|I2G8C2_9VIBR
U3B5S0	Vibrio	Putative type I secretion system ATP-binding protein	N		proteolysis;transmembrane transport	NaN	NaN	NaN	NaN	NaN	NaN	NaN	NaN	NaN	NaN	NaN	17.6236	2	1	7.4456e-05	11514	tr|U3B5S0|U3B5S0_9VIBR;tr|V5FS38|V5FS38_9VIBR;tr|A0A1A6L715|A0A1A6L715_9VIBR
A0A0U2VJA1	Pseudoalteromonas	ATP synthase subunit beta	N		ATP biosynthetic process;ion transport;ATP synthesis coupled proton transport;proton transport;ATP metabolic process;ATP hydrolysis coupled cation transmembrane transport	NaN	NaN	NaN	NaN	NaN	NaN	NaN	NaN	NaN	NaN	NaN	21.5939	24	1	2.673e-179	735	tr|A0A0U2VJA1|A0A0U2VJA1_9GAMM;sp|Q3IK50|ATPB_PSEHT
G7G078	Pseudoalteromonas	ATP synthase subunit alpha	N		ATP biosynthetic process;ion transport;ATP synthesis coupled proton transport;proton transport;ATP metabolic process;ATP hydrolysis coupled cation transmembrane transport	NaN	NaN	NaN	NaN	16.9967	21.385	20.1396	19.2056	25.7217	21.3864	21.192	22.4721	26	1	5.3751e-145	891	tr|G7G078|G7G078_9GAMM;tr|F3BJF6|F3BJF6_PSEHA;tr|A0A0B2JJX1|A0A0B2JJX1_9GAMM;tr|A0A063KHJ0|A0A063KHJ0_9GAMM;tr|U1KEH0|U1KEH0_9GAMM;tr|G7F7S4|G7F7S4_9GAMM;tr|G7ELE3|G7ELE3_9GAMM
A0A063KLB4	Pseudoalteromonas	Fimbrial protein	N		cell adhesion;protein secretion by the type II secretion system	NaN	NaN	NaN	NaN	NaN	NaN	NaN	NaN	NaN	NaN	NaN	21.0285	2	2	5.0521e-09	959	tr|A0A063KLB4|A0A063KLB4_9GAMM
G7G753	Pseudoalteromonas	Soluble pyridine nucleotide transhydrogenase	N		NADP metabolic process;electron transport chain;cell redox homeostasis;oxidation-reduction process;hydrogen ion transmembrane transport	NaN	NaN	NaN	NaN	NaN	NaN	NaN	NaN	22.5422	NaN	20.3283	20.5864	9	2	4.8105e-25	971	tr|G7G753|G7G753_9GAMM;tr|F3BLI9|F3BLI9_PSEHA;tr|A0A0B2JPI9|A0A0B2JPI9_9GAMM;tr|A0A063KM05|A0A063KM05_9GAMM;tr|G7F2C5|G7F2C5_9GAMM;tr|U1IZ59|U1IZ59_9GAMM;tr|A0A0W1L5U3|A0A0W1L5U3_9GAMM;tr|Z9K5N7|Z9K5N7_9GAMM;tr|A0A0S3AY07|A0A0S3AY07_9GAMM;tr|A0A099LI73|A0A099LI73_9GAMM;tr|E6RLL5|E6RLL5_PSEU9;tr|G7EBG8|G7EBG8_9GAMM;tr|G7EW52|G7EW52_9GAMM;tr|A0A0Q0GZC6|A0A0Q0GZC6_9GAMM;tr|A0A0W1L2Q0|A0A0W1L2Q0_9GAM…
G7G573	Pseudoalteromonas	General secretion pathway protein D	N		metabolic process;protein secretion;protein secretion by the type II secretion system	NaN	NaN	NaN	NaN	NaN	NaN	NaN	NaN	17.6923	NaN	NaN	NaN	2	2	0.0017228	981	tr|G7G573|G7G573_9GAMM;tr|Z9K4P6|Z9K4P6_9GAMM;tr|U1L0D2|U1L0D2_9GAMM;tr|U1JB74|U1JB74_9GAMM;tr|G7F8R0|G7F8R0_9GAMM;tr|G7EIY1|G7EIY1_9GAMM;tr|F3BNA5|F3BNA5_PSEHA;tr|A0A0W1L0W2|A0A0W1L0W2_9GAMM;tr|A0A0W1KS66|A0A0W1KS66_9GAMM;tr|A0A0W1B6W7|A0A0W1B6W7_9GAMM;tr|A0A0N8TW84|A0A0N8TW84_9GAMM;tr|A0A0B2JQ19|A0A0B2JQ19_9GAMM;tr|A0A063KMA0|A0A063KMA0_9GAMM;tr|Q3ILP0|Q3ILP0_PSEHT;tr|G7EV36|G7EV36_9GAMM;tr|E6R…
G7G6P7	Pseudoalteromonas	Biopolymer transport protein exbD2	N		protein transport;transmembrane transport	NaN	NaN	NaN	NaN	NaN	NaN	NaN	NaN	21.5115	NaN	NaN	NaN	4	1	2.0946e-11	1144	tr|G7G6P7|G7G6P7_9GAMM;tr|F3BMQ5|F3BMQ5_PSEHA;tr|A0A0B2JSH3|A0A0B2JSH3_9GAMM;tr|A0A063KTJ6|A0A063KTJ6_9GAMM;tr|Q3IKL9|Q3IKL9_PSEHT;tr|U1JCM7|U1JCM7_9GAMM;tr|G7F4Q8|G7F4Q8_9GAMM;tr|G7EC96|G7EC96_9GAMM;tr|A0A0U2MNX6|A0A0U2MNX6_9GAMM;tr|U1L3Y4|U1L3Y4_9GAMM;tr|U1KE54|U1KE54_PSEO7;tr|L8D7M0|L8D7M0_9GAMM;tr|A0A0P9FHY7|A0A0P9FHY7_9GAMM;tr|A0A0F4PNM5|A0A0F4PNM5_PSEO7;tr|A0A0F4PCG0|A0A0F4PCG0_PSEO7;tr|A0A…
G7G778	Pseudoalteromonas	Cytochrome c oxidase subunit 2	N		electron transport chain;oxidation-reduction process;hydrogen ion transmembrane transport	NaN	NaN	NaN	NaN	NaN	NaN	NaN	20.759	21.8606	NaN	19.8864	NaN	4	4	5.9837e-08	1920	tr|G7G778|G7G778_9GAMM;tr|F3BI66|F3BI66_PSEHA;tr|A0A0B2JGC2|A0A0B2JGC2_9GAMM;tr|U1KBF1|U1KBF1_9GAMM;tr|G7F6A5|G7F6A5_9GAMM;tr|A0A063KK52|A0A063KK52_9GAMM;tr|G7EL87|G7EL87_9GAMM;tr|N6V0W4|N6V0W4_9GAMM;tr|A0A0P9KAM7|A0A0P9KAM7_9GAMM;tr|Z9K6Y0|Z9K6Y0_9GAMM;tr|U1K117|U1K117_9GAMM;tr|G7EW29|G7EW29_9GAMM;tr|E6RL33|E6RL33_PSEU9;tr|A0A0W1LFT2|A0A0W1LFT2_9GAMM;tr|A0A0W1L5T8|A0A0W1L5T8_9GAMM;tr|A0A0W1BCM6|…
F3BN35	Pseudoalteromonas	Protein TonB	N		protein transport;siderophore transport;siderophore transmembrane transport	NaN	NaN	NaN	NaN	19.1637	NaN	NaN	21.6859	22.7389	NaN	NaN	18.3075	3	3	2.3685e-14	1993	tr|F3BN35|F3BN35_PSEHA;tr|G7G4Q0|G7G4Q0_9GAMM;tr|A0A0B2JKZ4|A0A0B2JKZ4_9GAMM;tr|G7EKR5|G7EKR5_9GAMM;tr|U1KCA7|U1KCA7_9GAMM;tr|G7F4L8|G7F4L8_9GAMM;tr|A0A063KI13|A0A063KI13_9GAMM
A0A0B2JPJ8	Pseudoalteromonas	Flagellar motor protein MotB	N		transmembrane transport	17.3556	17.5991	19.1568	18.1429	18.3859	19.6771	21.8791	19.4716	26.669	22.2657	19.0544	26.0488	23	5	1.4245e-156	2054	tr|A0A0B2JPJ8|A0A0B2JPJ8_9GAMM;tr|F3BM06|F3BM06_PSEHA
G7F1D0	Pseudoalteromonas	Mechanosensitive channel protein	N		transmembrane transport	NaN	NaN	NaN	NaN	NaN	NaN	NaN	NaN	20.4708	NaN	NaN	18.9419	2	2	9.2717e-09	2131	tr|G7F1D0|G7F1D0_9GAMM;tr|G7EFB9|G7EFB9_9GAMM;tr|U1KDW0|U1KDW0_9GAMM;tr|F3BGG0|F3BGG0_PSEHA;tr|A0A0B2JTH2|A0A0B2JTH2_9GAMM
F3BFM5	Pseudoalteromonas	Small-conductance mechanosensitive channel	N		transmembrane transport	17.2634	NaN	NaN	NaN	NaN	20.2295	19.2353	21.5577	23.8874	20.8831	19.6996	24.4638	9	3	1.2064e-25	2149	tr|F3BFM5|F3BFM5_PSEHA;tr|A0A0B2JU70|A0A0B2JU70_9GAMM;tr|U1K9T1|U1K9T1_9GAMM;tr|G7EJV1|G7EJV1_9GAMM;tr|A0A0W1LHN5|A0A0W1LHN5_9GAMM;tr|A0A0W1L9M3|A0A0W1L9M3_9GAMM;tr|G7FX16|G7FX16_9GAMM;tr|A0A063KKN2|A0A063KKN2_9GAMM;tr|G7F2F9|G7F2F9_9GAMM;tr|A0A0P9FXY7|A0A0P9FXY7_9GAMM;tr|U1K1B8|U1K1B8_9GAMM;tr|A0A0W1BKV5|A0A0W1BKV5_9GAMM
U1LVE3	Pseudoalteromonas	Protein translocase subunit SecD	N		protein targeting;intracellular protein transport;protein transport;protein transport by the Sec complex;transmembrane transport;intracellular protein transmembrane transport	NaN	NaN	NaN	NaN	NaN	NaN	NaN	NaN	NaN	NaN	19.3812	NaN	5	1	1.0738e-11	2252	tr|U1LVE3|U1LVE3_9GAMM;tr|U1L9K2|U1L9K2_PSEO7;tr|A0A0L0EQV3|A0A0L0EQV3_9GAMM;tr|A0A0F4QTC2|A0A0F4QTC2_9GAMM;tr|A0A0F4PEE4|A0A0F4PEE4_PSEO7;tr|A0A0F4P9W1|A0A0F4P9W1_PSEO7;tr|A0A0C1LUN1|A0A0C1LUN1_9GAMM;tr|A0A0S2JYA5|A0A0S2JYA5_9GAMM;tr|A0A167NP12|A0A167NP12_9GAMM;tr|A0A167HN72|A0A167HN72_9GAMM;tr|A0A167F1C1|A0A167F1C1_9GAMM;tr|A0A167AU18|A0A167AU18_9GAMM;tr|A0A166XJ01|A0A166XJ01_9GAMM;tr|Z5XQ07|Z5…
A0A0M8KI62	Pseudoalteromonas	Protein TonB	N		protein transport;siderophore transport;siderophore transmembrane transport	NaN	NaN	NaN	NaN	NaN	NaN	NaN	23.0266	22.8895	NaN	22.3736	21.153	3	1	8.6261e-07	2417	tr|A0A0M8KI62|A0A0M8KI62_9GAMM;tr|A0A0F4PM77|A0A0F4PM77_9GAMM;tr|A0A167HEL5|A0A167HEL5_9GAMM;tr|G7G6P6|G7G6P6_9GAMM;tr|U1JXG2|U1JXG2_9GAMM;tr|A0A0W1L4Z0|A0A0W1L4Z0_9GAMM;tr|A0A0W1BMD0|A0A0W1BMD0_9GAMM;tr|Z9K234|Z9K234_9GAMM;tr|V4HR04|V4HR04_9GAMM;tr|U1LY18|U1LY18_9GAMM;tr|U1KR68|U1KR68_9GAMM;tr|U1JL31|U1JL31_9GAMM;tr|N6VZ35|N6VZ35_9GAMM;tr|A0A1C9XYR8|A0A1C9XYR8_9GAMM;tr|A0A1C0TSW5|A0A1C0TSW5_9GAM…
A0A0M8KKI4	Pseudoalteromonas	ATP synthase subunit beta	N		ATP biosynthetic process;ion transport;ATP synthesis coupled proton transport;proton transport;ATP metabolic process;ATP hydrolysis coupled cation transmembrane transport	NaN	NaN	NaN	NaN	NaN	NaN	NaN	NaN	NaN	21.4964	NaN	22.7797	18	1	5.0246e-115	2419	tr|A0A0M8KKI4|A0A0M8KKI4_9GAMM;tr|A0A0F4PPP8|A0A0F4PPP8_9GAMM
A0A0M9UGW7	Pseudoalteromonas	Protein translocase subunit SecD	N		protein targeting;intracellular protein transport;protein transport;protein transport by the Sec complex;transmembrane transport;intracellular protein transmembrane transport	NaN	NaN	NaN	NaN	NaN	NaN	NaN	NaN	NaN	NaN	19.2151	NaN	4	1	5.0885e-14	2422	tr|A0A0M9UGW7|A0A0M9UGW7_9GAMM;tr|A0A0F4PRQ0|A0A0F4PRQ0_9GAMM
A0A0N0M121	Pseudoalteromonas	Pilus assembly protein	N		protein secretion by the type II secretion system	NaN	NaN	NaN	NaN	NaN	NaN	NaN	NaN	NaN	NaN	21.3315	NaN	2	2	6.1812e-05	3085	tr|A0A0N0M121|A0A0N0M121_9GAMM
A0A0N0M1E8	Pseudoalteromonas	Protein translocase subunit SecA	N		protein targeting;intracellular protein transport;protein transport;protein import;intracellular protein transmembrane transport	NaN	NaN	NaN	NaN	NaN	NaN	NaN	NaN	NaN	NaN	21.5456	NaN	9	1	2.2617e-109	3101	tr|A0A0N0M1E8|A0A0N0M1E8_9GAMM
A0A0N1EF29	Pseudoalteromonas	ATP synthase subunit beta	N		ATP biosynthetic process;ion transport;ATP synthesis coupled proton transport;proton transport;ATP metabolic process;ATP hydrolysis coupled cation transmembrane transport	NaN	NaN	NaN	NaN	NaN	NaN	17.8115	18.6191	NaN	NaN	20.8133	18.0895	26	2	2.7964e-264	3157	tr|A0A0N1EF29|A0A0N1EF29_9GAMM
A0A0N1EGS7	Pseudoalteromonas	Soluble pyridine nucleotide transhydrogenase	N		NADP metabolic process;electron transport chain;cell redox homeostasis;oxidation-reduction process;hydrogen ion transmembrane transport	NaN	NaN	NaN	NaN	NaN	NaN	NaN	NaN	NaN	NaN	20.3036	NaN	7	1	5.8246e-17	3165	tr|A0A0N1EGS7|A0A0N1EGS7_9GAMM;tr|A0A162H4S9|A0A162H4S9_9GAMM;tr|A0A0Q0IA62|A0A0Q0IA62_9GAMM
A0A0N1EK14	Pseudoalteromonas	ATP synthase subunit delta	N		ATP biosynthetic process;ion transport;ATP synthesis coupled proton transport;proton transport;ATP hydrolysis coupled cation transmembrane transport	NaN	NaN	NaN	NaN	NaN	NaN	NaN	NaN	NaN	NaN	21.8649	20.5599	4	2	5.2868e-18	3200	tr|A0A0N1EK14|A0A0N1EK14_9GAMM;tr|Z5XLU0|Z5XLU0_9GAMM;tr|V4J8L6|V4J8L6_9GAMM;tr|U1L5M8|U1L5M8_PSEO7;tr|U1JW42|U1JW42_9GAMM;tr|N6VXK9|N6VXK9_9GAMM;tr|A0A1C9XMN9|A0A1C9XMN9_9GAMM;tr|A0A1C0TL05|A0A1C0TL05_9GAMM;tr|A0A167J7Y9|A0A167J7Y9_9GAMM;tr|A0A167J215|A0A167J215_9GAMM;tr|A0A167GBZ4|A0A167GBZ4_9GAMM;tr|A0A166YAI7|A0A166YAI7_9GAMM;tr|A0A161XW10|A0A161XW10_9GAMM;tr|A0A0W1L7Y6|A0A0W1L7Y6_9GAMM;tr|A0…
A0A0N1EMN2	Pseudoalteromonas	MFP transporter	N		transmembrane transport	NaN	NaN	NaN	NaN	NaN	NaN	NaN	NaN	NaN	NaN	19.5068	NaN	2	2	1.4745e-08	3251	tr|A0A0N1EMN2|A0A0N1EMN2_9GAMM
A0A0N1EMS7	Pseudoalteromonas	ATP synthase gamma chain	N		ATP biosynthetic process;ion transport;ATP synthesis coupled proton transport;proton transport;plasma membrane ATP synthesis coupled proton transport;ATP hydrolysis coupled cation transmembrane transport	19.4815	NaN	NaN	19.3779	NaN	NaN	19.0241	19.0415	19.7426	22.0754	21.7227	20.6111	14	1	4.7766e-49	3255	tr|A0A0N1EMS7|A0A0N1EMS7_9GAMM
A0A0N1ENK9	Pseudoalteromonas	Mechanosensitive ion channel protein	N		transmembrane transport	19.7256	NaN	NaN	NaN	NaN	NaN	NaN	NaN	NaN	NaN	23.8865	NaN	7	3	2.4952e-12	3278	tr|A0A0N1ENK9|A0A0N1ENK9_9GAMM
A0A0N1EQ09	Pseudoalteromonas	RND transporter	N		transmembrane transport	NaN	NaN	NaN	NaN	NaN	NaN	NaN	NaN	NaN	NaN	20.233	NaN	3	3	1.1145e-08	3293	tr|A0A0N1EQ09|A0A0N1EQ09_9GAMM
A0A0N1EV07	Pseudoalteromonas	Biopolymer transporter ExbD	N		protein transport;transmembrane transport	NaN	NaN	NaN	NaN	NaN	NaN	NaN	20.8534	23.6583	NaN	23.8799	19.8927	4	1	1.4997e-13	3324	tr|A0A0N1EV07|A0A0N1EV07_9GAMM
A0A0N1MRL2	Pseudoalteromonas	ATP synthase subunit alpha	N		ATP biosynthetic process;ion transport;ATP synthesis coupled proton transport;proton transport;ATP metabolic process;ATP hydrolysis coupled cation transmembrane transport	22.8333	22.4996	21.4136	21.1015	20.604	22.4534	24.3257	22.7723	28.0965	25.0248	25.7896	25.8141	28	1	1.4437e-149	3375	tr|A0A0N1MRL2|A0A0N1MRL2_9GAMM
Z5XWD3	Pseudoalteromonas	Biopolymer transporter ExbD	N		protein transport;transmembrane transport	NaN	NaN	NaN	NaN	NaN	21.1238	19.6235	22.9184	23.9658	20.7407	20.5818	21.1506	3	2	3.7084e-17	3566	tr|Z5XWD3|Z5XWD3_9GAMM;tr|A0A167K7N4|A0A167K7N4_9GAMM;tr|A0A0Q0G931|A0A0Q0G931_9GAMM;tr|A0A0N8HKT8|A0A0N8HKT8_9GAMM
Z5XLY2	Pseudoalteromonas	Protein translocase subunit SecY	N		protein targeting;protein transport;protein transport by the Sec complex;intracellular protein transmembrane transport	NaN	NaN	NaN	NaN	NaN	NaN	NaN	NaN	NaN	NaN	20.3098	NaN	3	2	5.7498e-06	4214	tr|Z5XLY2|Z5XLY2_9GAMM;tr|A0A165L002|A0A165L002_9GAMM;tr|A0A0Q0I9S8|A0A0Q0I9S8_9GAMM;tr|A0A0P7E635|A0A0P7E635_9GAMM;tr|Z9K4Q5|Z9K4Q5_9GAMM;tr|U1L030|U1L030_9GAMM;tr|U1KR97|U1KR97_9GAMM;tr|U1K4M7|U1K4M7_PSEO7;tr|U1JQR1|U1JQR1_9GAMM;tr|U1ISX7|U1ISX7_9GAMM;tr|Q3IJK5|Q3IJK5_PSEHT;tr|N6UY72|N6UY72_9GAMM;tr|G7G7G3|G7G7G3_9GAMM;tr|G7F5U8|G7F5U8_9GAMM;tr|G7EXV5|G7EXV5_9GAMM;tr|G7EFI4|G7EFI4_9GAMM;tr|F3BH…
G7ET89	Pseudoalteromonas	ATP synthase subunit beta	N		ATP biosynthetic process;ion transport;ATP synthesis coupled proton transport;proton transport;ATP metabolic process;ATP hydrolysis coupled cation transmembrane transport	NaN	NaN	NaN	NaN	NaN	NaN	21.5971	NaN	21.1011	NaN	20.7828	21.1368	24	2	1.6411e-169	4278	tr|G7ET89|G7ET89_9GAMM;tr|A0A0Q0G2P3|A0A0Q0G2P3_9GAMM;tr|E6RMD7|E6RMD7_PSEU9;tr|A0A0S3AYC6|A0A0S3AYC6_9GAMM;tr|A0A099LH84|A0A099LH84_9GAMM;tr|Z9K5F9|Z9K5F9_9GAMM
A0A0Q0HSQ1	Pseudoalteromonas	Fimbrial protein	N		cell adhesion;protein secretion by the type II secretion system	NaN	NaN	NaN	NaN	NaN	20.3102	NaN	20.8287	22.3111	NaN	NaN	20.6511	2	2	1.9914e-11	4311	tr|A0A0Q0HSQ1|A0A0Q0HSQ1_9GAMM
U1KXT3	Pseudoalteromonas	Protein translocase subunit SecA	N		protein targeting;intracellular protein transport;protein transport;protein import;intracellular protein transmembrane transport	NaN	NaN	NaN	NaN	NaN	NaN	NaN	NaN	19.165	NaN	NaN	NaN	12	1	1.8982e-100	4693	tr|U1KXT3|U1KXT3_9GAMM;tr|A0A0W1BJP3|A0A0W1BJP3_9GAMM;tr|A0A0W1LIX0|A0A0W1LIX0_9GAMM;tr|A0A0W1LAI4|A0A0W1LAI4_9GAMM;tr|A0A0M9UH91|A0A0M9UH91_9GAMM;tr|A0A0F4PJB1|A0A0F4PJB1_9GAMM
A0A136H4W0	Neptuniibacter	Mechanosensitive ion channel protein MscS	N		transmembrane transport	NaN	20.1012	NaN	NaN	NaN	NaN	NaN	NaN	NaN	NaN	NaN	NaN	2	2	8.0693e-06	4926	tr|A0A136H4W0|A0A136H4W0_9GAMM
A0A136H637	Neptuniibacter	Phosphate transport system permease protein PstA	N		phosphate ion transmembrane transport;transmembrane transport	NaN	NaN	NaN	NaN	NaN	NaN	NaN	NaN	NaN	NaN	NaN	20.1484	3	2	3.3114e-07	4934	tr|A0A136H637|A0A136H637_9GAMM;tr|Q2BQM1|Q2BQM1_NEPCE
A0A136H6N1	Neptuniibacter	Protein translocase subunit SecA	N		protein targeting;intracellular protein transport;protein transport;protein import;intracellular protein transmembrane transport	NaN	NaN	NaN	NaN	NaN	NaN	NaN	NaN	NaN	NaN	NaN	19.8869	7	5	4.3691e-56	4939	tr|A0A136H6N1|A0A136H6N1_9GAMM
Q2BQH6	Neptuniibacter	ATP synthase subunit alpha	N		ATP biosynthetic process;ion transport;ATP synthesis coupled proton transport;proton transport;ATP metabolic process;ATP hydrolysis coupled cation transmembrane transport	NaN	NaN	NaN	NaN	NaN	NaN	NaN	NaN	NaN	NaN	NaN	22.2947	9	3	1.3118e-46	11353	tr|Q2BQH6|Q2BQH6_NEPCE
Q2BQH7	Neptuniibacter	ATP synthase gamma chain	N		ATP biosynthetic process;ion transport;ATP synthesis coupled proton transport;proton transport;plasma membrane ATP synthesis coupled proton transport;ATP hydrolysis coupled cation transmembrane transport	NaN	NaN	NaN	NaN	NaN	NaN	NaN	NaN	NaN	NaN	NaN	20.1214	2	1	1.529e-08	11354	tr|Q2BQH7|Q2BQH7_NEPCE
Q2BQH8	Neptuniibacter	ATP synthase subunit beta	N		ATP biosynthetic process;ion transport;ATP synthesis coupled proton transport;proton transport;ATP metabolic process;ATP hydrolysis coupled cation transmembrane transport	NaN	20.6931	19.4215	19.8159	NaN	NaN	NaN	NaN	NaN	NaN	NaN	20.3822	16	4	1.7508e-214	11355	tr|Q2BQH8|Q2BQH8_NEPCE
A0A1J1EBV4	Lysobacter	ATP synthase subunit beta	N		ATP biosynthetic process;ion transport;ATP synthesis coupled proton transport;proton transport;ATP metabolic process;ATP hydrolysis coupled cation transmembrane transport	NaN	NaN	NaN	NaN	18.3954	NaN	NaN	NaN	NaN	NaN	NaN	NaN	9	1	2.6444e-78	6030	tr|A0A1J1EBV4|A0A1J1EBV4_LYSEN;tr|A0A108U901|A0A108U901_9GAMM;tr|A0A0S2FKT4|A0A0S2FKT4_9GAMM;tr|A0A0Q8IT26|A0A0Q8IT26_9GAMM;tr|A0A0S2DXB2|A0A0S2DXB2_9GAMM;tr|A0A0S2DC42|A0A0S2DC42_LYSEN
A0A169QUQ3	Methylobacterium	ATP synthase subunit beta	N		ATP biosynthetic process;ion transport;ATP synthesis coupled proton transport;proton transport;ATP metabolic process;ATP hydrolysis coupled cation transmembrane transport	NaN	NaN	NaN	NaN	NaN	22.1458	NaN	NaN	NaN	NaN	NaN	NaN	5	1	2.5108e-19	4389	tr|A0A169QUQ3|A0A169QUQ3_9RHIZ;tr|B1ZEE7|B1ZEE7_METPB;tr|A0A177JC45|A0A177JC45_9RHIZ;tr|H1KEL9|H1KEL9_METEX;tr|C7CL10|C7CL10_METED;tr|C5AYV5|C5AYV5_METEA;tr|B7KUA2|B7KUA2_METC4;tr|A9W2R1|A9W2R1_METEP;tr|A0A0X1SFC8|A0A0X1SFC8_9RHIZ;tr|A0A0S9JI52|A0A0S9JI52_9RHIZ;tr|A0A0Q5BH10|A0A0Q5BH10_9RHIZ;tr|A0A0Q4WL35|A0A0Q4WL35_9RHIZ;tr|A0A0Q6CXS7|A0A0Q6CXS7_9RHIZ;tr|M7Y519|M7Y519_9RHIZ;tr|B1LVG9|B1LVG9_METR…
transport - protein transport
B8CGT2	Shewanella	Protein-export protein SecB	N		protein transport;protein tetramerization	NaN	NaN	NaN	NaN	NaN	NaN	NaN	20.8156	21.0309	NaN	23.6442	22.1166	4	3	4.1695e-51	563	sp|B8CGT2|SECB_SHEPW
B8CNL9	Shewanella	Protein translocase subunit SecA	N		protein targeting;intracellular protein transport;protein transport;protein import	NaN	NaN	NaN	NaN	18.4972	19.1045	NaN	17.9732	NaN	21.4212	21.242	22.2061	17	6	9.3746e-153	610	sp|B8CNL9|SECA_SHEPW;tr|B0TQP5|B0TQP5_SHEHH;tr|A8H976|A8H976_SHEPA
A8FTL3	Shewanella	Protein TonB	N		protein transport;siderophore transport;siderophore transmembrane transport	NaN	NaN	NaN	NaN	NaN	NaN	NaN	NaN	NaN	NaN	NaN	19.5558	2	1	1.4284e-09	9286	tr|A8FTL3|A8FTL3_SHESH;tr|A0A094K056|A0A094K056_9GAMM;tr|A3QFU2|A3QFU2_SHELP;tr|A0A0C3MUQ8|A0A0C3MUQ8_9GAMM;tr|Q07ZV2|Q07ZV2_SHEFN;tr|G0ASN8|G0ASN8_9GAMM;tr|F7RMI3|F7RMI3_9GAMM;tr|E6XFW7|E6XFW7_SHEP2;tr|D4ZA88|D4ZA88_SHEVD;tr|B8EF86|B8EF86_SHEB2;tr|B1KLP9|B1KLP9_SHEWM;tr|B0TLQ2|B0TLQ2_SHEHH;tr|A9KWL6|A9KWL6_SHEB9;tr|A4Y5L3|A4Y5L3_SHEPC;tr|A3D343|A3D343_SHEB5;tr|A1S509|A1S509_SHEAM;tr|A0A165K2F6|A…
A9CXZ9	Shewanella	Signal recognition particle receptor FtsY	N		protein targeting to membrane;SRP-dependent cotranslational protein targeting to membrane;cell division	NaN	NaN	NaN	NaN	NaN	NaN	NaN	NaN	NaN	NaN	NaN	17.6266	3	1	4.1262e-11	9365	tr|A9CXZ9|A9CXZ9_9GAMM;tr|A3QJ24|A3QJ24_SHELP;tr|A8H9Q3|A8H9Q3_SHEPA
B8CI43	Shewanella	Type II and III secretion system protein:Secretin	N		pilus assembly;protein secretion	NaN	NaN	NaN	NaN	NaN	NaN	NaN	NaN	NaN	NaN	18.712	19.6023	4	4	4.9194e-13	10232	tr|B8CI43|B8CI43_SHEPW
B8CLC7	Shewanella	Protein translocase subunit SecD	N		protein targeting;intracellular protein transport;protein transport;protein transport by the Sec complex;transmembrane transport;intracellular protein transmembrane transport	NaN	NaN	NaN	NaN	NaN	NaN	NaN	NaN	NaN	NaN	NaN	18.2185	2	1	5.9079e-08	10305	tr|B8CLC7|B8CLC7_SHEPW
B8CRA4	Shewanella	Protein TonB	N		protein transport;siderophore transport;siderophore transmembrane transport	NaN	NaN	NaN	NaN	NaN	NaN	NaN	NaN	NaN	NaN	22.241	22.5328	2	1	2.2205e-08	10437	tr|B8CRA4|B8CRA4_SHEPW
B8CRA5	Shewanella	Biopolymer transport protein ExbD/TolR	N		protein transport;transmembrane transport	NaN	NaN	NaN	NaN	NaN	NaN	NaN	NaN	NaN	NaN	22.4795	22.3062	3	3	1.2088e-14	10438	tr|B8CRA5|B8CRA5_SHEPW;tr|A8FTL2|A8FTL2_SHESH;tr|B0TLQ3|B0TLQ3_SHEHH;tr|A8H5Y2|A8H5Y2_SHEPA
B8CRF8	Shewanella	Trigger factor	N		protein peptidyl-prolyl isomerization;protein folding;cell cycle;protein transport;cell division	NaN	NaN	18.6288	NaN	NaN	NaN	19.2579	18.4581	19.7645	20.0924	22.7585	20.4328	17	15	1.5791e-54	10444	tr|B8CRF8|B8CRF8_SHEPW
A3YDM2	Marinomonas	Trigger factor	N		protein peptidyl-prolyl isomerization;protein folding;cell cycle;protein transport;cell division	NaN	NaN	NaN	NaN	NaN	NaN	NaN	NaN	NaN	NaN	NaN	19.8429	2	1	0.00012626	2463	tr|A3YDM2|A3YDM2_9GAMM;tr|A0A0F4R614|A0A0F4R614_9GAMM
W1RXH0	Marinomonas	Trigger factor	N		protein peptidyl-prolyl isomerization;protein folding;cell cycle;protein transport;cell division	NaN	NaN	NaN	NaN	NaN	NaN	NaN	NaN	NaN	NaN	NaN	20.6123	4	1	1.0282e-24	11627	tr|W1RXH0|W1RXH0_9GAMM;tr|F2JWP6|F2JWP6_MARM1
A0A063KHU8	Pseudoalteromonas	Signal recognition particle protein	N		protein targeting to membrane;SRP-dependent cotranslational protein targeting to membrane	NaN	NaN	NaN	NaN	NaN	NaN	18.762	18.2042	19.8099	NaN	18.6236	18.3875	6	3	2.4008e-19	894	tr|A0A063KHU8|A0A063KHU8_9GAMM;tr|U1JAM5|U1JAM5_9GAMM;tr|G7G1M8|G7G1M8_9GAMM;tr|G7F0V9|G7F0V9_9GAMM;tr|F3BNJ6|F3BNJ6_PSEHA;tr|A0A0W1L0D5|A0A0W1L0D5_9GAMM;tr|A0A0B2JXP5|A0A0B2JXP5_9GAMM;tr|Q3IED0|Q3IED0_PSEHT;tr|G7EDC6|G7EDC6_9GAMM;tr|A0A0U2V2P9|A0A0U2V2P9_9GAMM;tr|U1JSG6|U1JSG6_9GAMM;tr|A0A0W1LII8|A0A0W1LII8_9GAMM;tr|A0A0W1BLE7|A0A0W1BLE7_9GAMM;tr|N6W182|N6W182_9GAMM;tr|A0A0Q0JPZ6|A0A0Q0JPZ6_9GAM…
A0A063KLB4	Pseudoalteromonas	Fimbrial protein	N		cell adhesion;protein secretion by the type II secretion system	NaN	NaN	NaN	NaN	NaN	NaN	NaN	NaN	NaN	NaN	NaN	21.0285	2	2	5.0521e-09	959	tr|A0A063KLB4|A0A063KLB4_9GAMM
G7G573	Pseudoalteromonas	General secretion pathway protein D	N		metabolic process;protein secretion;protein secretion by the type II secretion system	NaN	NaN	NaN	NaN	NaN	NaN	NaN	NaN	17.6923	NaN	NaN	NaN	2	2	0.0017228	981	tr|G7G573|G7G573_9GAMM;tr|Z9K4P6|Z9K4P6_9GAMM;tr|U1L0D2|U1L0D2_9GAMM;tr|U1JB74|U1JB74_9GAMM;tr|G7F8R0|G7F8R0_9GAMM;tr|G7EIY1|G7EIY1_9GAMM;tr|F3BNA5|F3BNA5_PSEHA;tr|A0A0W1L0W2|A0A0W1L0W2_9GAMM;tr|A0A0W1KS66|A0A0W1KS66_9GAMM;tr|A0A0W1B6W7|A0A0W1B6W7_9GAMM;tr|A0A0N8TW84|A0A0N8TW84_9GAMM;tr|A0A0B2JQ19|A0A0B2JQ19_9GAMM;tr|A0A063KMA0|A0A063KMA0_9GAMM;tr|Q3ILP0|Q3ILP0_PSEHT;tr|G7EV36|G7EV36_9GAMM;tr|E6R…
G7G6P7	Pseudoalteromonas	Biopolymer transport protein exbD2	N		protein transport;transmembrane transport	NaN	NaN	NaN	NaN	NaN	NaN	NaN	NaN	21.5115	NaN	NaN	NaN	4	1	2.0946e-11	1144	tr|G7G6P7|G7G6P7_9GAMM;tr|F3BMQ5|F3BMQ5_PSEHA;tr|A0A0B2JSH3|A0A0B2JSH3_9GAMM;tr|A0A063KTJ6|A0A063KTJ6_9GAMM;tr|Q3IKL9|Q3IKL9_PSEHT;tr|U1JCM7|U1JCM7_9GAMM;tr|G7F4Q8|G7F4Q8_9GAMM;tr|G7EC96|G7EC96_9GAMM;tr|A0A0U2MNX6|A0A0U2MNX6_9GAMM;tr|U1L3Y4|U1L3Y4_9GAMM;tr|U1KE54|U1KE54_PSEO7;tr|L8D7M0|L8D7M0_9GAMM;tr|A0A0P9FHY7|A0A0P9FHY7_9GAMM;tr|A0A0F4PNM5|A0A0F4PNM5_PSEO7;tr|A0A0F4PCG0|A0A0F4PCG0_PSEO7;tr|A0A…
F3BKP8	Pseudoalteromonas	Protein TolB	N	PL22_1;PL22_1;PL22	protein transport;protein import	NaN	NaN	NaN	NaN	NaN	NaN	19.3111	19.0284	20.9663	NaN	19.2294	19.6495	5	1	6.8112e-16	1903	tr|F3BKP8|F3BKP8_PSEHA;tr|A0A0B2JFN5|A0A0B2JFN5_9GAMM;tr|N6W7F8|N6W7F8_9GAMM;tr|A0A0Q0MJ86|A0A0Q0MJ86_9GAMM;tr|A0A0P9GPH3|A0A0P9GPH3_9GAMM;tr|U1JIB6|U1JIB6_9GAMM;tr|A0A0W1LIM2|A0A0W1LIM2_9GAMM;tr|A0A0W1BP78|A0A0W1BP78_9GAMM
F3BN35	Pseudoalteromonas	Protein TonB	N		protein transport;siderophore transport;siderophore transmembrane transport	NaN	NaN	NaN	NaN	19.1637	NaN	NaN	21.6859	22.7389	NaN	NaN	18.3075	3	3	2.3685e-14	1993	tr|F3BN35|F3BN35_PSEHA;tr|G7G4Q0|G7G4Q0_9GAMM;tr|A0A0B2JKZ4|A0A0B2JKZ4_9GAMM;tr|G7EKR5|G7EKR5_9GAMM;tr|U1KCA7|U1KCA7_9GAMM;tr|G7F4L8|G7F4L8_9GAMM;tr|A0A063KI13|A0A063KI13_9GAMM
A0A0B2JQA7	Pseudoalteromonas	Membrane protein insertase YidC	N		protein transport;protein insertion into membrane	NaN	NaN	NaN	NaN	NaN	20.0834	19.4169	NaN	20.14	NaN	18.3409	19.2039	6	6	1.7219e-20	2070	tr|A0A0B2JQA7|A0A0B2JQA7_9GAMM;tr|G7G5Z9|G7G5Z9_9GAMM;tr|A0A063KKX2|A0A063KKX2_9GAMM;tr|U1JCR8|U1JCR8_9GAMM;tr|G7F5A1|G7F5A1_9GAMM;tr|G7ELC9|G7ELC9_9GAMM;tr|F3BJE4|F3BJE4_PSEHA;tr|A0A0U2IT97|A0A0U2IT97_9GAMM;sp|Q3IK55|YIDC_PSEHT
F3BFG6	Pseudoalteromonas	Type IV pilus biogenesis protein PilQ	N		protein secretion	NaN	NaN	NaN	NaN	NaN	NaN	NaN	NaN	NaN	NaN	NaN	16.8836	4	1	2.0102e-09	2143	tr|F3BFG6|F3BFG6_PSEHA;tr|A0A0B2JTW6|A0A0B2JTW6_9GAMM;tr|U1JK50|U1JK50_9GAMM;tr|A0A0W1LI00|A0A0W1LI00_9GAMM;tr|A0A0W1BKA5|A0A0W1BKA5_9GAMM;tr|N6V4R4|N6V4R4_9GAMM;tr|A0A0Q0I737|A0A0Q0I737_9GAMM;tr|A0A0P9FY83|A0A0P9FY83_9GAMM;tr|A0A0W1L9E9|A0A0W1L9E9_9GAMM
U1LVE3	Pseudoalteromonas	Protein translocase subunit SecD	N		protein targeting;intracellular protein transport;protein transport;protein transport by the Sec complex;transmembrane transport;intracellular protein transmembrane transport	NaN	NaN	NaN	NaN	NaN	NaN	NaN	NaN	NaN	NaN	19.3812	NaN	5	1	1.0738e-11	2252	tr|U1LVE3|U1LVE3_9GAMM;tr|U1L9K2|U1L9K2_PSEO7;tr|A0A0L0EQV3|A0A0L0EQV3_9GAMM;tr|A0A0F4QTC2|A0A0F4QTC2_9GAMM;tr|A0A0F4PEE4|A0A0F4PEE4_PSEO7;tr|A0A0F4P9W1|A0A0F4P9W1_PSEO7;tr|A0A0C1LUN1|A0A0C1LUN1_9GAMM;tr|A0A0S2JYA5|A0A0S2JYA5_9GAMM;tr|A0A167NP12|A0A167NP12_9GAMM;tr|A0A167HN72|A0A167HN72_9GAMM;tr|A0A167F1C1|A0A167F1C1_9GAMM;tr|A0A167AU18|A0A167AU18_9GAMM;tr|A0A166XJ01|A0A166XJ01_9GAMM;tr|Z5XQ07|Z5…
Z5XTE6	Pseudoalteromonas	General secretion pathway protein GspE	N		pilus assembly;protein transport	NaN	NaN	NaN	NaN	NaN	NaN	NaN	NaN	NaN	NaN	NaN	18.6328	2	1	2.0275e-06	2266	tr|Z5XTE6|Z5XTE6_9GAMM;tr|U1KD40|U1KD40_PSEO7;tr|A0A1C0TPX4|A0A1C0TPX4_9GAMM;tr|A0A167CEW4|A0A167CEW4_9GAMM;tr|A0A167C6L8|A0A167C6L8_9GAMM;tr|A0A162H9B1|A0A162H9B1_9GAMM;tr|A0A161YXT9|A0A161YXT9_9GAMM;tr|A0A0Q0G1A9|A0A0Q0G1A9_9GAMM;tr|A0A0P7E6G8|A0A0P7E6G8_9GAMM;tr|A0A0F4PPK3|A0A0F4PPK3_PSEO7;tr|A0A0F4PE46|A0A0F4PE46_PSEO7;tr|A0A0C1PF06|A0A0C1PF06_9GAMM;tr|L8D193|L8D193_9GAMM;tr|A4C8Y7|A4C8Y7_9GA…
A0A0M8KI62	Pseudoalteromonas	Protein TonB	N		protein transport;siderophore transport;siderophore transmembrane transport	NaN	NaN	NaN	NaN	NaN	NaN	NaN	23.0266	22.8895	NaN	22.3736	21.153	3	1	8.6261e-07	2417	tr|A0A0M8KI62|A0A0M8KI62_9GAMM;tr|A0A0F4PM77|A0A0F4PM77_9GAMM;tr|A0A167HEL5|A0A167HEL5_9GAMM;tr|G7G6P6|G7G6P6_9GAMM;tr|U1JXG2|U1JXG2_9GAMM;tr|A0A0W1L4Z0|A0A0W1L4Z0_9GAMM;tr|A0A0W1BMD0|A0A0W1BMD0_9GAMM;tr|Z9K234|Z9K234_9GAMM;tr|V4HR04|V4HR04_9GAMM;tr|U1LY18|U1LY18_9GAMM;tr|U1KR68|U1KR68_9GAMM;tr|U1JL31|U1JL31_9GAMM;tr|N6VZ35|N6VZ35_9GAMM;tr|A0A1C9XYR8|A0A1C9XYR8_9GAMM;tr|A0A1C0TSW5|A0A1C0TSW5_9GAM…
A0A0M9UGW7	Pseudoalteromonas	Protein translocase subunit SecD	N		protein targeting;intracellular protein transport;protein transport;protein transport by the Sec complex;transmembrane transport;intracellular protein transmembrane transport	NaN	NaN	NaN	NaN	NaN	NaN	NaN	NaN	NaN	NaN	19.2151	NaN	4	1	5.0885e-14	2422	tr|A0A0M9UGW7|A0A0M9UGW7_9GAMM;tr|A0A0F4PRQ0|A0A0F4PRQ0_9GAMM
A0A0F4PZA8	Pseudoalteromonas	Trigger factor	N		protein peptidyl-prolyl isomerization;protein folding;cell cycle;protein transport;cell division	NaN	NaN	NaN	NaN	NaN	20.4102	19.6146	NaN	23.1609	20.6592	19.3583	18.873	11	4	5.105e-34	2429	tr|A0A0F4PZA8|A0A0F4PZA8_9GAMM;tr|A0A0M8KLD2|A0A0M8KLD2_9GAMM
A0A0N0M121	Pseudoalteromonas	Pilus assembly protein	N		protein secretion by the type II secretion system	NaN	NaN	NaN	NaN	NaN	NaN	NaN	NaN	NaN	NaN	21.3315	NaN	2	2	6.1812e-05	3085	tr|A0A0N0M121|A0A0N0M121_9GAMM
A0A0N0M1E8	Pseudoalteromonas	Protein translocase subunit SecA	N		protein targeting;intracellular protein transport;protein transport;protein import;intracellular protein transmembrane transport	NaN	NaN	NaN	NaN	NaN	NaN	NaN	NaN	NaN	NaN	21.5456	NaN	9	1	2.2617e-109	3101	tr|A0A0N0M1E8|A0A0N0M1E8_9GAMM
A0A0N1EV07	Pseudoalteromonas	Biopolymer transporter ExbD	N		protein transport;transmembrane transport	NaN	NaN	NaN	NaN	NaN	NaN	NaN	20.8534	23.6583	NaN	23.8799	19.8927	4	1	1.4997e-13	3324	tr|A0A0N1EV07|A0A0N1EV07_9GAMM
Z5XWD3	Pseudoalteromonas	Biopolymer transporter ExbD	N		protein transport;transmembrane transport	NaN	NaN	NaN	NaN	NaN	21.1238	19.6235	22.9184	23.9658	20.7407	20.5818	21.1506	3	2	3.7084e-17	3566	tr|Z5XWD3|Z5XWD3_9GAMM;tr|A0A167K7N4|A0A167K7N4_9GAMM;tr|A0A0Q0G931|A0A0Q0G931_9GAMM;tr|A0A0N8HKT8|A0A0N8HKT8_9GAMM
Z5XLY2	Pseudoalteromonas	Protein translocase subunit SecY	N		protein targeting;protein transport;protein transport by the Sec complex;intracellular protein transmembrane transport	NaN	NaN	NaN	NaN	NaN	NaN	NaN	NaN	NaN	NaN	20.3098	NaN	3	2	5.7498e-06	4214	tr|Z5XLY2|Z5XLY2_9GAMM;tr|A0A165L002|A0A165L002_9GAMM;tr|A0A0Q0I9S8|A0A0Q0I9S8_9GAMM;tr|A0A0P7E635|A0A0P7E635_9GAMM;tr|Z9K4Q5|Z9K4Q5_9GAMM;tr|U1L030|U1L030_9GAMM;tr|U1KR97|U1KR97_9GAMM;tr|U1K4M7|U1K4M7_PSEO7;tr|U1JQR1|U1JQR1_9GAMM;tr|U1ISX7|U1ISX7_9GAMM;tr|Q3IJK5|Q3IJK5_PSEHT;tr|N6UY72|N6UY72_9GAMM;tr|G7G7G3|G7G7G3_9GAMM;tr|G7F5U8|G7F5U8_9GAMM;tr|G7EXV5|G7EXV5_9GAMM;tr|G7EFI4|G7EFI4_9GAMM;tr|F3BH…
A0A0Q0HSQ1	Pseudoalteromonas	Fimbrial protein	N		cell adhesion;protein secretion by the type II secretion system	NaN	NaN	NaN	NaN	NaN	20.3102	NaN	20.8287	22.3111	NaN	NaN	20.6511	2	2	1.9914e-11	4311	tr|A0A0Q0HSQ1|A0A0Q0HSQ1_9GAMM
U1KXT3	Pseudoalteromonas	Protein translocase subunit SecA	N		protein targeting;intracellular protein transport;protein transport;protein import;intracellular protein transmembrane transport	NaN	NaN	NaN	NaN	NaN	NaN	NaN	NaN	19.165	NaN	NaN	NaN	12	1	1.8982e-100	4693	tr|U1KXT3|U1KXT3_9GAMM;tr|A0A0W1BJP3|A0A0W1BJP3_9GAMM;tr|A0A0W1LIX0|A0A0W1LIX0_9GAMM;tr|A0A0W1LAI4|A0A0W1LAI4_9GAMM;tr|A0A0M9UH91|A0A0M9UH91_9GAMM;tr|A0A0F4PJB1|A0A0F4PJB1_9GAMM
G7F396	Pseudoalteromonas	Protein-export protein SecB	N		protein folding;protein transport;protein tetramerization	NaN	NaN	NaN	NaN	NaN	NaN	NaN	NaN	19.0998	NaN	NaN	NaN	4	1	1.3983e-20	11147	tr|G7F396|G7F396_9GAMM
N6UZR6	Pseudoalteromonas	Protein-export protein SecB	N		protein folding;protein transport;protein tetramerization	NaN	NaN	NaN	NaN	NaN	NaN	NaN	NaN	21.2841	NaN	NaN	NaN	4	1	1.6534e-20	11285	tr|N6UZR6|N6UZR6_9GAMM;tr|A0A0P9H203|A0A0P9H203_9GAMM
A0A136H4D0	Neptuniibacter	Trigger factor (Fragment)	N		protein peptidyl-prolyl isomerization;protein folding;cell cycle;protein transport;cell division	NaN	NaN	NaN	NaN	NaN	NaN	NaN	NaN	20.9627	NaN	19.0766	22.4994	8	8	1.1669e-25	4921	tr|A0A136H4D0|A0A136H4D0_9GAMM
A0A136H6N1	Neptuniibacter	Protein translocase subunit SecA	N		protein targeting;intracellular protein transport;protein transport;protein import;intracellular protein transmembrane transport	NaN	NaN	NaN	NaN	NaN	NaN	NaN	NaN	NaN	NaN	NaN	19.8869	7	5	4.3691e-56	4939	tr|A0A136H6N1|A0A136H6N1_9GAMM
A3UT81	Vibrio	Trigger factor	N		protein peptidyl-prolyl isomerization;protein folding;cell cycle;protein transport;cell division	19.439	18.0143	17.6584	23.9004	24.1415	22.2447	26.7929	27.433	26.4438	25.2458	27.4128	25.8833	37	11	0	458	tr|A3UT81|A3UT81_VIBS1;tr|A0A1C3IVV1|A0A1C3IVV1_9VIBR;tr|A0A1C3ITQ6|A0A1C3ITQ6_9VIBR;tr|A0A1B9QSK0|A0A1B9QSK0_VIBSP;tr|A0A0P6Z5X1|A0A0P6Z5X1_VIBSP;sp|B7VI01|TIG_VIBTL;tr|U5A0I3|U5A0I3_9VIBR;tr|A0A1C3JFG4|A0A1C3JFG4_9VIBR;tr|A0A1B9PVM2|A0A1B9PVM2_9VIBR;tr|A0A0T7EKB2|A0A0T7EKB2_9VIBR;tr|A0A0T7DZB9|A0A0T7DZB9_9VIBR;tr|A0A0T7DPP3|A0A0T7DPP3_9VIBR;tr|A0A0T7D5H5|A0A0T7D5H5_9VIBR;tr|A0A0L1L7R6|A0A0L1L7R…
A0A061Q3J9	Vibrio	HlyD family secretion protein	N		protein secretion;protein transport	NaN	NaN	NaN	NaN	NaN	NaN	NaN	NaN	NaN	NaN	18.3354	NaN	3	1	1.0618e-09	858	tr|A0A061Q3J9|A0A061Q3J9_9VIBR;tr|M7QZ86|M7QZ86_VIBHA;tr|K5VB44|K5VB44_9VIBR;tr|K5UMR0|K5UMR0_9VIBR;tr|K5TTX5|K5TTX5_9VIBR;tr|D0XGX6|D0XGX6_VIBH1;tr|A0A0D0J068|A0A0D0J068_VIBHA;tr|A0A0C1ZAG7|A0A0C1ZAG7_9VIBR;tr|A0A0C1VLE0|A0A0C1VLE0_9VIBR
A0A151KYR7	Vibrio	Protein translocase subunit SecD	N		protein targeting;intracellular protein transport;protein transport;protein transport by the Sec complex;transmembrane transport;intracellular protein transmembrane transport	NaN	NaN	NaN	NaN	NaN	NaN	NaN	NaN	NaN	NaN	NaN	19.4344	8	1	2.6038e-28	1688	tr|A0A151KYR7|A0A151KYR7_9VIBR;tr|A0A0F2I039|A0A0F2I039_9VIBR;tr|A0A099MKT7|A0A099MKT7_9VIBR
A0A0D0IAZ6	Vibrio	Protein translocase subunit SecD	N		protein targeting;intracellular protein transport;protein transport;protein transport by the Sec complex;transmembrane transport;intracellular protein transmembrane transport	NaN	NaN	NaN	NaN	19.6117	20.1833	NaN	19.733	NaN	NaN	20.6357	19.6593	9	2	1.3682e-30	2356	tr|A0A0D0IAZ6|A0A0D0IAZ6_VIBHA;tr|E8MCY2|E8MCY2_9VIBR;tr|A0A0L8UHN0|A0A0L8UHN0_VIBPH;tr|A0A072JGA4|A0A072JGA4_VIBPH;tr|X7RAV6|X7RAV6_VIBPH;tr|S5IJH2|S5IJH2_VIBPH;tr|Q87S34|Q87S34_VIBPA;tr|F9SWT6|F9SWT6_VIBOR;tr|A6B345|A6B345_VIBPQ;tr|A0A0F6LQ70|A0A0F6LQ70_VIBPH;tr|A0A0D1F922|A0A0D1F922_VIBPH;tr|A0A0D1EP05|A0A0D1EP05_VIBPH;tr|U3ARS4|U3ARS4_9VIBR;tr|Z2EDX1|Z2EDX1_VIBPH
B7VRC5	Vibrio	ABC transporter: Membrane fusion protein	N		protein secretion;protein transport	20.5954	20.6463	19.8138	20.4056	20.3697	21.2178	21.0813	23.5546	22.4197	21.4708	24.232	22.782	19	19	6.1144e-96	3518	tr|B7VRC5|B7VRC5_VIBTL;tr|A3UTQ5|A3UTQ5_VIBS1;tr|A0A1C3J0I8|A0A1C3J0I8_9VIBR;tr|A0A1C3IR93|A0A1C3IR93_9VIBR;tr|A0A1A6LE17|A0A1A6LE17_VIBSP;tr|A0A0N8GVQ1|A0A0N8GVQ1_VIBSP;tr|A0A1C3JD64|A0A1C3JD64_9VIBR;tr|A0A1D2YNG2|A0A1D2YNG2_9VIBR;tr|A0A1D2YGH0|A0A1D2YGH0_9VIBR;tr|A0A1D2XU93|A0A1D2XU93_9VIBR;tr|A0A1D2XHI4|A0A1D2XHI4_9VIBR;tr|A0A1B9Q8F4|A0A1B9Q8F4_9VIBR;tr|A0A1B1BZQ4|A0A1B1BZQ4_9VIBR;tr|A0A109D5C…
A0A0N8GW07	Vibrio	Protein translocase subunit SecD	N		protein targeting;intracellular protein transport;protein transport;protein transport by the Sec complex;transmembrane transport;intracellular protein transmembrane transport	19.5952	19.4538	19.2937	19.1881	19.6349	22.4689	22.6587	22.8391	20.5297	22.754	23.9543	22.6464	11	2	3.9961e-48	3526	tr|A0A0N8GW07|A0A0N8GW07_VIBSP;tr|B7VJS0|B7VJS0_VIBTL;tr|A3USV7|A3USV7_VIBS1;tr|A0A1C3J290|A0A1C3J290_9VIBR;tr|U5A8W7|U5A8W7_9VIBR;tr|A0A1D2YE32|A0A1D2YE32_9VIBR;tr|A0A1D2Y4I8|A0A1D2Y4I8_9VIBR;tr|A0A1D2XSM4|A0A1D2XSM4_9VIBR;tr|A0A1D2XGH3|A0A1D2XGH3_9VIBR;tr|A0A1B9PZR6|A0A1B9PZR6_9VIBR;tr|A0A1B1BXR5|A0A1B1BXR5_9VIBR;tr|A0A165ZFE1|A0A165ZFE1_9VIBR;tr|A0A109D8G9|A0A109D8G9_9VIBR;tr|A0A0L1L7Q7|A0A0L1…
A3UZA6	Vibrio	MSHA biogenesis protein MshL	N		pilus assembly;protein secretion	NaN	NaN	NaN	NaN	18.0424	19.5749	NaN	18.6376	17.9479	NaN	19.6623	19.6376	3	3	2.8738e-06	3721	tr|A3UZA6|A3UZA6_VIBS1;tr|A0A1B9QK27|A0A1B9QK27_VIBSP;tr|A0A0P6YPQ6|A0A0P6YPQ6_VIBSP;tr|A0A1C3ISR6|A0A1C3ISR6_9VIBR;tr|B7VIA0|B7VIA0_VIBTL;tr|A0A1A6L9L6|A0A1A6L9L6_VIBSP;tr|A0A1C3J261|A0A1C3J261_9VIBR;tr|U5A5F3|U5A5F3_9VIBR;tr|A0A1D2YEY4|A0A1D2YEY4_9VIBR;tr|A0A1D2Y7D7|A0A1D2Y7D7_9VIBR;tr|A0A1D2XWZ2|A0A1D2XWZ2_9VIBR;tr|A0A1D2XP23|A0A1D2XP23_9VIBR;tr|A0A1C3JCV1|A0A1C3JCV1_9VIBR;tr|A0A1B9PYX3|A0A1B9…
A3UMW5	Vibrio	Uncharacterized protein	N		protein secretion;protein transport	NaN	NaN	NaN	NaN	NaN	NaN	18.5648	19.002	19.004	NaN	19.9732	19.4779	6	4	5.7512e-15	3860	tr|A3UMW5|A3UMW5_VIBS1;tr|A0A1D2YH12|A0A1D2YH12_9VIBR;tr|A0A1D2Y5G3|A0A1D2Y5G3_9VIBR;tr|A0A1D2XSS1|A0A1D2XSS1_9VIBR;tr|A0A1D2XNG0|A0A1D2XNG0_9VIBR;tr|A0A1C3JKF5|A0A1C3JKF5_9VIBR;tr|A0A1C3IMA8|A0A1C3IMA8_9VIBR;tr|A0A1B9QHI5|A0A1B9QHI5_VIBSP;tr|A0A1B9PXQ0|A0A1B9PXQ0_9VIBR;tr|A0A1B1C0I9|A0A1B1C0I9_9VIBR;tr|A0A1A6LTZ2|A0A1A6LTZ2_VIBSP;tr|A0A0T7DT05|A0A0T7DT05_9VIBR;tr|A0A0T7DFC4|A0A0T7DFC4_9VIBR;tr|A…
A3UNS6	Vibrio	Secretion protein, HlyD family	N		protein secretion;protein transport	NaN	NaN	NaN	18.1441	19.3152	NaN	20.7763	21.88	21.1088	21.6892	22.2909	22.0343	9	6	9.0251e-27	3879	tr|A3UNS6|A3UNS6_VIBS1;tr|A0A1C3IFX5|A0A1C3IFX5_9VIBR;tr|A0A1A6LRT8|A0A1A6LRT8_VIBSP;tr|A0A0P6Z1R9|A0A0P6Z1R9_VIBSP;tr|A0A109D663|A0A109D663_9VIBR;tr|F9S9C9|F9S9C9_VIBSP;tr|A0A1D2YJ11|A0A1D2YJ11_9VIBR;tr|A0A1D2Y424|A0A1D2Y424_9VIBR;tr|A0A1D2Y065|A0A1D2Y065_9VIBR;tr|A0A1D2XNL7|A0A1D2XNL7_9VIBR;tr|A0A1C3JCD0|A0A1C3JCD0_9VIBR;tr|A0A1B9Q1I2|A0A1B9Q1I2_9VIBR;tr|A0A1B1C2C9|A0A1B1C2C9_9VIBR;tr|A0A165UHH…
B7VJS1	Vibrio	Protein-export membrane protein SecF	N		protein targeting;intracellular protein transport;protein transport;protein transport by the Sec complex;intracellular protein transmembrane transport	NaN	NaN	NaN	NaN	20.2097	20.8535	20.487	20.371	NaN	21.2909	20.6737	20.4276	3	3	2.8538e-10	3959	tr|B7VJS1|B7VJS1_VIBTL;tr|A3USV8|A3USV8_VIBS1;tr|A0A1C3J2A0|A0A1C3J2A0_9VIBR;tr|A0A1C3IKZ1|A0A1C3IKZ1_9VIBR;tr|A0A1B9Q0W5|A0A1B9Q0W5_9VIBR;tr|A0A1A6ITT4|A0A1A6ITT4_9VIBR;tr|A0A0P6Z5P6|A0A0P6Z5P6_VIBSP;tr|A0A1D2Y4J7|A0A1D2Y4J7_9VIBR;tr|U5A7M0|U5A7M0_9VIBR;tr|F9SGP8|F9SGP8_VIBSP;tr|A0A1D2YE92|A0A1D2YE92_9VIBR;tr|A0A1D2XSJ6|A0A1D2XSJ6_9VIBR;tr|A0A1D2XGJ7|A0A1D2XGJ7_9VIBR;tr|A0A1C3JKX3|A0A1C3JKX3_9VI…
A0A0P6ZHV0	Vibrio	Signal recognition particle receptor FtsY	N		protein targeting to membrane;SRP-dependent cotranslational protein targeting to membrane;cell division	NaN	NaN	20.3857	NaN	18.8379	NaN	20.2389	21.1766	19.4019	20.61	22.2631	20.8318	6	1	4.3392e-17	4099	tr|A0A0P6ZHV0|A0A0P6ZHV0_VIBSP;tr|A0A1C3J5F4|A0A1C3J5F4_9VIBR;tr|A0A1A6LT96|A0A1A6LT96_VIBSP;tr|A3UXL9|A3UXL9_VIBS1;tr|B7VMA8|B7VMA8_VIBTL;tr|A0A1C3J079|A0A1C3J079_9VIBR;tr|A0A0B8QGS9|A0A0B8QGS9_9VIBR;tr|A0A0B8Q6K4|A0A0B8Q6K4_9VIBR;tr|A0A0B8P148|A0A0B8P148_9VIBR;tr|A0A193KEZ4|A0A193KEZ4_9VIBR;tr|A0A1B9R252|A0A1B9R252_9VIBR
A0A1C3JCJ7	Vibrio	Protein translocase subunit SecA	N		protein targeting;intracellular protein transport;protein transport;protein import;intracellular protein transmembrane transport	NaN	NaN	NaN	NaN	NaN	NaN	NaN	19.6932	19.5933	NaN	19.5698	22.1995	33	1	9.3772e-217	4473	tr|A0A1C3JCJ7|A0A1C3JCJ7_9VIBR;tr|A0A0T7CV92|A0A0T7CV92_9VIBR;tr|A0A1D2XZY7|A0A1D2XZY7_9VIBR;tr|A0A1B9PZA2|A0A1B9PZA2_9VIBR;tr|A0A0T7EP04|A0A0T7EP04_9VIBR;tr|A0A1D2Y2V6|A0A1D2Y2V6_9VIBR;tr|A0A1D2YED3|A0A1D2YED3_9VIBR;tr|A0A1B1BY38|A0A1B1BY38_9VIBR;tr|A0A0T7EC31|A0A0T7EC31_9VIBR;tr|A0A0T7DU19|A0A0T7DU19_9VIBR;tr|A0A1D2XER2|A0A1D2XER2_9VIBR
A0A1C3JL53	Vibrio	Protein translocase subunit SecD	N		protein targeting;intracellular protein transport;protein transport;protein transport by the Sec complex;transmembrane transport;intracellular protein transmembrane transport	NaN	NaN	NaN	NaN	NaN	NaN	NaN	19.4391	NaN	NaN	NaN	NaN	10	1	2.3653e-42	4535	tr|A0A1C3JL53|A0A1C3JL53_9VIBR;tr|A0A0T7EKT3|A0A0T7EKT3_9VIBR;tr|A0A0T7D889|A0A0T7D889_9VIBR;tr|A0A0T7DT29|A0A0T7DT29_9VIBR;tr|A0A090T7W2|A0A090T7W2_9VIBR;tr|A0A090SAE4|A0A090SAE4_9VIBR;tr|A0A090SQE2|A0A090SQE2_9VIBR;tr|K5UJQ1|K5UJQ1_9VIBR;tr|K5TQK2|K5TQK2_9VIBR;tr|E8LPX5|E8LPX5_9VIBR;tr|E3BMU2|E3BMU2_9VIBR;tr|D0XDJ7|D0XDJ7_VIBH1;tr|D0WU69|D0WU69_VIBAL;tr|D0M7A1|D0M7A1_VIBAE;tr|B8K7B7|B8K7B7_9VIB…
F9SJD8	Vibrio	General secretion pathway protein E	N		protein secretion by the type II secretion system	NaN	NaN	NaN	NaN	NaN	NaN	NaN	18.0042	NaN	NaN	20.0579	19.4775	2	1	0.00017541	4876	tr|F9SJD8|F9SJD8_VIBSP;tr|A3UP89|A3UP89_VIBS1;tr|A0A1D2YPI0|A0A1D2YPI0_9VIBR;tr|A0A1D2YD91|A0A1D2YD91_9VIBR;tr|A0A1D2XWV1|A0A1D2XWV1_9VIBR;tr|A0A1C3IUQ2|A0A1C3IUQ2_9VIBR;tr|A0A1B9QHC5|A0A1B9QHC5_VIBSP;tr|A0A1B9PWL1|A0A1B9PWL1_9VIBR;tr|A0A1B9PVG9|A0A1B9PVG9_9VIBR;tr|A0A1B1BR70|A0A1B1BR70_9VIBR;tr|A0A1A6KKS8|A0A1A6KKS8_9VIBR;tr|A0A165SC10|A0A165SC10_9VIBR;tr|A0A109DBJ8|A0A109DBJ8_9VIBR;tr|U5A3X1|U5…
F7YL19	Vibrio	Trigger factor	N		protein peptidyl-prolyl isomerization;protein folding;cell cycle;protein transport;cell division	NaN	NaN	NaN	NaN	NaN	NaN	20.3598	NaN	NaN	20.53	NaN	NaN	13	2	4.6671e-105	5198	tr|F7YL19|F7YL19_VIBA7;tr|A0A191W2Z4|A0A191W2Z4_VIBAN
A0A193KFS6	Vibrio	Hemolysin secretion protein D	N		protein secretion;protein transport	NaN	NaN	NaN	NaN	NaN	NaN	NaN	18.4683	NaN	NaN	NaN	NaN	4	1	1.1536e-13	5224	tr|A0A193KFS6|A0A193KFS6_9VIBR;tr|U4KAW0|U4KAW0_9VIBR;tr|U4EC37|U4EC37_9VIBR;tr|A0A0B8PHY2|A0A0B8PHY2_9VIBR;tr|A0A1A6L525|A0A1A6L525_9VIBR;tr|A0A0B8PD31|A0A0B8PD31_9VIBR;tr|A0A0B8NYC7|A0A0B8NYC7_9VIBR
A0A1A6IVB4	Vibrio	Protein translocase subunit SecA	N		protein targeting;intracellular protein transport;protein transport;protein import;intracellular protein transmembrane transport	NaN	NaN	NaN	NaN	NaN	NaN	NaN	20.3996	20.3044	NaN	19.5253	19.9523	37	1	5.8561e-254	5255	tr|A0A1A6IVB4|A0A1A6IVB4_9VIBR;tr|A0A1B9PSK1|A0A1B9PSK1_9VIBR;sp|B7VJ09|SECA_VIBTL;tr|A0A1C3J422|A0A1C3J422_9VIBR
A0A1B9Q508	Vibrio	Signal recognition particle receptor FtsY	N		protein targeting to membrane;SRP-dependent cotranslational protein targeting to membrane	NaN	NaN	NaN	NaN	NaN	NaN	NaN	NaN	19.0713	NaN	18.4189	20.452	6	1	5.4425e-13	5275	tr|A0A1B9Q508|A0A1B9Q508_9VIBR;tr|A0A1A6J5L0|A0A1A6J5L0_9VIBR;tr|A0A165YH80|A0A165YH80_9VIBR;tr|A0A0T7D0Y7|A0A0T7D0Y7_9VIBR;tr|A0A0L1L5Z4|A0A0L1L5Z4_9VIBR;tr|A0A1D2Y5S7|A0A1D2Y5S7_9VIBR;tr|A0A1D2XY15|A0A1D2XY15_9VIBR;tr|A0A0T7ERL5|A0A0T7ERL5_9VIBR;tr|A0A1D2YKR3|A0A1D2YKR3_9VIBR;tr|A0A1D2XF85|A0A1D2XF85_9VIBR;tr|A0A1B1BRW9|A0A1B1BRW9_9VIBR;tr|F9SH12|F9SH12_VIBSP;tr|A0A1C3JBQ8|A0A1C3JBQ8_9VIBR;tr|A…
A3UP87	Vibrio	Type II secretory pathway, component EpsC	N		protein secretion by the type II secretion system	NaN	NaN	NaN	NaN	NaN	NaN	NaN	NaN	NaN	NaN	19.4518	NaN	2	2	0.00046727	5359	tr|A3UP87|A3UP87_VIBS1;tr|A0A1B9QHK4|A0A1B9QHK4_VIBSP;tr|A0A1B9PVJ5|A0A1B9PVJ5_9VIBR;tr|A0A1A6LAD0|A0A1A6LAD0_VIBSP;tr|A0A1C3IUS6|A0A1C3IUS6_9VIBR;tr|U5A1B2|U5A1B2_9VIBR;tr|A0A1D2YPM1|A0A1D2YPM1_9VIBR;tr|A0A1D2YD80|A0A1D2YD80_9VIBR;tr|A0A1D2XWS1|A0A1D2XWS1_9VIBR;tr|A0A1D2XL63|A0A1D2XL63_9VIBR;tr|A0A1C3JBX1|A0A1C3JBX1_9VIBR;tr|A0A1B9PWK5|A0A1B9PWK5_9VIBR;tr|A0A1B1BR59|A0A1B1BR59_9VIBR;tr|A0A0T7EI5…
F9SFV4	Vibrio	Trigger factor	N		protein peptidyl-prolyl isomerization;protein folding;cell cycle;protein transport;cell division	NaN	NaN	NaN	NaN	NaN	NaN	NaN	19.6266	NaN	NaN	NaN	NaN	27	1	1.6119e-274	10992	tr|F9SFV4|F9SFV4_VIBSP;tr|A0A165XAG0|A0A165XAG0_9VIBR
transport - other
A0A0K6IST4	Marinomonas	Spermidine/putrescine-binding periplasmic protein	N		polyamine transport	NaN	NaN	NaN	NaN	NaN	NaN	NaN	NaN	NaN	NaN	NaN	18.9042	3	1	3.6013e-10	2526	tr|A0A0K6IST4|A0A0K6IST4_9GAMM
F6CUI8	Marinomonas	Extracellular solute-binding protein family 1	N		polyamine transport	NaN	NaN	NaN	NaN	NaN	NaN	NaN	NaN	NaN	NaN	NaN	20.6242	3	2	1.5246e-10	5144	tr|F6CUI8|F6CUI8_MARPP;tr|A0A166JXY4|A0A166JXY4_9GAMM
A0A1A8SZD1	Marinomonas	Spermidine/putrescine-binding periplasmic protein	N		polyamine transport	NaN	NaN	NaN	NaN	NaN	NaN	NaN	NaN	NaN	NaN	NaN	20.0419	3	1	7.264e-11	5489	tr|A0A1A8SZD1|A0A1A8SZD1_9GAMM
A0A1M5BBX7	Marinomonas	Spermidine/putrescine transport system substrate-binding protein	N		polyamine transport	NaN	NaN	NaN	NaN	NaN	NaN	NaN	NaN	NaN	20.4957	NaN	21.7044	4	1	3.6722e-10	6045	tr|A0A1M5BBX7|A0A1M5BBX7_9GAMM;tr|A6W3C4|A6W3C4_MARMS
W1S1C7	Marinomonas	Spermidine/putrescine ABC transporter substrate-binding protein	N		polyamine transport	NaN	NaN	NaN	NaN	NaN	NaN	NaN	NaN	NaN	NaN	NaN	22.1155	3	2	6.6177e-06	11647	tr|W1S1C7|W1S1C7_9GAMM
X7EA83	Marinomonas	Spermidine/putrescine ABC transporter substrate-binding protein	N		polyamine transport	NaN	NaN	NaN	NaN	NaN	NaN	NaN	NaN	NaN	NaN	NaN	20.2247	2	1	9.7585e-07	11678	tr|X7EA83|X7EA83_9GAMM
F9SIJ1	Vibrio	Putative peptide ABC transporter, ATP-binding protein	N		peptide transport	NaN	NaN	NaN	NaN	NaN	NaN	NaN	NaN	NaN	NaN	17.6254	NaN	2	2	0.00056754	2706	tr|F9SIJ1|F9SIJ1_VIBSP;tr|A3UMN1|A3UMN1_VIBS1;tr|A0A1D2YHH9|A0A1D2YHH9_9VIBR;tr|A0A166AL93|A0A166AL93_9VIBR;tr|A0A0T7ELU0|A0A0T7ELU0_9VIBR;tr|A0A0T7DSP6|A0A0T7DSP6_9VIBR;tr|A0A0T7DFQ0|A0A0T7DFQ0_9VIBR;tr|A0A1D2YKE9|A0A1D2YKE9_9VIBR;tr|A0A1D2XIT3|A0A1D2XIT3_9VIBR;tr|A0A1C3JDA7|A0A1C3JDA7_9VIBR;tr|A0A1B9Q0B1|A0A1B9Q0B1_9VIBR;tr|A0A1B1C0U7|A0A1B1C0U7_9VIBR;tr|A0A109D550|A0A109D550_9VIBR;tr|A0A0T7DCC…
A3UP31	Vibrio	Peptide ABC transporter, ATP-binding protein	N		peptide transport	19.6093	19.347	19.9796	19.7627	21.856	21.8031	23.4946	24.8081	23.467	22.2908	24.5163	24.0446	21	2	2.794e-100	3752	tr|A3UP31|A3UP31_VIBS1;tr|A0A1C3J5S5|A0A1C3J5S5_9VIBR;tr|A0A0P6YRD3|A0A0P6YRD3_VIBSP;tr|U5A160|U5A160_9VIBR;tr|A0A0L1L615|A0A0L1L615_9VIBR;tr|A0A125P5U5|A0A125P5U5_9VIBR
A0A1B9PUB1	Vibrio	Microcin C ABC transporter ATP-binding protein	N		peptide transport	NaN	NaN	NaN	17.5278	18.7714	NaN	NaN	17.9296	18.2772	NaN	18.1729	NaN	17	1	3.018e-67	5562	tr|A0A1B9PUB1|A0A1B9PUB1_9VIBR;tr|A0A1A6JCT8|A0A1A6JCT8_9VIBR
A0A1B9QS83	Vibrio	Sugar ABC transporter ATP-binding protein	N		peptide transport	NaN	NaN	NaN	NaN	18.3442	18.9184	19.6156	21.3468	NaN	NaN	NaN	NaN	2	1	0.00020517	5714	tr|A0A1B9QS83|A0A1B9QS83_9VIBR
A0A1C3ISC0	Vibrio	LPS-assembly protein LptD	N		response to organic substance;lipopolysaccharide transport;Gram-negative-bacterium-type cell outer membrane assembly;membrane organization	NaN	19.4425	19.28	NaN	19.1769	NaN	NaN	20.5605	20.0746	NaN	21.8203	20.2018	7	6	2.2707e-21	5865	tr|A0A1C3ISC0|A0A1C3ISC0_9VIBR;tr|A0A1C3JCS9|A0A1C3JCS9_9VIBR
A0A1C3J2V5	Vibrio	Glutathione import ATP-binding protein GsiA	N		peptide transport	19.0805	19.9658	NaN	NaN	NaN	NaN	NaN	19.7662	19.5333	NaN	NaN	19.3419	22	1	7.6989e-100	5924	tr|A0A1C3J2V5|A0A1C3J2V5_9VIBR
F3BL06	Pseudoalteromonas	LPS-assembly protein LptD	N		response to organic substance;lipopolysaccharide transport;Gram-negative-bacterium-type cell outer membrane assembly;membrane organization	NaN	NaN	NaN	NaN	NaN	21.7419	NaN	NaN	21.4345	NaN	20.1671	21.4567	5	1	5.3107e-12	1229	tr|F3BL06|F3BL06_PSEHA;tr|G7G3E6|G7G3E6_9GAMM;tr|A0A063KX56|A0A063KX56_9GAMM;tr|U1JBH3|U1JBH3_9GAMM;tr|G7F6J3|G7F6J3_9GAMM;tr|G7EJE7|G7EJE7_9GAMM;tr|A0A0W1KVK3|A0A0W1KVK3_9GAMM;tr|A0A0B2JU26|A0A0B2JU26_9GAMM;tr|U1L360|U1L360_9GAMM;tr|A0A0W1KU36|A0A0W1KU36_9GAMM;tr|A0A0W1BFI1|A0A0W1BFI1_9GAMM
metabolic process - proteolysis
D4ZGL0	Shewanella	Probable cytosol aminopeptidase	N		proteolysis;protein metabolic process	NaN	NaN	NaN	NaN	NaN	NaN	NaN	NaN	NaN	NaN	18.7412	20.0458	6	2	7.0592e-15	297	tr|D4ZGL0|D4ZGL0_SHEVD;tr|B0TV99|B0TV99_SHEHH;tr|A1S3P6|A1S3P6_SHEAM;tr|A0A0C3R289|A0A0C3R289_9GAMM;sp|B8CU18|AMPA_SHEPW;sp|A8FS02|AMPA_SHESH;sp|A3QBG2|AMPA_SHELP;tr|A8H100|A8H100_SHEPA;tr|G0APW9|G0APW9_9GAMM;tr|E6XPG8|E6XPG8_SHEP2;tr|B8E8V1|B8E8V1_SHEB2;tr|B1KGP1|B1KGP1_SHEWM;tr|A9KYF3|A9KYF3_SHEB9;tr|A4Y4M3|A4Y4M3_SHEPC;tr|A3D777|A3D777_SHEB5;tr|A0A165IUG6|A0A165IUG6_9GAMM;tr|A9D6Z4|A9D6Z4_9GAMM
B8CI18	Shewanella	ATP-dependent protease ATPase subunit HslU	N		proteolysis	NaN	NaN	NaN	NaN	NaN	NaN	NaN	19.1861	NaN	NaN	19.3518	20.7561	6	3	6.5175e-45	569	sp|B8CI18|HSLU_SHEPW;sp|B0TVV4|HSLU_SHEHH;sp|A8H956|HSLU_SHEPA;tr|D4ZEL4|D4ZEL4_SHEVD;tr|A9DCW8|A9DCW8_9GAMM;tr|A0A0C3R148|A0A0C3R148_9GAMM;tr|A0A094JF20|A0A094JF20_9GAMM;sp|B1KK51|HSLU_SHEWM;sp|A8FQL9|HSLU_SHESH;sp|A3Q9U8|HSLU_SHELP;sp|A1S2P4|HSLU_SHEAM
B8CP47	Shewanella	ATP-dependent protease LA-like protein, putative	N		proteolysis;protein catabolic process	NaN	NaN	NaN	NaN	NaN	NaN	NaN	NaN	NaN	NaN	20.3966	20.6308	3	2	3.7602e-07	9322	tr|B8CP47|B8CP47_SHEPW;tr|B0TTZ3|B0TTZ3_SHEHH;tr|A8H4L4|A8H4L4_SHEPA
B0TQD0	Shewanella	Aminoacyl-histidine dipeptidase	N		proteolysis;metabolic process	NaN	NaN	NaN	NaN	NaN	NaN	NaN	NaN	NaN	NaN	18.7377	NaN	2	2	1.297e-05	9399	tr|B0TQD0|B0TQD0_SHEHH;tr|B8CKD7|B8CKD7_SHEPW;tr|V1DA06|V1DA06_9GAMM;tr|Q8EHU8|Q8EHU8_SHEON;tr|Q12QH7|Q12QH7_SHEDO;tr|G0AYZ7|G0AYZ7_9GAMM;tr|F7RJN1|F7RJN1_9GAMM;tr|E6XMC3|E6XMC3_SHEP2;tr|B8EC33|B8EC33_SHEB2;tr|A9L0S8|A9L0S8_SHEB9;tr|A9DBQ6|A9DBQ6_9GAMM;tr|A8H770|A8H770_SHEPA;tr|A8FYV2|A8FYV2_SHESH;tr|A3QGX0|A3QGX0_SHELP;tr|A3D151|A3D151_SHEB5;tr|A1S8L5|A1S8L5_SHEAM;tr|A0A165J5U9|A0A165J5U9_9GAMM;…
B8CIX9	Shewanella	Protein HflC	N		regulation of peptidase activity	NaN	NaN	NaN	NaN	NaN	NaN	NaN	NaN	NaN	NaN	20.0111	21.0704	3	3	1.327e-08	9408	tr|B8CIX9|B8CIX9_SHEPW;tr|B0TU61|B0TU61_SHEHH;tr|A8H8G3|A8H8G3_SHEPA
B1KDM1	Shewanella	Aminopeptidase N	N		proteolysis	NaN	NaN	NaN	NaN	NaN	NaN	NaN	NaN	NaN	19.6024	NaN	19.639	7	1	2.9741e-23	9416	tr|B1KDM1|B1KDM1_SHEWM;tr|A0A0Q0IW90|A0A0Q0IW90_9GAMM;tr|D4ZJH3|D4ZJH3_SHEVD;tr|A9EJC5|A9EJC5_9GAMM;tr|Q081J2|Q081J2_SHEFN;tr|B8CPG7|B8CPG7_SHEPW;tr|A0A119D0Q5|A0A119D0Q5_SHEFR
B8CH20	Shewanella	Oligopeptidase B	N	CE10	proteolysis	NaN	NaN	NaN	NaN	NaN	NaN	NaN	NaN	NaN	NaN	NaN	19.1495	3	2	2.1642e-08	10214	tr|B8CH20|B8CH20_SHEPW;tr|A8GYS4|A8GYS4_SHEPA
B8CKD8	Shewanella	Peptidase M17, cytosol aminopeptidase	N		proteolysis;protein metabolic process	NaN	NaN	NaN	NaN	NaN	NaN	NaN	NaN	NaN	19.6066	20.1944	20.169	4	2	8.2898e-11	10291	tr|B8CKD8|B8CKD8_SHEPW
B8CQ86	Shewanella	Methionine aminopeptidase	N		proteolysis;protein initiator methionine removal	NaN	NaN	NaN	NaN	NaN	NaN	NaN	NaN	NaN	NaN	20.7675	21.537	3	3	2.5573e-07	10411	tr|B8CQ86|B8CQ86_SHEPW;tr|B0TP84|B0TP84_SHEHH;tr|A8H6L7|A8H6L7_SHEPA
B8CRF5	Shewanella	Lon protease	N		proteolysis;protein quality control for misfolded or incompletely synthesized proteins;protein catabolic process;cellular response to stress	NaN	17.7595	NaN	NaN	NaN	NaN	18.2582	19.8539	18.6038	NaN	20.1143	22.43	21	2	2.8558e-103	10443	tr|B8CRF5|B8CRF5_SHEPW
B8CSI4	Shewanella	Chaperone protein ClpB	N		response to heat;protein processing;protein metabolic process	NaN	NaN	NaN	NaN	NaN	NaN	NaN	NaN	NaN	NaN	NaN	19.4292	15	1	1.3e-55	10474	tr|B8CSI4|B8CSI4_SHEPW
B8CV68	Shewanella	Oligopeptidase A	N		proteolysis	NaN	NaN	NaN	NaN	NaN	NaN	NaN	NaN	NaN	NaN	18.7673	19.4487	4	2	1.4311e-09	10531	tr|B8CV68|B8CV68_SHEPW;tr|B0TN57|B0TN57_SHEHH;tr|V1E8I7|V1E8I7_9GAMM;tr|Q8E8G5|Q8E8G5_SHEON;tr|Q0HPP3|Q0HPP3_SHESR;tr|A0L2J9|A0L2J9_SHESA;tr|A0A0P7LJJ1|A0A0P7LJJ1_9GAMM;tr|A0A073KJG5|A0A073KJG5_9GAMM;tr|A8H9Y8|A8H9Y8_SHEPA;tr|D4ZDI8|D4ZDI8_SHEVD;tr|A9CY97|A9CY97_9GAMM
Q8EHM2	Shewanella	ATP-dependent zinc metalloprotease FtsH	N		proteolysis;protein catabolic process	NaN	NaN	NaN	NaN	NaN	NaN	NaN	NaN	NaN	NaN	17.9745	NaN	6	1	2.2689e-27	11394	tr|Q8EHM2|Q8EHM2_SHEON;tr|V1D6G6|V1D6G6_9GAMM;tr|A0A073KSH7|A0A073KSH7_9GAMM;tr|Q0HXS2|Q0HXS2_SHESR;tr|A0KTY9|A0KTY9_SHESA;tr|A0A0P7LES9|A0A0P7LES9_9GAMM;tr|F7RJW8|F7RJW8_9GAMM;tr|A1S455|A1S455_SHEAM;tr|G0B0J4|G0B0J4_9GAMM;tr|B8E6M5|B8E6M5_SHEB2;tr|A9KZX8|A9KZX8_SHEB9;tr|A3D7L3|A3D7L3_SHEB5;tr|A0A165JYP9|A0A165JYP9_9GAMM
F6CXR6	Marinomonas	Probable cytosol aminopeptidase	N		proteolysis;protein metabolic process	NaN	NaN	NaN	NaN	NaN	NaN	NaN	NaN	NaN	NaN	NaN	17.5485	2	1	1.1416e-05	5147	tr|F6CXR6|F6CXR6_MARPP;tr|A0A166L168|A0A166L168_9GAMM;tr|A0A1A8TSU5|A0A1A8TSU5_9GAMM;tr|X7E0J9|X7E0J9_9GAMM;tr|A6W2H4|A6W2H4_MARMS;tr|A0A1M5MRV3|A0A1M5MRV3_9GAMM;tr|W1RS92|W1RS92_9GAMM
A3UUQ0	Vibrio	Succinyl-diaminopimelate desuccinylase	N		proteolysis;metabolic process;cellular amino acid biosynthetic process;lysine biosynthetic process;lysine biosynthetic process via diaminopimelate;diaminopimelate biosynthetic process	NaN	NaN	NaN	20.2726	NaN	20.7714	20.5737	21.6461	19.8829	NaN	20.4007	20.9598	6	6	1.251e-27	475	tr|A3UUQ0|A3UUQ0_VIBS1;tr|A0A1C3IKU5|A0A1C3IKU5_9VIBR;tr|A0A1B9QPF3|A0A1B9QPF3_VIBSP;tr|A0A0P6ZKX2|A0A0P6ZKX2_VIBSP;sp|B7VIL8|DAPE_VIBTL;tr|A0A1B9QAG1|A0A1B9QAG1_9VIBR;tr|A0A1A6JDG9|A0A1A6JDG9_9VIBR;tr|A0A0L1LE14|A0A0L1LE14_9VIBR;tr|A0A1A6LXY3|A0A1A6LXY3_VIBSP;tr|U4ZWS0|U4ZWS0_9VIBR;tr|A0A1C3J8S9|A0A1C3J8S9_9VIBR;tr|A0A1C3IRG8|A0A1C3IRG8_9VIBR;tr|A0A0T7DZS1|A0A0T7DZS1_9VIBR;tr|A0A0T7D4G9|A0A0T7D4…
F9T1G8	Vibrio	ATP-dependent protease subunit HslV	N		proteolysis;metabolic process;protein catabolic process;proteolysis involved in cellular protein catabolic process	NaN	NaN	NaN	NaN	18.7462	NaN	NaN	20.3623	NaN	19.8203	19.3421	NaN	3	3	5.4184e-11	530	tr|F9T1G8|F9T1G8_9VIBR;tr|E8M800|E8M800_9VIBR;tr|C9QNJ4|C9QNJ4_VIBOR;tr|A0A178JBN0|A0A178JBN0_9VIBR;tr|A0A177XYR6|A0A177XYR6_9VIBR;tr|A0A0M0IG89|A0A0M0IG89_9VIBR;tr|A0A0H2MX80|A0A0H2MX80_9VIBR;tr|A0A0F4NHP0|A0A0F4NHP0_9VIBR;tr|A0A0A5IBV0|A0A0A5IBV0_9VIBR;tr|E8LXX0|E8LXX0_9VIBR;tr|B8KBC1|B8KBC1_9VIBR;tr|A0A0F4P2I8|A0A0F4P2I8_9VIBR;tr|A0A0A6T6Y1|A0A0A6T6Y1_9VIBR;tr|A0A0A5I2E2|A0A0A5I2E2_9VIBR;tr|A0…
A0A0A0R636	Vibrio	Extracellular zinc metalloprotease (Fragment)	N		proteolysis	NaN	NaN	NaN	NaN	NaN	NaN	22.0621	NaN	NaN	NaN	NaN	NaN	8	2	5.7773e-231	1711	tr|A0A0A0R636|A0A0A0R636_VIBSP
A0A0A0R6F5	Vibrio	Extracellular zinc metalloprotease (Fragment)	N		proteolysis	NaN	NaN	NaN	NaN	NaN	NaN	NaN	18.7387	NaN	NaN	NaN	NaN	8	1	4.9469e-81	1712	tr|A0A0A0R6F5|A0A0A0R6F5_VIBSP
A0A0A0R6G6	Vibrio	Extracellular zinc metalloprotease (Fragment)	N		proteolysis	NaN	NaN	NaN	NaN	NaN	NaN	NaN	19.9462	NaN	NaN	NaN	NaN	6	1	6.5244e-221	1713	tr|A0A0A0R6G6|A0A0A0R6G6_VIBSP
A0A0A0R6J6	Vibrio	Extracellular zinc metalloprotease (Fragment)	N		proteolysis	NaN	NaN	NaN	NaN	NaN	NaN	20.0807	22.1624	20.6373	NaN	NaN	NaN	10	1	1.0752e-148	1714	tr|A0A0A0R6J6|A0A0A0R6J6_VIBSP
A0A0A0R9P7	Vibrio	Extracellular zinc metalloprotease (Fragment)	N		proteolysis	NaN	NaN	NaN	NaN	NaN	NaN	24.2435	NaN	NaN	21.3354	NaN	NaN	10	2	3.5284e-297	1717	tr|A0A0A0R9P7|A0A0A0R9P7_VIBSP
A0A0A0R9V4	Vibrio	Extracellular zinc metalloprotease (Fragment)	N		proteolysis	NaN	NaN	NaN	NaN	NaN	NaN	NaN	NaN	NaN	NaN	NaN	23.0972	7	1	1.0105e-230	1718	tr|A0A0A0R9V4|A0A0A0R9V4_VIBSP
A0A0A0R9W4	Vibrio	Extracellular zinc metalloprotease (Fragment)	N		proteolysis	NaN	NaN	NaN	NaN	NaN	NaN	21.1992	NaN	NaN	NaN	NaN	NaN	9	1	6.7793e-108	1719	tr|A0A0A0R9W4|A0A0A0R9W4_VIBSP
A0A0H6IMW0	Vibrio	Protease IV	N		signal peptide processing;proteolysis	NaN	NaN	NaN	NaN	NaN	NaN	NaN	NaN	NaN	NaN	NaN	18.9898	3	1	5.8278e-11	2504	tr|A0A0H6IMW0|A0A0H6IMW0_VIBCL;tr|Q9KQK4|Q9KQK4_VIBCH;tr|D7HA44|D7HA44_VIBCL;tr|D0IL04|D0IL04_9VIBR;tr|C3LNU5|C3LNU5_VIBCM;tr|C2HTS1|C2HTS1_VIBAB;tr|A0A0X1KY55|A0A0X1KY55_VIBCO;tr|A0A0Q0YVX9|A0A0Q0YVX9_9VIBR;tr|A0A0K9UZG1|A0A0K9UZG1_VIBCL;tr|A0A0H7CA60|A0A0H7CA60_VIBCL;tr|A0A0H6V214|A0A0H6V214_VIBCL;tr|A0A0H6NPB5|A0A0H6NPB5_VIBCL;tr|A0A0H3PZF9|A0A0H3PZF9_VIBCL;tr|A0A0H3AH00|A0A0H3AH00_VIBC3;tr|A0…
A0A0L1L470	Vibrio	Protein PmbA	N		proteolysis	NaN	NaN	NaN	NaN	NaN	NaN	NaN	NaN	NaN	NaN	18.4117	NaN	10	1	8.6501e-50	2563	tr|A0A0L1L470|A0A0L1L470_9VIBR;tr|U5A071|U5A071_9VIBR
A3UYM2	Vibrio	SohB protein, peptidase U7 family	N		proteolysis	NaN	NaN	19.8548	19.5397	18.9395	NaN	NaN	20.3308	19.0119	NaN	20.2719	NaN	6	6	2.201e-17	2777	tr|A3UYM2|A3UYM2_VIBS1;tr|U5A517|U5A517_9VIBR;tr|F9SAM7|F9SAM7_VIBSP;tr|B7VM03|B7VM03_VIBTL;tr|A0A1D2YC35|A0A1D2YC35_9VIBR;tr|A0A1D2XRY3|A0A1D2XRY3_9VIBR;tr|A0A1D2XPG6|A0A1D2XPG6_9VIBR;tr|A0A1C3IPJ2|A0A1C3IPJ2_9VIBR;tr|A0A1B9QR81|A0A1B9QR81_VIBSP;tr|A0A1B9Q9L9|A0A1B9Q9L9_9VIBR;tr|A0A1B1BU29|A0A1B1BU29_9VIBR;tr|A0A1A6LY50|A0A1A6LY50_VIBSP;tr|A0A1A6JEU1|A0A1A6JEU1_9VIBR;tr|A0A109DAH3|A0A109DAH3_9VI…
A0A0M0IFC6	Vibrio	Protein HflC	N		regulation of peptidase activity	NaN	NaN	NaN	NaN	NaN	NaN	NaN	NaN	NaN	NaN	NaN	22.8842	6	1	4.2719e-21	2935	tr|A0A0M0IFC6|A0A0M0IFC6_9VIBR;tr|C9QNA7|C9QNA7_VIBOR;tr|E8LNI4|E8LNI4_9VIBR;tr|A0A061Q6F8|A0A061Q6F8_9VIBR
A3UXW4	Vibrio	Protease 4	N		signal peptide processing;proteolysis	19.0827	19.0269	19.1266	18.9974	20.8602	21.6955	22.5654	22.8611	21.4547	22.5006	24.4882	22.9897	20	8	5.1915e-51	3525	tr|A3UXW4|A3UXW4_VIBS1;tr|A0A1A6LXK0|A0A1A6LXK0_VIBSP;tr|A0A0N8GVZ5|A0A0N8GVZ5_VIBSP;tr|A0A1C3IK36|A0A1C3IK36_9VIBR;tr|A0A1B9QT72|A0A1B9QT72_VIBSP;tr|B7VLB7|B7VLB7_VIBTL;tr|A0A1C3IMP6|A0A1C3IMP6_9VIBR;tr|U4ZX62|U4ZX62_9VIBR;tr|A0A0L1LE35|A0A0L1LE35_9VIBR;tr|A0A1D2YET4|A0A1D2YET4_9VIBR;tr|A0A1D2XSA3|A0A1D2XSA3_9VIBR;tr|A0A1D2XJB1|A0A1D2XJB1_9VIBR;tr|A0A1C3JE05|A0A1C3JE05_9VIBR;tr|A0A1B9PXW1|A0A1B9…
A3US22	Vibrio	Oligoendopeptidase F	N		proteolysis	NaN	NaN	NaN	NaN	19.5764	NaN	19.4403	21.8191	20.1243	20.3861	20.981	21.2135	9	9	1.2836e-24	3557	tr|A3US22|A3US22_VIBS1;tr|A0A1C3JHR0|A0A1C3JHR0_9VIBR;tr|A0A1C3IU21|A0A1C3IU21_9VIBR;tr|A0A1B9QCW7|A0A1B9QCW7_9VIBR;tr|A0A1A6LWN1|A0A1A6LWN1_VIBSP;tr|A0A1A6J402|A0A1A6J402_9VIBR;tr|A0A0T7ET13|A0A0T7ET13_9VIBR;tr|A0A0T7E5A3|A0A0T7E5A3_9VIBR;tr|A0A0T7DK76|A0A0T7DK76_9VIBR;tr|A0A0T7CY73|A0A0T7CY73_9VIBR;tr|A0A0N8GWN0|A0A0N8GWN0_VIBSP;tr|A0A1B9QSG8|A0A1B9QSG8_VIBSP;tr|A0A1D2YMU6|A0A1D2YMU6_9VIBR;tr|A…
A3UTI5	Vibrio	Probable cytosol aminopeptidase	N		proteolysis;protein metabolic process	18.131	20.036	20.1272	21.417	22.7729	23.4867	24.4824	25.9176	24.7445	23.4743	25.9531	24.6668	25	1	2.6934e-96	3604	tr|A3UTI5|A3UTI5_VIBS1;tr|A0A1C3J326|A0A1C3J326_9VIBR;tr|A0A1B9QAW7|A0A1B9QAW7_9VIBR;tr|A0A1A6J7V2|A0A1A6J7V2_9VIBR;tr|A0A0P6Y7T1|A0A0P6Y7T1_VIBSP;tr|A0A1D2YQG9|A0A1D2YQG9_9VIBR;tr|A0A1D2YLG9|A0A1D2YLG9_9VIBR;tr|A0A1D2XY79|A0A1D2XY79_9VIBR;tr|A0A1D2XR90|A0A1D2XR90_9VIBR;tr|A0A1C3JDP2|A0A1C3JDP2_9VIBR;tr|A0A1B9Q353|A0A1B9Q353_9VIBR;tr|A0A1B1BSF3|A0A1B1BSF3_9VIBR;tr|A0A0T7EF16|A0A0T7EF16_9VIBR;tr|A…
A3UVH0	Vibrio	ATP-dependent protease ATPase subunit HslU	N		proteolysis;protein unfolding	19.4808	19.0599	19.3136	20.8708	21.7733	21.6887	23.3619	25.0349	23.9043	22.9777	24.4949	23.3971	20	1	1.0355e-67	3658	tr|A3UVH0|A3UVH0_VIBS1;tr|A0A1C3J341|A0A1C3J341_9VIBR;tr|A0A1A6L9G1|A0A1A6L9G1_VIBSP;tr|A0A0P6YJE5|A0A0P6YJE5_VIBSP;tr|A0A109D7E0|A0A109D7E0_9VIBR;tr|U5A0M6|U5A0M6_9VIBR;tr|A0A1D2YQB3|A0A1D2YQB3_9VIBR;tr|A0A1D2YL66|A0A1D2YL66_9VIBR;tr|A0A1D2Y4D4|A0A1D2Y4D4_9VIBR;tr|A0A1D2XRM4|A0A1D2XRM4_9VIBR;tr|A0A1C3JHG2|A0A1C3JHG2_9VIBR;tr|A0A1B9Q2P8|A0A1B9Q2P8_9VIBR;tr|A0A1B1BS86|A0A1B1BS86_9VIBR;tr|A0A0T7E8T…
A3URZ4	Vibrio	ATP-dependent zinc metalloprotease FtsH	N		proteolysis;protein catabolic process;cell division	18.0799	19.7453	18.3545	22.0653	23.8551	22.9734	25.0917	25.9145	24.1354	24.746	26.5448	25.9399	27	1	5.3035e-157	3684	tr|A3URZ4|A3URZ4_VIBS1;tr|A0A1B9QN99|A0A1B9QN99_VIBSP;tr|A0A0P6YLU7|A0A0P6YLU7_VIBSP;tr|U5A3S8|U5A3S8_9VIBR;tr|A0A1D2YAU9|A0A1D2YAU9_9VIBR;tr|A0A1D2Y7T0|A0A1D2Y7T0_9VIBR;tr|A0A1D2XWN8|A0A1D2XWN8_9VIBR;tr|A0A1D2XIL6|A0A1D2XIL6_9VIBR;tr|A0A1B9Q5N3|A0A1B9Q5N3_9VIBR;tr|A0A1B1BSZ1|A0A1B1BSZ1_9VIBR;tr|A0A1A6M0B3|A0A1A6M0B3_VIBSP;tr|A0A109D7Z4|A0A109D7Z4_9VIBR;tr|A0A1C3JFJ2|A0A1C3JFJ2_9VIBR;tr|A0A0T7EAD…
B7VHA7	Vibrio	Oligopeptidase A	N		proteolysis	19.1834	NaN	19.3488	21.6597	22.2879	21.8684	23.6974	24.9104	22.6834	22.8017	24.287	23.6435	21	2	1.6303e-107	3751	tr|B7VHA7|B7VHA7_VIBTL;tr|A0A1C3J5N1|A0A1C3J5N1_9VIBR;tr|A0A0P6YRC0|A0A0P6YRC0_VIBSP;tr|A3UP42|A3UP42_VIBS1;tr|A0A1C3JIT8|A0A1C3JIT8_9VIBR;tr|A0A0T7E7D9|A0A0T7E7D9_9VIBR;tr|A0A1D2YDB6|A0A1D2YDB6_9VIBR;tr|A0A1B9Q760|A0A1B9Q760_9VIBR;tr|A0A109DBG7|A0A109DBG7_9VIBR
A0A0P6YRE6	Vibrio	X-Pro aminopeptidase	N		proteolysis	18.4734	NaN	NaN	19.2069	19.9241	19.8323	21.2558	23.5734	20.8176	21.1578	23.7508	22.0903	19	1	3.6116e-71	3753	tr|A0A0P6YRE6|A0A0P6YRE6_VIBSP;tr|A0A1A6J4G6|A0A1A6J4G6_9VIBR;tr|A0A0L1L6R4|A0A0L1L6R4_9VIBR;tr|U4ZZI5|U4ZZI5_9VIBR;tr|A0A1C3J5T7|A0A1C3J5T7_9VIBR
A0A0P6YW80	Vibrio	Peptidase B	N		proteolysis;protein metabolic process	NaN	NaN	NaN	NaN	NaN	NaN	NaN	NaN	NaN	NaN	NaN	18.4527	12	1	4.3668e-140	3813	tr|A0A0P6YW80|A0A0P6YW80_VIBSP;tr|A0A1C3JKX6|A0A1C3JKX6_9VIBR;tr|A0A1B9PZT6|A0A1B9PZT6_9VIBR;tr|A0A0T7DSW6|A0A0T7DSW6_9VIBR;tr|F9SGN7|F9SGN7_VIBSP;tr|A0A165ZFQ8|A0A165ZFQ8_9VIBR;tr|A0A066UVX2|A0A066UVX2_9VIBR
A3UWM8	Vibrio	Protein HflC	N		regulation of peptidase activity	19.048	18.4981	20.1842	20.9948	22.5638	23.0937	23.2512	25.4854	24.6937	25.3235	25.9086	25.772	20	11	2.5417e-134	3858	tr|A3UWM8|A3UWM8_VIBS1;tr|A0A1C3IVH7|A0A1C3IVH7_9VIBR;tr|A0A1A6LUK8|A0A1A6LUK8_VIBSP;tr|A0A0P6Z0U0|A0A0P6Z0U0_VIBSP;tr|U5A5V9|U5A5V9_9VIBR;tr|B7VI58|B7VI58_VIBTL;tr|A0A1D2YDN5|A0A1D2YDN5_9VIBR;tr|A0A1D2Y5Z2|A0A1D2Y5Z2_9VIBR;tr|A0A1D2XSS7|A0A1D2XSS7_9VIBR;tr|A0A1C3J4B3|A0A1C3J4B3_9VIBR;tr|A0A1B9PYQ1|A0A1B9PYQ1_9VIBR;tr|A0A1B1BQT2|A0A1B1BQT2_9VIBR;tr|A0A1A6IUD7|A0A1A6IUD7_9VIBR;tr|A0A0T7ERI6|A0A0T7…
A3UY97	Vibrio	ATP-dependent Clp protease, ATP-binding subunit ClpA	N		proteolysis;protein metabolic process	18.0176	18.4272	19.6299	20.7895	21.6538	19.7938	23.7359	26.0005	22.7906	21.7129	25.5711	23.6819	37	3	9.1098e-149	3886	tr|A3UY97|A3UY97_VIBS1;tr|A0A1C3IPC8|A0A1C3IPC8_9VIBR;tr|A0A0P6Z265|A0A0P6Z265_VIBSP;tr|A0A1D2YLN9|A0A1D2YLN9_9VIBR;tr|A0A1D2YC33|A0A1D2YC33_9VIBR;tr|A0A1D2XRT9|A0A1D2XRT9_9VIBR;tr|A0A1D2XGV7|A0A1D2XGV7_9VIBR;tr|A0A1C3JI34|A0A1C3JI34_9VIBR;tr|A0A1B9PUM9|A0A1B9PUM9_9VIBR;tr|A0A1B1BU21|A0A1B1BU21_9VIBR;tr|A0A0T7EHT6|A0A0T7EHT6_9VIBR;tr|A0A0T7E159|A0A0T7E159_9VIBR;tr|A0A0T7DEN7|A0A0T7DEN7_9VIBR;tr|A…
A0A1C3IZP3	Vibrio	Aminopeptidase N	N		proteolysis	18.6531	19.1561	19.1553	21.5938	23.8264	22.3023	24.0747	26.2673	23.196	25.0829	26.4161	25.3503	34	2	1.3776e-220	3897	tr|A0A1C3IZP3|A0A1C3IZP3_9VIBR;tr|A0A0P6Z2Y3|A0A0P6Z2Y3_VIBSP;tr|A0A1B9QE91|A0A1B9QE91_VIBSP;tr|A0A1B9PRT9|A0A1B9PRT9_9VIBR;tr|U5AA43|U5AA43_9VIBR;tr|A0A0L1LA91|A0A0L1LA91_9VIBR;tr|F9SLI6|F9SLI6_VIBSP;tr|A0A162G544|A0A162G544_9VIBR
A3UT54	Vibrio	Peptidase, insulinase family	N		proteolysis	NaN	NaN	NaN	NaN	NaN	NaN	20.0518	20.8585	20.2643	21.0683	20.9523	20.9196	9	7	4.4574e-28	4015	tr|A3UT54|A3UT54_VIBS1;tr|A0A1C3IWB9|A0A1C3IWB9_9VIBR;tr|A0A1B9QU73|A0A1B9QU73_VIBSP;tr|A0A0P6Z8P4|A0A0P6Z8P4_VIBSP;tr|A0A1A6LIV4|A0A1A6LIV4_VIBSP;tr|B7VL48|B7VL48_VIBTL;tr|A0A1C3IMD8|A0A1C3IMD8_9VIBR;tr|A0A1A6ITD6|A0A1A6ITD6_9VIBR;tr|A0A1B9Q799|A0A1B9Q799_9VIBR
A3UT83	Vibrio	ATP-dependent Clp protease ATP-binding subunit ClpX	N		protein folding;proteolysis	19.5699	19.9237	19.5807	20.8844	22.7771	22.937	24.3297	25.5732	24.8459	22.9147	24.4487	24.8416	23	8	1.8225e-142	4018	tr|A3UT83|A3UT83_VIBS1;tr|A0A1C3IVT1|A0A1C3IVT1_9VIBR;tr|A0A1B9PVL3|A0A1B9PVL3_9VIBR;tr|A0A0P6Z8Q9|A0A0P6Z8Q9_VIBSP;tr|A0A1A6ISY9|A0A1A6ISY9_9VIBR;tr|U5A6T7|U5A6T7_9VIBR;tr|A0A1D2Y9Q7|A0A1D2Y9Q7_9VIBR;tr|A0A1D2Y7J3|A0A1D2Y7J3_9VIBR;tr|A0A1D2XUV3|A0A1D2XUV3_9VIBR;tr|A0A1D2XGR3|A0A1D2XGR3_9VIBR;tr|A0A1C3JFM8|A0A1C3JFM8_9VIBR;tr|A0A1C3IU01|A0A1C3IU01_9VIBR;tr|A0A1B9Q8Q6|A0A1B9Q8Q6_9VIBR;tr|A0A1B1BX0…
A3UZ17	Vibrio	TldD protein	N		proteolysis	NaN	NaN	19.3816	19.2962	19.7625	NaN	20.5712	21.5227	20.8191	20.4569	21.1045	20.9251	7	3	2.6382e-29	4064	tr|A3UZ17|A3UZ17_VIBS1;tr|A0A1C3ISP9|A0A1C3ISP9_9VIBR;tr|A0A0P6ZDL7|A0A0P6ZDL7_VIBSP;tr|U5A5D3|U5A5D3_9VIBR;tr|A0A1D2YEW3|A0A1D2YEW3_9VIBR;tr|A0A1D2Y386|A0A1D2Y386_9VIBR;tr|A0A1D2XX68|A0A1D2XX68_9VIBR;tr|A0A1C3J228|A0A1C3J228_9VIBR;tr|A0A1B9PYZ1|A0A1B9PYZ1_9VIBR;tr|A0A1B1BYK8|A0A1B1BYK8_9VIBR;tr|A0A1A6KQU3|A0A1A6KQU3_9VIBR;tr|A0A0T7DTJ2|A0A0T7DTJ2_9VIBR;tr|A0A0L1L9F9|A0A0L1L9F9_9VIBR;tr|A0A0T7E9Y…
A3UYX9	Vibrio	Zinc-carboxypeptidase	N		proteolysis	NaN	18.6269	20.1805	NaN	NaN	21.5674	21.4123	23.4644	21.3306	21.0411	23.0755	22.6838	8	8	7.4425e-46	4075	tr|A3UYX9|A3UYX9_VIBS1;tr|A0A1C3IIX2|A0A1C3IIX2_9VIBR;tr|A0A0P6ZFQ2|A0A0P6ZFQ2_VIBSP;tr|A0A1A6LZ05|A0A1A6LZ05_VIBSP;tr|A0A1C3JAM8|A0A1C3JAM8_9VIBR;tr|A0A1B9Q6N8|A0A1B9Q6N8_9VIBR;tr|A0A1B9PSR2|A0A1B9PSR2_9VIBR;tr|A0A1A6J530|A0A1A6J530_9VIBR;tr|A0A125P5E6|A0A125P5E6_9VIBR;tr|A0A0T7E6B6|A0A0T7E6B6_9VIBR;tr|A0A0T7DID9|A0A0T7DID9_9VIBR;tr|A0A0T7CXD8|A0A0T7CXD8_9VIBR;tr|F9SL32|F9SL32_VIBSP;tr|A0A1C3IS7…
A3UXT2	Vibrio	Chaperone protein ClpB	N		response to heat;protein processing;protein metabolic process	19.6652	19.0768	20.5988	20.3336	21.0939	20.5694	24.0001	25.3974	21.6928	22.9189	24.5794	23.5491	33	2	1.5811e-143	4109	tr|A3UXT2|A3UXT2_VIBS1;tr|A0A1C3IRC6|A0A1C3IRC6_9VIBR;tr|A0A0P6ZIG6|A0A0P6ZIG6_VIBSP;tr|A0A1C3JG34|A0A1C3JG34_9VIBR;tr|A0A0T7EER2|A0A0T7EER2_9VIBR;tr|A0A0T7EBF1|A0A0T7EBF1_9VIBR;tr|A0A0T7CVP6|A0A0T7CVP6_9VIBR;tr|A0A1C3J3I8|A0A1C3J3I8_9VIBR;tr|A0A1B9QBV5|A0A1B9QBV5_9VIBR;tr|A0A1A6IXM6|A0A1A6IXM6_9VIBR;tr|A0A0T7DG95|A0A0T7DG95_9VIBR;tr|B7VJP3|B7VJP3_VIBTL;tr|U5A6E3|U5A6E3_9VIBR;tr|A0A0L1L8E8|A0A0L1…
A0A0T7D0H5	Vibrio	Peptidase B	N		proteolysis;protein metabolic process	NaN	NaN	NaN	NaN	NaN	NaN	NaN	NaN	NaN	NaN	NaN	19.1754	13	1	1.1705e-154	4498	tr|A0A0T7D0H5|A0A0T7D0H5_9VIBR;tr|A0A109D8E6|A0A109D8E6_9VIBR
B7VK80	Vibrio	Signal peptidase I	N		proteolysis	NaN	NaN	NaN	NaN	NaN	NaN	NaN	19.3535	NaN	NaN	19.5216	19.1501	4	4	5.8677e-29	4548	tr|B7VK80|B7VK80_VIBTL;tr|A0A1D2Y2T5|A0A1D2Y2T5_9VIBR;tr|A0A1D2XZ16|A0A1D2XZ16_9VIBR;tr|A0A1D2XHQ9|A0A1D2XHQ9_9VIBR;tr|A0A1C3J9H5|A0A1C3J9H5_9VIBR;tr|A0A1C3J5P4|A0A1C3J5P4_9VIBR;tr|A0A1C3IGM0|A0A1C3IGM0_9VIBR;tr|A0A1B9Q4L7|A0A1B9Q4L7_9VIBR;tr|A0A0T7EAZ4|A0A0T7EAZ4_9VIBR;tr|A0A0T7DWZ8|A0A0T7DWZ8_9VIBR;tr|A0A0T7DAF1|A0A0T7DAF1_9VIBR;tr|A3UUZ6|A3UUZ6_VIBS1;tr|A0A1D2YAJ6|A0A1D2YAJ6_9VIBR;tr|A0A1B9PV9…
A3UR84	Vibrio	Thermostable carboxypeptidase 1	N		proteolysis	19.8845	NaN	NaN	18.6739	18.9874	NaN	19.6395	23.1838	20.4882	20.919	21.4373	21.1094	12	1	2.5734e-41	4602	tr|A3UR84|A3UR84_VIBS1;tr|A0A1D2YPM6|A0A1D2YPM6_9VIBR;tr|A0A1D2Y8L9|A0A1D2Y8L9_9VIBR;tr|A0A1D2XJN3|A0A1D2XJN3_9VIBR;tr|A0A1B9PXN9|A0A1B9PXN9_9VIBR;tr|A0A1B1BUW7|A0A1B1BUW7_9VIBR;tr|A0A0T7EFL7|A0A0T7EFL7_9VIBR;tr|A0A0T7E1G5|A0A0T7E1G5_9VIBR;tr|A0A0T7D914|A0A0T7D914_9VIBR;tr|A0A1B9QF05|A0A1B9QF05_9VIBR;tr|A0A0P6YQH7|A0A0P6YQH7_VIBSP;tr|B7VN78|B7VN78_VIBTL;tr|U5A5T6|U5A5T6_9VIBR;tr|A0A1A6JF03|A0A1A6…
V5FKQ6	Vibrio	Dipeptidase D	N		proteolysis;metabolic process	NaN	NaN	NaN	NaN	NaN	NaN	NaN	NaN	NaN	NaN	17.9951	NaN	2	1	0.0001116	4833	tr|V5FKQ6|V5FKQ6_9VIBR;tr|A0A0W8JE10|A0A0W8JE10_9VIBR
A0A109DBB5	Vibrio	Chaperone protein ClpB	N		response to heat;protein processing;protein metabolic process	NaN	NaN	NaN	NaN	NaN	NaN	NaN	NaN	NaN	NaN	NaN	18.6717	24	1	1.6454e-110	4875	tr|A0A109DBB5|A0A109DBB5_9VIBR
A0A120DHF1	Vibrio	Membrane protease HflK	N		proteolysis	NaN	NaN	NaN	NaN	NaN	NaN	NaN	18.4435	19.2731	NaN	18.3201	20.7105	13	1	1.5048e-99	4899	tr|A0A120DHF1|A0A120DHF1_9VIBR;tr|A0A066ULJ8|A0A066ULJ8_9VIBR
A0A165XMP8	Vibrio	Chaperone protein ClpB	N		response to heat;protein processing;protein metabolic process	NaN	NaN	NaN	NaN	NaN	NaN	NaN	NaN	NaN	NaN	20.7302	NaN	28	1	2.2051e-125	5122	tr|A0A165XMP8|A0A165XMP8_9VIBR
A0A1B9QJ49	Vibrio	Protease 4	N		signal peptide processing;proteolysis	NaN	NaN	NaN	NaN	NaN	NaN	NaN	NaN	NaN	NaN	NaN	20.2077	13	2	5.2601e-34	5299	tr|A0A1B9QJ49|A0A1B9QJ49_9VIBR;tr|A0A1A6JDL4|A0A1A6JDL4_9VIBR
A0A1A6L8G0	Vibrio	Probable cytosol aminopeptidase	N		proteolysis;protein metabolic process	NaN	NaN	NaN	18.4749	19.0421	19.0547	20.4508	21.8942	20.1941	20.8534	22.4658	21.3431	16	3	2.0357e-65	5343	tr|A0A1A6L8G0|A0A1A6L8G0_9VIBR;tr|V5HKM2|V5HKM2_9VIBR;tr|U3CKA7|U3CKA7_9VIBR;tr|A0A193KDZ7|A0A193KDZ7_9VIBR
A0A1C3IH18	Vibrio	Prolyl endopeptidase	N	CE10	proteolysis	NaN	NaN	NaN	NaN	NaN	NaN	NaN	19.3839	NaN	NaN	19.0786	18.9322	4	4	4.1459e-12	5406	tr|A0A1C3IH18|A0A1C3IH18_9VIBR;tr|A0A1A6LMY4|A0A1A6LMY4_VIBSP;tr|A0A120DFL6|A0A120DFL6_9VIBR;tr|A3UQG5|A3UQG5_VIBS1;tr|A0A1B1C216|A0A1B1C216_9VIBR;tr|A0A1C3IUF3|A0A1C3IUF3_9VIBR;tr|A0A1B9QET2|A0A1B9QET2_VIBSP;tr|A0A1A6JCS5|A0A1A6JCS5_9VIBR;tr|A0A0P6YL01|A0A0P6YL01_VIBSP;tr|A0A1D2XN78|A0A1D2XN78_9VIBR;tr|B7VTE1|B7VTE1_VIBTL;tr|A0A1D2YII1|A0A1D2YII1_9VIBR;tr|A0A1B9Q9G3|A0A1B9Q9G3_9VIBR;tr|A0A0L1LFM…
A3UTL5	Vibrio	Putative D-alanyl-D-alanine carboxypeptidase	N		proteolysis	NaN	19.6387	20.1302	NaN	NaN	NaN	20.7132	22.1936	20.6662	20.6093	22.1019	22.3089	6	6	4.8962e-24	5420	tr|A3UTL5|A3UTL5_VIBS1;tr|A0A1C3J9G1|A0A1C3J9G1_9VIBR;tr|A0A1C3J4C3|A0A1C3J4C3_9VIBR;tr|A0A1B9QTT1|A0A1B9QTT1_VIBSP;tr|A0A1A6LSN4|A0A1A6LSN4_VIBSP;tr|U5A1X1|U5A1X1_9VIBR;tr|B7VRG2|B7VRG2_VIBTL;tr|A0A1D2YGA9|A0A1D2YGA9_9VIBR;tr|A0A1D2Y628|A0A1D2Y628_9VIBR;tr|A0A1D2Y2M6|A0A1D2Y2M6_9VIBR;tr|A0A1B9Q6D1|A0A1B9Q6D1_9VIBR;tr|A0A1B1C019|A0A1B1C019_9VIBR;tr|A0A0T7EDP7|A0A0T7EDP7_9VIBR;tr|A0A0T7DUK6|A0A0T7…
A0A1B9PTR4	Vibrio	Metalloprotease PmbA	N		proteolysis	NaN	NaN	NaN	NaN	NaN	NaN	NaN	NaN	NaN	NaN	NaN	17.6349	8	1	2.1334e-31	5561	tr|A0A1B9PTR4|A0A1B9PTR4_9VIBR
A0A1B9QD88	Vibrio	Peptidase M3	N		proteolysis	NaN	19.1147	20.0862	18.6049	19.5236	NaN	19.9175	23.23	20.7581	20.9048	23.0264	21.4275	12	12	1.8588e-51	5608	tr|A0A1B9QD88|A0A1B9QD88_VIBSP;tr|A3UL57|A3UL57_VIBS1;tr|A0A1B9Q8J7|A0A1B9Q8J7_9VIBR;tr|A0A0T7DP03|A0A0T7DP03_9VIBR;tr|A0A0T7D3C5|A0A0T7D3C5_9VIBR;tr|A0A0P6Z7J8|A0A0P6Z7J8_VIBSP;tr|A0A1A6LCC1|A0A1A6LCC1_VIBSP;tr|A0A1D2YFT7|A0A1D2YFT7_9VIBR;tr|A0A1D2Y1H4|A0A1D2Y1H4_9VIBR;tr|A0A1D2XML9|A0A1D2XML9_9VIBR;tr|A0A1B1BZJ1|A0A1B1BZJ1_9VIBR;tr|B7VSE6|B7VSE6_VIBTL;tr|A0A1C3IQJ4|A0A1C3IQJ4_9VIBR;tr|A0A0T7DKB…
A0A1B9QN24	Vibrio	Serine protease	N		proteolysis;lipid metabolic process;metabolic process;lipid catabolic process	17.364	NaN	NaN	NaN	19.0476	20.7326	19.7274	20.5974	19.6685	20.0441	21.1842	20.1643	10	7	2.6898e-21	5678	tr|A0A1B9QN24|A0A1B9QN24_VIBSP;tr|A0A1A6M3P7|A0A1A6M3P7_VIBSP;tr|A0A0T7CW73|A0A0T7CW73_9VIBR;tr|A3V0D4|A3V0D4_VIBS1;tr|A0A1C3J0U9|A0A1C3J0U9_9VIBR;tr|A0A0P6YY09|A0A0P6YY09_VIBSP;tr|A0A1D2YR96|A0A1D2YR96_9VIBR;tr|A0A1D2YAS1|A0A1D2YAS1_9VIBR;tr|A0A1B9PXD2|A0A1B9PXD2_9VIBR;tr|A0A1C3JF36|A0A1C3JF36_9VIBR;tr|A0A0T7EB50|A0A0T7EB50_9VIBR;tr|U4ZW39|U4ZW39_9VIBR;tr|A0A0L1LFI2|A0A0L1LFI2_9VIBR;tr|A0A1D2XWI…
A0A1C3IPG5	Vibrio	Protease 2	N	CE1	proteolysis	NaN	NaN	NaN	NaN	NaN	NaN	NaN	NaN	NaN	NaN	20.5957	NaN	12	1	7.6985e-100	5844	tr|A0A1C3IPG5|A0A1C3IPG5_9VIBR
A0A1C3J0W3	Vibrio	ATP-dependent zinc metalloprotease FtsH	N		proteolysis;protein catabolic process	NaN	NaN	NaN	NaN	NaN	NaN	NaN	21.1922	NaN	NaN	NaN	NaN	27	1	5.7822e-156	5916	tr|A0A1C3J0W3|A0A1C3J0W3_9VIBR
U3B5S0	Vibrio	Putative type I secretion system ATP-binding protein	N		proteolysis;transmembrane transport	NaN	NaN	NaN	NaN	NaN	NaN	NaN	NaN	NaN	NaN	NaN	17.6236	2	1	7.4456e-05	11514	tr|U3B5S0|U3B5S0_9VIBR;tr|V5FS38|V5FS38_9VIBR;tr|A0A1A6L715|A0A1A6L715_9VIBR
U1JMU3	Pseudoalteromonas	ATP-dependent Clp protease proteolytic subunit	N		proteolysis	NaN	NaN	NaN	NaN	NaN	21.8135	NaN	23.8225	23.0076	NaN	21.7387	21.3824	3	1	4.0132e-14	701	tr|U1JMU3|U1JMU3_9GAMM;tr|G7FZT2|G7FZT2_9GAMM;tr|A0A0W1KQH5|A0A0W1KQH5_9GAMM;tr|A0A0W1BH26|A0A0W1BH26_9GAMM;tr|A0A0U2WZ06|A0A0U2WZ06_9GAMM;tr|A0A0N1MTF7|A0A0N1MTF7_9GAMM;tr|A0A063KS44|A0A063KS44_9GAMM;sp|Q3IF46|CLPP_PSEHT
G7F2X1	Pseudoalteromonas	Serine protease SohB	N		proteolysis	NaN	NaN	NaN	NaN	NaN	NaN	NaN	NaN	21.4749	NaN	NaN	NaN	4	4	3.8652e-10	991	tr|G7F2X1|G7F2X1_9GAMM;tr|G7ECP5|G7ECP5_9GAMM;tr|F3BJ23|F3BJ23_PSEHA;tr|A0A0B2JJC9|A0A0B2JJC9_9GAMM;tr|A0A063KMR3|A0A063KMR3_9GAMM;tr|U1JDF1|U1JDF1_9GAMM;tr|Z9K1N8|Z9K1N8_9GAMM;tr|U1L6G9|U1L6G9_9GAMM;tr|N6VZZ8|N6VZZ8_9GAMM;tr|G7FY63|G7FY63_9GAMM;tr|A0A0W1BNK1|A0A0W1BNK1_9GAMM;tr|A0A0U2VHB5|A0A0U2VHB5_9GAMM;tr|A0A0S3ATM8|A0A0S3ATM8_9GAMM;tr|A0A0P9GP58|A0A0P9GP58_9GAMM;tr|A0A099LM03|A0A099LM03_9GAM…
Z9K4V8	Pseudoalteromonas	Protein PmbA	N		proteolysis	NaN	NaN	NaN	NaN	NaN	NaN	NaN	18.2238	20.3172	NaN	NaN	19.2936	2	2	8.5705e-05	1046	tr|Z9K4V8|Z9K4V8_9GAMM;tr|U1KXS8|U1KXS8_9GAMM;tr|U1KEX0|U1KEX0_9GAMM;tr|Q3IJE3|Q3IJE3_PSEHT;tr|N6VTN8|N6VTN8_9GAMM;tr|G7G5D5|G7G5D5_9GAMM;tr|G7F245|G7F245_9GAMM;tr|G7EXA0|G7EXA0_9GAMM;tr|G7EIA6|G7EIA6_9GAMM;tr|F3BJJ9|F3BJJ9_PSEHA;tr|E6RJ75|E6RJ75_PSEU9;tr|A0A0W1LHG9|A0A0W1LHG9_9GAMM;tr|A0A0W1LBU2|A0A0W1LBU2_9GAMM;tr|A0A0W1BJP6|A0A0W1BJP6_9GAMM;tr|A0A0U2V9C3|A0A0U2V9C3_9GAMM;tr|A0A0S3AQK5|A0A0S3AQ…
G7G7J2	Pseudoalteromonas	Membrane protease subunit HflK	N		proteolysis	19.4503	NaN	NaN	NaN	NaN	20.9147	20.2128	20.1465	21.1763	22.1148	20.483	22.7694	8	2	1.8714e-18	1064	tr|G7G7J2|G7G7J2_9GAMM;tr|A0A063KQQ1|A0A063KQQ1_9GAMM;tr|N6W0J0|N6W0J0_9GAMM;tr|A0A0P9GF05|A0A0P9GF05_9GAMM;tr|A0A0N8TTC5|A0A0N8TTC5_9GAMM;tr|U1IVT3|U1IVT3_9GAMM;tr|G7F8F2|G7F8F2_9GAMM;tr|F3BE61|F3BE61_PSEHA;tr|A0A0W1KUF2|A0A0W1KUF2_9GAMM;tr|A0A0B2JYE3|A0A0B2JYE3_9GAMM;tr|G7EBJ7|G7EBJ7_9GAMM;tr|U1L2H0|U1L2H0_9GAMM;tr|A0A0W1KVK5|A0A0W1KVK5_9GAMM;tr|A0A0W1BFL6|A0A0W1BFL6_9GAMM;tr|Z9K5T4|Z9K5T4_9GAM…
A0A063KUB1	Pseudoalteromonas	Prolyl endopeptidase	N	CE7	proteolysis	17.5684	17.702	NaN	17.6425	18.2203	19.6755	NaN	17.7262	20.9377	NaN	18.1114	19.272	13	1	2.2859e-39	1164	tr|A0A063KUB1|A0A063KUB1_9GAMM;tr|G7G6K9|G7G6K9_9GAMM
F3BFK1	Pseudoalteromonas	Oligopeptidase A	N		proteolysis	19.2568	NaN	NaN	NaN	NaN	19.978	19.6529	19.2235	23.3355	NaN	20.0108	18.875	9	3	1.86e-23	1213	tr|F3BFK1|F3BFK1_PSEHA;tr|A0A0B2JP15|A0A0B2JP15_9GAMM;tr|A0A063KWH0|A0A063KWH0_9GAMM;tr|U1ITR2|U1ITR2_9GAMM;tr|G7F8C7|G7F8C7_9GAMM;tr|G7G2Q6|G7G2Q6_9GAMM
Z9K645	Pseudoalteromonas	LexA repressor	N		DNA replication;DNA repair;transcription, DNA-templated;regulation of transcription, DNA-templated;proteolysis;cellular response to DNA damage stimulus;SOS response;negative regulation of transcription, DNA-templated	NaN	NaN	NaN	NaN	NaN	NaN	18.8939	20.6256	20.8338	NaN	19.9024	NaN	2	2	0.0011054	1672	tr|Z9K645|Z9K645_9GAMM;tr|U1KZV2|U1KZV2_9GAMM;tr|U1JCI9|U1JCI9_9GAMM;tr|N6V7S9|N6V7S9_9GAMM;tr|G7F6A4|G7F6A4_9GAMM;tr|G7EW32|G7EW32_9GAMM;tr|F3BI67|F3BI67_PSEHA;tr|A0A0W1LFH6|A0A0W1LFH6_9GAMM;tr|A0A0W1L631|A0A0W1L631_9GAMM;tr|A0A0W1L1D0|A0A0W1L1D0_9GAMM;tr|A0A0W1BCQ7|A0A0W1BCQ7_9GAMM;tr|A0A0U2X6Q6|A0A0U2X6Q6_9GAMM;tr|A0A0S3AXY3|A0A0S3AXY3_9GAMM;tr|A0A0Q0MRM2|A0A0Q0MRM2_9GAMM;tr|A0A0Q0GZ98|A0A0Q0G…
F3BNR8	Pseudoalteromonas	Oligopeptidase	N		proteolysis	NaN	NaN	NaN	NaN	NaN	NaN	NaN	NaN	NaN	20.1726	NaN	NaN	12	1	1.1234e-35	1858	tr|F3BNR8|F3BNR8_PSEHA;tr|A0A0B2JDK3|A0A0B2JDK3_9GAMM;tr|A0A063KSX4|A0A063KSX4_9GAMM;tr|A0A0W1L945|A0A0W1L945_9GAMM;tr|Z9K648|Z9K648_9GAMM;tr|E6RHA1|E6RHA1_PSEU9;tr|A0A0S3AQG1|A0A0S3AQG1_9GAMM;tr|A0A099LBE9|A0A099LBE9_9GAMM;tr|Q3IF93|Q3IF93_PSEHT;tr|A0A0U2WV12|A0A0U2WV12_9GAMM;tr|A0A0W1BD47|A0A0W1BD47_9GAMM;tr|A0A0W1LI35|A0A0W1LI35_9GAMM
F3BFD0	Pseudoalteromonas	Lon protease	N		proteolysis;protein quality control for misfolded or incompletely synthesized proteins;protein catabolic process;cellular response to stress	NaN	NaN	NaN	16.7502	NaN	NaN	NaN	NaN	NaN	NaN	NaN	NaN	24	1	5.732e-111	1870	tr|F3BFD0|F3BFD0_PSEHA;tr|A0A0B2JEM7|A0A0B2JEM7_9GAMM
G7F696	Pseudoalteromonas	Uncharacterized protein	N		proteolysis	NaN	NaN	NaN	NaN	NaN	20.7177	20.8049	NaN	20.8215	20.484	NaN	20.7021	3	3	1.46e-09	1947	tr|G7F696|G7F696_9GAMM;tr|A0A0B2JHY7|A0A0B2JHY7_9GAMM;tr|U1JBJ1|U1JBJ1_9GAMM;tr|F3BI75|F3BI75_PSEHA;tr|U1KZU7|U1KZU7_9GAMM;tr|A0A0W1BD31|A0A0W1BD31_9GAMM;tr|N6UXV2|N6UXV2_9GAMM;tr|A0A0W1L819|A0A0W1L819_9GAMM;tr|A0A0Q0FFL1|A0A0Q0FFL1_9GAMM;tr|A0A0P9HTS5|A0A0P9HTS5_9GAMM
A0A0B2JQ00	Pseudoalteromonas	Peptidase M17	N		proteolysis;protein metabolic process	NaN	20.7643	20.5971	19.2204	NaN	19.9531	21.8368	19.2799	24.5488	19.2675	19.6419	19.8661	13	1	6.8031e-93	2065	tr|A0A0B2JQ00|A0A0B2JQ00_9GAMM;tr|F3BMK0|F3BMK0_PSEHA
F3BPB5	Pseudoalteromonas	Peptidase B	N		proteolysis;protein metabolic process	NaN	NaN	NaN	NaN	NaN	NaN	NaN	NaN	20.549	NaN	NaN	NaN	10	2	1.8605e-57	2074	tr|F3BPB5|F3BPB5_PSEHA;tr|A0A0B2JQH2|A0A0B2JQH2_9GAMM;tr|G7G5W4|G7G5W4_9GAMM;tr|A0A063KST2|A0A063KST2_9GAMM;tr|A0A0W1LE47|A0A0W1LE47_9GAMM;tr|A0A0Q0G371|A0A0Q0G371_9GAMM;tr|A0A167FAU4|A0A167FAU4_9GAMM;tr|A0A167CCH8|A0A167CCH8_9GAMM;tr|A0A161YUC2|A0A161YUC2_9GAMM;tr|A0A0C1Q321|A0A0C1Q321_9GAMM;tr|Z9K4M2|Z9K4M2_9GAMM
F3BJK1	Pseudoalteromonas	Peptidase, M13 family	N		proteolysis	NaN	NaN	NaN	NaN	NaN	NaN	NaN	NaN	22.57	NaN	NaN	NaN	17	1	5.2327e-49	2146	tr|F3BJK1|F3BJK1_PSEHA;tr|A0A0B2JU12|A0A0B2JU12_9GAMM
F3BJC7	Pseudoalteromonas	Xaa-Pro dipeptidase	N		proteolysis	NaN	NaN	18.9973	18.3484	NaN	19.7322	21.0795	19.5797	23.4808	20.4711	18.3496	20.1911	8	4	6.3727e-19	2169	tr|F3BJC7|F3BJC7_PSEHA;tr|A0A0B2JV17|A0A0B2JV17_9GAMM;tr|U1IZA2|U1IZA2_9GAMM;tr|G7ELB1|G7ELB1_9GAMM;tr|G7G616|G7G616_9GAMM;tr|A0A063KM54|A0A063KM54_9GAMM;tr|G7F585|G7F585_9GAMM;tr|A0A0W1L212|A0A0W1L212_9GAMM;tr|Z5XKJ7|Z5XKJ7_9GAMM;tr|N6V8A9|N6V8A9_9GAMM;tr|A0A165LXB4|A0A165LXB4_9GAMM;tr|A0A0Q0KI24|A0A0Q0KI24_9GAMM;tr|A0A0Q0HWM3|A0A0Q0HWM3_9GAMM;tr|A0A0P9FWY3|A0A0P9FWY3_9GAMM;tr|A0A0P7DLP2|A0A0P7D…
F3BE60	Pseudoalteromonas	Protein HflC	N		regulation of peptidase activity	17.4512	18.5314	18.1382	17.6785	17.7236	23.3936	18.8245	19.6284	26.0181	19.7905	19.8727	19.9669	16	4	7.942e-62	2199	tr|F3BE60|F3BE60_PSEHA;tr|A0A0B2JWF2|A0A0B2JWF2_9GAMM;tr|G7F8F3|G7F8F3_9GAMM;tr|G7EBJ8|G7EBJ8_9GAMM;tr|U1J9E8|U1J9E8_9GAMM;tr|A0A0W1KVJ2|A0A0W1KVJ2_9GAMM;tr|G7G7J3|G7G7J3_9GAMM;tr|A0A063KP43|A0A063KP43_9GAMM;tr|A0A0W1L2R3|A0A0W1L2R3_9GAMM
F3BFF2	Pseudoalteromonas	ATP-dependent protease ATPase subunit HslU	N		proteolysis;protein unfolding	18.4981	19.7185	NaN	19.5103	19.9512	20.4615	19.5556	19.0298	23.1592	19.0513	19.8371	20.4496	15	2	3.9882e-43	2200	tr|F3BFF2|F3BFF2_PSEHA;tr|A0A0B2JWF3|A0A0B2JWF3_9GAMM;tr|G7G5B7|G7G5B7_9GAMM;tr|A0A063KUM9|A0A063KUM9_9GAMM;tr|A0A0W1LBP3|A0A0W1LBP3_9GAMM;tr|A0A0Q0GGZ3|A0A0Q0GGZ3_9GAMM;tr|Z9K4W9|Z9K4W9_9GAMM;tr|E6RJ92|E6RJ92_PSEU9;tr|A0A0S3AR19|A0A0S3AR19_9GAMM;tr|A0A0N8TX07|A0A0N8TX07_9GAMM;tr|A0A099L4G6|A0A099L4G6_9GAMM;tr|G7EIC4|G7EIC4_9GAMM;tr|N6UY07|N6UY07_9GAMM;tr|A0A0P9GL04|A0A0P9GL04_9GAMM;tr|G7EXB7|G7E…
F3BP13	Pseudoalteromonas	ATP-dependent Clp protease ATP-binding subunit ClpA	N		proteolysis;protein metabolic process	NaN	NaN	NaN	NaN	NaN	NaN	NaN	NaN	22.0226	NaN	NaN	NaN	11	2	3.4409e-24	2201	tr|F3BP13|F3BP13_PSEHA;tr|A0A0B2JWK4|A0A0B2JWK4_9GAMM;tr|A0A0W1KSV0|A0A0W1KSV0_9GAMM;tr|U1IUM3|U1IUM3_9GAMM;tr|G7G2J4|G7G2J4_9GAMM;tr|G7F6K5|G7F6K5_9GAMM;tr|G7EGD2|G7EGD2_9GAMM;tr|A0A063KLH0|A0A063KLH0_9GAMM;tr|N6W3I6|N6W3I6_9GAMM;tr|A0A0Q0HXV4|A0A0Q0HXV4_9GAMM;tr|A0A0P9G2A2|A0A0P9G2A2_9GAMM;tr|Z5XV36|Z5XV36_9GAMM;tr|A0A167E1F2|A0A167E1F2_9GAMM;tr|A0A0P7DTM9|A0A0P7DTM9_9GAMM;tr|A0A0N8U061|A0A0N8U…
A0A0N0LUE3	Pseudoalteromonas	Xaa-Pro dipeptidase	N		proteolysis	NaN	NaN	NaN	NaN	NaN	NaN	NaN	15.6929	16.2212	NaN	21.1233	NaN	6	1	1.7311e-17	2976	tr|A0A0N0LUE3|A0A0N0LUE3_9GAMM;tr|A0A0W1KUI8|A0A0W1KUI8_9GAMM
A0A0N0LYX0	Pseudoalteromonas	Oligopeptidase A	N		proteolysis	NaN	NaN	NaN	NaN	NaN	NaN	19.4899	NaN	19.0165	NaN	22.227	18.4277	6	5	2.1907e-23	3026	tr|A0A0N0LYX0|A0A0N0LYX0_9GAMM
A0A0N0M126	Pseudoalteromonas	Gamma-glutamyltranspeptidase	N		proteolysis;glutathione catabolic process	NaN	NaN	NaN	NaN	NaN	NaN	NaN	NaN	NaN	NaN	19.1819	NaN	2	2	7.6259e-05	3086	tr|A0A0N0M126|A0A0N0M126_9GAMM
A0A0N0M168	Pseudoalteromonas	Peptidase M14	N		proteolysis	NaN	17.9906	NaN	NaN	NaN	NaN	NaN	NaN	NaN	NaN	21.1712	18.6239	3	3	1.1324e-08	3088	tr|A0A0N0M168|A0A0N0M168_9GAMM;tr|A0A162H3Y4|A0A162H3Y4_9GAMM;tr|L8D6U5|L8D6U5_9GAMM;tr|A0A0Q0HR29|A0A0Q0HR29_9GAMM;tr|A0A0P7DQ15|A0A0P7DQ15_9GAMM;tr|Z9K1H5|Z9K1H5_9GAMM;tr|U1K4U1|U1K4U1_9GAMM;tr|Q3IL77|Q3IL77_PSEHT;tr|G7EQU7|G7EQU7_9GAMM;tr|E6RIN7|E6RIN7_PSEU9;tr|A0A0W1L573|A0A0W1L573_9GAMM;tr|A0A0W1BNP5|A0A0W1BNP5_9GAMM;tr|A0A0U2X6F1|A0A0U2X6F1_9GAMM;tr|A0A0Q0FX35|A0A0Q0FX35_9GAMM;tr|A0A099LI60…
A0A0N0M1T2	Pseudoalteromonas	Aminopeptidase	N		proteolysis	NaN	NaN	NaN	NaN	NaN	NaN	NaN	NaN	NaN	NaN	19.3092	NaN	8	2	1.8989e-26	3117	tr|A0A0N0M1T2|A0A0N0M1T2_9GAMM
A0A0N1EJ82	Pseudoalteromonas	Aminopeptidase	N		proteolysis;protein metabolic process	NaN	18.0525	NaN	NaN	NaN	NaN	NaN	17.428	NaN	NaN	22.2677	NaN	7	2	2.357e-31	3188	tr|A0A0N1EJ82|A0A0N1EJ82_9GAMM;tr|A0A0S3AWL4|A0A0S3AWL4_9GAMM;tr|A0A099LHS1|A0A099LHS1_9GAMM
A0A0N1EL27	Pseudoalteromonas	Peptidase M13	N		proteolysis	20.7842	19.425	19.9559	NaN	NaN	19.9273	21.2558	NaN	21.2704	20.2309	21.191	20.6533	15	7	6.5959e-45	3215	tr|A0A0N1EL27|A0A0N1EL27_9GAMM
A0A0N1ENJ6	Pseudoalteromonas	Peptidase M13	N		proteolysis	NaN	15.4835	NaN	15.9069	NaN	NaN	NaN	16.336	NaN	NaN	23.9536	NaN	15	8	2.6167e-67	3275	tr|A0A0N1ENJ6|A0A0N1ENJ6_9GAMM
A0A0N1EWZ5	Pseudoalteromonas	Protease 4	N		signal peptide processing;proteolysis	NaN	18.3439	NaN	NaN	NaN	NaN	NaN	17.9655	19.1642	NaN	19.3379	18.8845	10	8	3.6168e-25	3337	tr|A0A0N1EWZ5|A0A0N1EWZ5_9GAMM
A0A0N1F080	Pseudoalteromonas	Peptidase	N		proteolysis	NaN	NaN	NaN	NaN	NaN	NaN	NaN	NaN	NaN	NaN	21.5794	NaN	3	3	1.0722e-15	3353	tr|A0A0N1F080|A0A0N1F080_9GAMM
A0A0N1F086	Pseudoalteromonas	Membrane protease HflK	N		proteolysis	NaN	NaN	18.8683	NaN	NaN	19.9522	18.5367	18.9613	21.4835	19.3181	20.0196	19.7433	9	2	1.0373e-63	3354	tr|A0A0N1F086|A0A0N1F086_9GAMM
A0A0N1MPU8	Pseudoalteromonas	Uncharacterized protein	N		proteolysis	NaN	NaN	NaN	NaN	NaN	NaN	NaN	NaN	NaN	NaN	20.3673	NaN	4	2	2.1713e-10	3361	tr|A0A0N1MPU8|A0A0N1MPU8_9GAMM;tr|Z5XS31|Z5XS31_9GAMM;tr|U1KFU7|U1KFU7_PSEO7;tr|L8DDG1|L8DDG1_9GAMM;tr|A0A165RA88|A0A165RA88_9GAMM;tr|A0A0U3GMY1|A0A0U3GMY1_9GAMM;tr|A0A0S2K236|A0A0S2K236_9GAMM;tr|A0A0P7D4P5|A0A0P7D4P5_9GAMM;tr|A0A0L0EX76|A0A0L0EX76_9GAMM;tr|A0A0F4Q779|A0A0F4Q779_PSEO7;tr|A0A0F4P853|A0A0F4P853_PSEO7;tr|A0A0C1PG11|A0A0C1PG11_9GAMM
A0A0N1MSR5	Pseudoalteromonas	Peptidase M16	N		proteolysis	NaN	NaN	NaN	16.5126	16.5628	NaN	NaN	16.2001	NaN	NaN	20.2059	NaN	10	7	8.3013e-35	3395	tr|A0A0N1MSR5|A0A0N1MSR5_9GAMM
A0A0N1MTJ5	Pseudoalteromonas	Peptidase M17	N		proteolysis;protein metabolic process	NaN	NaN	NaN	NaN	NaN	NaN	NaN	19.0877	NaN	NaN	19.3403	NaN	13	3	5.9426e-54	3405	tr|A0A0N1MTJ5|A0A0N1MTJ5_9GAMM
A0A0N1MVI9	Pseudoalteromonas	Protein HflC	N		regulation of peptidase activity	NaN	NaN	NaN	NaN	NaN	NaN	NaN	NaN	NaN	NaN	21.7611	NaN	14	3	4.2617e-53	3453	tr|A0A0N1MVI9|A0A0N1MVI9_9GAMM;tr|A0A1C0TQ59|A0A1C0TQ59_9GAMM;tr|A0A167NXY6|A0A167NXY6_9GAMM;tr|A0A166Y3Q6|A0A166Y3Q6_9GAMM;tr|A0A166W0Q6|A0A166W0Q6_9GAMM
A0A0N1MWN3	Pseudoalteromonas	Dipeptidyl carboxypeptidase	N		proteolysis	16.3472	NaN	NaN	15.7546	NaN	NaN	NaN	17.208	17.0537	NaN	18.3394	16.3678	15	9	2.1168e-82	3469	tr|A0A0N1MWN3|A0A0N1MWN3_9GAMM;tr|A0A0W1L9Z7|A0A0W1L9Z7_9GAMM
A0A0S2K7B7	Pseudoalteromonas	Putative stomatin/prohibitin-family membrane protease subunit YbbK	N		proteolysis	NaN	NaN	NaN	NaN	NaN	NaN	NaN	NaN	NaN	NaN	20.6242	NaN	5	2	2.8584e-14	4429	tr|A0A0S2K7B7|A0A0S2K7B7_9GAMM
F3BJY1	Pseudoalteromonas	Neutral protease	N		proteolysis	NaN	NaN	NaN	NaN	NaN	NaN	NaN	17.1447	20.2992	NaN	NaN	19.54	2	2	5.4667e-06	4714	tr|F3BJY1|F3BJY1_PSEHA;tr|A0A0W1KQ13|A0A0W1KQ13_9GAMM;tr|A0A1C0TS58|A0A1C0TS58_9GAMM;tr|A0A167P187|A0A167P187_9GAMM;tr|A0A166ZAZ5|A0A166ZAZ5_9GAMM;tr|N6V670|N6V670_9GAMM
A0A0W1KZ57	Pseudoalteromonas	Lon protease	N		proteolysis;protein quality control for misfolded or incompletely synthesized proteins;protein catabolic process;cellular response to stress	NaN	NaN	NaN	NaN	NaN	NaN	NaN	NaN	NaN	NaN	18.1799	NaN	23	1	1.2608e-104	4751	tr|A0A0W1KZ57|A0A0W1KZ57_9GAMM;tr|N6W0M2|N6W0M2_9GAMM;tr|A0A0Q0HDM8|A0A0Q0HDM8_9GAMM;tr|A0A0P9GII3|A0A0P9GII3_9GAMM;tr|U1LI26|U1LI26_PSEO7;tr|A0A0F4PM45|A0A0F4PM45_PSEO7;tr|A0A0C1NY73|A0A0C1NY73_9GAMM;tr|A0A1C0TKI5|A0A1C0TKI5_9GAMM;tr|A0A0S2K3F5|A0A0S2K3F5_9GAMM;tr|A0A166Y1G1|A0A166Y1G1_9GAMM;tr|U1KKG3|U1KKG3_9GAMM;tr|U1J593|U1J593_9GAMM;tr|A0A0U3I9M5|A0A0U3I9M5_9GAMM;tr|A0A0F4QX69|A0A0F4QX69_9GA…
A0A0W1LA21	Pseudoalteromonas	Peptidase M16	N		proteolysis	NaN	NaN	NaN	NaN	NaN	NaN	NaN	NaN	NaN	NaN	19.7437	NaN	3	1	1.3893e-18	4798	tr|A0A0W1LA21|A0A0W1LA21_9GAMM
A0A0W1LB91	Pseudoalteromonas	Peptidase M13	N		proteolysis	NaN	NaN	NaN	NaN	NaN	NaN	NaN	NaN	NaN	NaN	NaN	16.374	8	1	5.7132e-24	4803	tr|A0A0W1LB91|A0A0W1LB91_9GAMM
A4C611	Pseudoalteromonas	Chaperone protein ClpB	N		proteolysis;response to heat;protein processing;protein metabolic process	NaN	NaN	NaN	NaN	NaN	NaN	NaN	NaN	21.1456	NaN	NaN	NaN	11	1	1.877e-38	9227	tr|A4C611|A4C611_9GAMM
F3BEY0	Pseudoalteromonas	Dipeptidyl carboxypeptidase Dcp	N		proteolysis	18.8263	NaN	18.5591	19.2325	19.3697	19.9412	19.5613	18.4837	25.3781	21.0424	20.2553	20.9375	19	1	1.1908e-70	10886	tr|F3BEY0|F3BEY0_PSEHA;tr|N6W1E6|N6W1E6_9GAMM;tr|A0A0P9I5W5|A0A0P9I5W5_9GAMM
F3BJ58	Pseudoalteromonas	Prolyl endopeptidase	N	CE7	proteolysis	NaN	NaN	NaN	NaN	NaN	NaN	NaN	20.3699	NaN	NaN	NaN	NaN	9	1	6.3962e-27	10919	tr|F3BJ58|F3BJ58_PSEHA
G7EG80	Pseudoalteromonas	Lon protease	N		proteolysis;protein quality control for misfolded or incompletely synthesized proteins;protein catabolic process;cellular response to stress	18.7889	18.7435	18.884	19.2581	18.6898	20.7785	20.0423	19.1669	21.9471	20.2471	20.5752	21.8541	26	2	4.4455e-116	11027	tr|G7EG80|G7EG80_9GAMM;tr|U1JBV0|U1JBV0_9GAMM;tr|G7F098|G7F098_9GAMM;tr|G7FZT4|G7FZT4_9GAMM;tr|A0A063KWQ8|A0A063KWQ8_9GAMM;tr|U1L0I5|U1L0I5_9GAMM;tr|A0A0W1KS06|A0A0W1KS06_9GAMM;tr|A0A0W1BGM7|A0A0W1BGM7_9GAMM
G7ELM2	Pseudoalteromonas	PepB aminopeptidase	N		proteolysis;protein metabolic process	NaN	NaN	NaN	18.067	19.0223	22.3381	22.5331	20.0171	24.2177	20.0083	20.7766	22.4322	11	3	1.0253e-87	11067	tr|G7ELM2|G7ELM2_9GAMM;tr|U1KBH0|U1KBH0_9GAMM;tr|G7F9I6|G7F9I6_9GAMM;tr|U1L787|U1L787_9GAMM;tr|A0A0W1LHQ9|A0A0W1LHQ9_9GAMM;tr|A0A0W1BLD6|A0A0W1BLD6_9GAMM;tr|Z5XRF5|Z5XRF5_9GAMM;tr|Q3ILK4|Q3ILK4_PSEHT;tr|N6W2K8|N6W2K8_9GAMM;tr|A0A0U2VBJ4|A0A0U2VBJ4_9GAMM;tr|A0A0Q0GK94|A0A0Q0GK94_9GAMM;tr|A0A0P9H2G3|A0A0P9H2G3_9GAMM;tr|G7ERX1|G7ERX1_9GAMM;tr|A0A162IMB9|A0A162IMB9_9GAMM;tr|A0A0Q0GF13|A0A0Q0GF13_9GAM…
G7F6C6	Pseudoalteromonas	Uncharacterized protein	N		proteolysis	NaN	NaN	NaN	NaN	NaN	NaN	19.4576	NaN	19.5498	NaN	NaN	18.872	5	2	1.1745e-08	11178	tr|G7F6C6|G7F6C6_9GAMM;tr|U1JFE6|U1JFE6_9GAMM;tr|G7EFP0|G7EFP0_9GAMM;tr|Z9K5L2|Z9K5L2_9GAMM;tr|F3BI44|F3BI44_PSEHA;tr|A0A0Q0JIT5|A0A0Q0JIT5_9GAMM;tr|A0A0P9G244|A0A0P9G244_9GAMM;tr|A0A0B2JGE2|A0A0B2JGE2_9GAMM;tr|A0A0W1L7F2|A0A0W1L7F2_9GAMM;tr|Q3IJQ6|Q3IJQ6_PSEHT;tr|A0A0U2NJN2|A0A0U2NJN2_9GAMM;tr|N6W4R2|N6W4R2_9GAMM
G7G2F1	Pseudoalteromonas	Kexin	N		proteolysis	16.7654	16.9834	16.3993	15.9078	16.1325	27.2618	18.4656	16.7902	25.1628	19.9551	17.1311	22.5819	12	9	1.2132e-120	11237	tr|G7G2F1|G7G2F1_9GAMM
L8D7S1	Pseudoalteromonas	ATP-dependent zinc metalloprotease FtsH	N		proteolysis;protein catabolic process;cell division	NaN	NaN	NaN	NaN	NaN	NaN	NaN	NaN	NaN	NaN	20.2941	NaN	9	1	2.846e-35	11266	tr|L8D7S1|L8D7S1_9GAMM;tr|A0A167MWH1|A0A167MWH1_9GAMM;tr|A0A166WRW8|A0A166WRW8_9GAMM;tr|A0A1C0TM52|A0A1C0TM52_9GAMM;tr|A0A1C9XZT0|A0A1C9XZT0_9GAMM;tr|A0A167FL35|A0A167FL35_9GAMM;tr|A0A162BIJ2|A0A162BIJ2_9GAMM;tr|A0A162ADC3|A0A162ADC3_9GAMM;tr|A0A0F6AG08|A0A0F6AG08_9GAMM;tr|A0A0C1MMZ9|A0A0C1MMZ9_9GAMM;tr|V4I115|V4I115_9GAMM
A0A136H969	Neptuniibacter	Uncharacterized protein	N		negative regulation of endopeptidase activity	NaN	NaN	NaN	NaN	NaN	NaN	NaN	NaN	NaN	NaN	NaN	18.6826	2	2	0.00082406	4955	tr|A0A136H969|A0A136H969_9GAMM
A0A136HAY9	Neptuniibacter	Protein HflC	N		proteolysis;regulation of peptidase activity	NaN	NaN	NaN	NaN	NaN	NaN	NaN	NaN	NaN	NaN	NaN	21.1776	6	6	4.9426e-16	4970	tr|A0A136HAY9|A0A136HAY9_9GAMM
A0A136HBW1	Neptuniibacter	ATP-dependent Clp protease proteolytic subunit	N		proteolysis	NaN	NaN	NaN	NaN	NaN	NaN	NaN	NaN	NaN	NaN	NaN	21.487	2	2	4.7019e-06	4979	tr|A0A136HBW1|A0A136HBW1_9GAMM
A0A136HEG5	Neptuniibacter	ATP-dependent protease (Fragment)	N		proteolysis;protein catabolic process	NaN	NaN	NaN	NaN	NaN	NaN	NaN	NaN	NaN	NaN	NaN	19.2716	2	2	6.8907e-09	5006	tr|A0A136HEG5|A0A136HEG5_9GAMM;tr|Q2BQC8|Q2BQC8_NEPCE
A0A136HHG9	Neptuniibacter	Peptidase M16	N		proteolysis	NaN	NaN	NaN	NaN	NaN	NaN	NaN	NaN	NaN	NaN	18.7559	19.5544	5	5	4.1203e-27	5022	tr|A0A136HHG9|A0A136HHG9_9GAMM
A0A0A0F2K3	Lysobacter	Chaperone protein ClpB	N		response to heat;protein processing;protein metabolic process	NaN	NaN	NaN	NaN	NaN	NaN	NaN	NaN	NaN	NaN	NaN	20.1281	7	1	3.7185e-31	1702	tr|A0A0A0F2K3|A0A0A0F2K3_9GAMM
metabolic process - nitrate assimilation
B8CQR5	Shewanella	Oxidoreductase, molybdopterin binding:Mo-co oxidoreductase dimerisation domain protein	N		nitrate assimilation;oxidation-reduction process	NaN	NaN	NaN	NaN	NaN	NaN	NaN	NaN	NaN	NaN	20.6969	20.3725	3	3	2.3542e-09	10422	tr|B8CQR5|B8CQR5_SHEPW
B8CTJ1	Shewanella	Periplasmic nitrate reductase	N		Mo-molybdopterin cofactor biosynthetic process;electron transport chain;nitrate assimilation;oxidation-reduction process	NaN	NaN	NaN	22.5093	NaN	NaN	22.6594	NaN	22.7825	22.924	22.7799	24.8205	10	4	1.4757e-44	10504	tr|B8CTJ1|B8CTJ1_SHEPW;tr|E2F391|E2F391_9GAMM
metabolic process - sulfur compound metabolic process
B8CMW5	Shewanella	Cysteine desulfurase IscS	N		[2Fe-2S] cluster assembly	NaN	NaN	NaN	NaN	NaN	NaN	NaN	NaN	NaN	NaN	NaN	21.9225	7	1	3.5136e-55	592	sp|B8CMW5|ISCS_SHEPW
B8CMW9	Shewanella	Chaperone protein HscA homolog	N		protein folding;iron-sulfur cluster assembly	NaN	NaN	NaN	NaN	NaN	NaN	NaN	NaN	NaN	NaN	20.4171	19.9098	5	3	4.4141e-19	593	sp|B8CMW9|HSCA_SHEPW
A0A0Q0G2L7	Shewanella	Glutathione reductase	N		glutathione metabolic process;electron transport chain;cell redox homeostasis;oxidation-reduction process;cellular oxidant detoxification	NaN	NaN	NaN	NaN	NaN	NaN	NaN	NaN	NaN	NaN	NaN	19.5934	2	1	8.1488e-08	4277	tr|A0A0Q0G2L7|A0A0Q0G2L7_9GAMM
B8CJ33	Shewanella	Dihydropteroate synthase, DHPS:Homocysteine S-methyltransferase:Cobalamin-dependent methionine synthase, B12-binding:Vitamin B12 dependent methionine synthase, activation region:Coenzyme B12-binding	N		methionine biosynthetic process;methylation;pteridine-containing compound metabolic process;cellular metabolic process	NaN	NaN	NaN	NaN	NaN	NaN	NaN	NaN	NaN	NaN	NaN	17.327	3	1	5.2435e-07	9297	tr|B8CJ33|B8CJ33_SHEPW;tr|A8FZS0|A8FZS0_SHESH
A8H3H5	Shewanella	Dihydrolipoyllysine-residue succinyltransferase component of 2-oxoglutarate dehydrogenase complex	N		tricarboxylic acid cycle;metabolic process;L-lysine catabolic process to acetyl-CoA via saccharopine	NaN	NaN	NaN	NaN	NaN	NaN	NaN	NaN	NaN	NaN	19.8289	20.2719	7	2	1.2831e-18	9317	tr|A8H3H5|A8H3H5_SHEPA;tr|A8FX47|A8FX47_SHESH;tr|B1KPG9|B1KPG9_SHEWM;tr|B8CR01|B8CR01_SHEPW;tr|A0A0Q0GK22|A0A0Q0GK22_9GAMM;tr|D4ZM06|D4ZM06_SHEVD;tr|B0TJP9|B0TJP9_SHEHH;tr|A0A094K2B8|A0A094K2B8_9GAMM
A8H811	Shewanella	Methionine synthase	N		methionine biosynthetic process;methylation;pteridine-containing compound metabolic process;cellular metabolic process	NaN	NaN	NaN	NaN	NaN	NaN	NaN	NaN	NaN	NaN	NaN	17.3826	3	1	1.6611e-06	9344	tr|A8H811|A8H811_SHEPA;tr|B0TT67|B0TT67_SHEHH
B8CJT0	Shewanella	Glutamate--cysteine ligase	N		glutathione biosynthetic process	NaN	NaN	NaN	NaN	NaN	NaN	NaN	NaN	NaN	NaN	18.3279	18.6245	3	2	2.8201e-06	10275	tr|B8CJT0|B8CJT0_SHEPW;tr|A9D697|A9D697_9GAMM;tr|D4ZAS8|D4ZAS8_SHEVD;tr|A3QC99|A3QC99_SHELP;sp|Q8EBF9|GSH1_SHEON;tr|Q12PX1|Q12PX1_SHEDO;tr|A0A0C3QR20|A0A0C3QR20_9GAMM;tr|A0A0Q0KMW2|A0A0Q0KMW2_9GAMM;tr|Q085Z0|Q085Z0_SHEFN;tr|A0A119CZ93|A0A119CZ93_SHEFR;tr|Q0HS59|Q0HS59_SHESR;tr|E6XMY7|E6XMY7_SHEP2;tr|A4Y481|A4Y481_SHEPC;tr|A0L015|A0L015_SHESA;tr|A0A0P7L8D1|A0A0P7L8D1_9GAMM;tr|V1DEG2|V1DEG2_9GAMM;t…
B8CLF3	Shewanella	Acetyl-coenzyme A synthetase	N		metabolic process;acetyl-CoA biosynthetic process from acetate	17.8799	NaN	NaN	18.2052	17.8598	NaN	18.206	18.6553	18.5179	18.2881	22.5591	25.427	22	3	7.7107e-141	10308	tr|B8CLF3|B8CLF3_SHEPW
B8CLQ4	Shewanella	Phosphate acetyltransferase	N		acetyl-CoA biosynthetic process;metabolic process	NaN	NaN	NaN	NaN	NaN	NaN	NaN	18.7014	NaN	20.0739	19.7844	20.7705	6	4	9.6668e-22	10316	tr|B8CLQ4|B8CLQ4_SHEPW;tr|B0TKV0|B0TKV0_SHEHH;tr|G0AUZ7|G0AUZ7_9GAMM;tr|B8EEJ0|B8EEJ0_SHEB2;tr|A9L606|A9L606_SHEB9;tr|A3D601|A3D601_SHEB5;tr|A0A165IMS0|A0A165IMS0_9GAMM
B8CLQ5	Shewanella	Acetate kinase	N		organic acid metabolic process;acetyl-CoA biosynthetic process;metabolic process;phosphorylation	NaN	NaN	NaN	NaN	NaN	NaN	NaN	NaN	NaN	20.4551	19.3872	21.9083	6	5	4.0296e-23	10317	tr|B8CLQ5|B8CLQ5_SHEPW
B8CN84	Shewanella	Cysteine synthase	N		cysteine biosynthetic process from serine;cellular amino acid biosynthetic process;cysteine biosynthetic process	18.7725	NaN	NaN	NaN	NaN	NaN	NaN	NaN	19.4437	20.5775	19.6594	22.3585	8	3	8.818e-42	10357	tr|B8CN84|B8CN84_SHEPW;tr|B0TKB8|B0TKB8_SHEHH
B8CPW7	Shewanella	Aspartate-semialdehyde dehydrogenase	N		cellular amino acid biosynthetic process;lysine biosynthetic process;methionine biosynthetic process;threonine biosynthetic process;lysine biosynthetic process via diaminopimelate;isoleucine biosynthetic process;diaminopimelate biosynthetic process;oxidation-reduction process;'de novo' L-methionine biosynthetic process	NaN	NaN	NaN	NaN	NaN	NaN	NaN	NaN	NaN	20.5632	19.1816	20.7537	4	4	6.274e-09	10397	tr|B8CPW7|B8CPW7_SHEPW
B8CTE4	Shewanella	O-acetylhomoserine/O-acetylserine sulfhydrylase	N		cellular amino acid metabolic process;cysteine biosynthetic process;'de novo' L-methionine biosynthetic process	NaN	NaN	NaN	NaN	NaN	NaN	NaN	NaN	NaN	NaN	18.9896	22.3121	6	3	1.8335e-39	10499	tr|B8CTE4|B8CTE4_SHEPW;tr|B1KQT9|B1KQT9_SHEWM;tr|A0A0Q0PF32|A0A0Q0PF32_9GAMM;tr|D4ZAZ8|D4ZAZ8_SHEVD;tr|A8FYG4|A8FYG4_SHESH;tr|A0A0C3LSV8|A0A0C3LSV8_9GAMM
B8CV71	Shewanella	Glutathione reductase, animal and bacterial	N		glutathione metabolic process;electron transport chain;cell redox homeostasis;oxidation-reduction process;cellular oxidant detoxification	NaN	NaN	NaN	NaN	NaN	NaN	NaN	NaN	NaN	NaN	NaN	18.9264	2	1	4.4961e-08	10532	tr|B8CV71|B8CV71_SHEPW
A0A1A8TIP7	Marinomonas	Acetyl-coenzyme A synthetase	N		metabolic process;acetyl-CoA biosynthetic process from acetate	NaN	NaN	NaN	NaN	NaN	NaN	NaN	NaN	NaN	NaN	NaN	21.3324	3	1	1.1147e-44	5501	tr|A0A1A8TIP7|A0A1A8TIP7_9GAMM
W1RPW4	Marinomonas	Acetyl-coenzyme A synthetase	N		metabolic process;acetyl-CoA biosynthetic process from acetate	17.7613	18.3629	17.983	18.5685	18.6844	NaN	NaN	NaN	NaN	NaN	17.3309	21.8713	11	4	1.1157e-73	11599	tr|W1RPW4|W1RPW4_9GAMM;tr|A0A1M4V0K0|A0A1M4V0K0_9GAMM;sp|A6VZN8|ACSA_MARMS
X7E7G0	Marinomonas	Acetyl-coenzyme A synthetase	N		metabolic process;acetyl-CoA biosynthetic process from acetate	NaN	NaN	NaN	NaN	NaN	NaN	NaN	NaN	NaN	NaN	21.667	NaN	9	1	9.8528e-46	11669	tr|X7E7G0|X7E7G0_9GAMM
A0A1M7ID96	Halomonas	2-oxoglutarate dehydrogenase E2 component	N		tricarboxylic acid cycle;metabolic process;L-lysine catabolic process to acetyl-CoA via saccharopine	NaN	NaN	21.9637	NaN	NaN	NaN	NaN	NaN	NaN	NaN	NaN	NaN	3	1	4.0071e-05	6081	tr|A0A1M7ID96|A0A1M7ID96_9GAMM;tr|A0A1H5Y8A4|A0A1H5Y8A4_9GAMM;tr|A0A0D7V1P6|A0A0D7V1P6_9GAMM;tr|A0A0B1PZ06|A0A0B1PZ06_9GAMM;tr|G9EC08|G9EC08_9GAMM;tr|A0A1M7MEX3|A0A1M7MEX3_9GAMM;tr|A0A098RBD5|A0A098RBD5_9GAMM;tr|A0A1A9R6A4|A0A1A9R6A4_9GAMM;tr|U7NHZ3|U7NHZ3_9GAMM;tr|W1N477|W1N477_9GAMM;tr|A0A060B864|A0A060B864_9GAMM;tr|A0A109UMI1|A0A109UMI1_9GAMM;tr|H0J2C5|H0J2C5_9GAMM;tr|A0A1J8PDQ3|A0A1J8PDQ3_9GA…
U3AVW6	Vibrio	Lipoyl synthase	N		lipoate biosynthetic process;protein lipoylation	NaN	NaN	NaN	NaN	18.9542	20.2339	18.5367	20.8775	20.1794	NaN	19.7161	20.5747	4	2	9.9544e-13	357	tr|U3AVW6|U3AVW6_9VIBR;tr|D0HF81|D0HF81_VIBMI;tr|U5A7A6|U5A7A6_9VIBR;tr|U0ET25|U0ET25_9VIBR;tr|M7QRN0|M7QRN0_VIBHA;tr|M5N856|M5N856_VIBMI;tr|L8XL90|L8XL90_9VIBR;tr|K5W6B2|K5W6B2_9VIBR;tr|K5UX35|K5UX35_9VIBR;tr|K5U2X7|K5U2X7_9VIBR;tr|H2IFU9|H2IFU9_VIBSJ;tr|F9T907|F9T907_9VIBR;tr|F9SBB1|F9SBB1_VIBSP;tr|E8M0P3|E8M0P3_9VIBR;tr|E3BII2|E3BII2_9VIBR;tr|D2YQK3|D2YQK3_VIBMI;tr|D0XB28|D0XB28_VIBH1;tr|C9QMD…
A3USW2	Vibrio	Cysteine desulfurase IscS	N		[2Fe-2S] cluster assembly	19.3132	18.0419	18.515	21.1577	23.218	21.8726	24.6959	26.311	24.2833	23.8365	24.7552	24.8974	19	4	2.8057e-188	500	tr|A3USW2|A3USW2_VIBS1;tr|A0A1C3J292|A0A1C3J292_9VIBR;tr|A0A1C3IKK5|A0A1C3IKK5_9VIBR;tr|A0A1B9QKZ5|A0A1B9QKZ5_VIBSP;tr|A0A1A6L435|A0A1A6L435_9VIBR;tr|A0A0T7EKB0|A0A0T7EKB0_9VIBR;tr|A0A0T7DSY0|A0A0T7DSY0_9VIBR;tr|A0A0T7D827|A0A0T7D827_9VIBR;tr|A0A0P6ZL56|A0A0P6ZL56_VIBSP;sp|B7VJS6|ISCS_VIBTL;tr|A0A1C3JL71|A0A1C3JL71_9VIBR;tr|A0A1B9QJT5|A0A1B9QJT5_9VIBR;tr|U5A8W2|U5A8W2_9VIBR;tr|A0A1D2YEW8|A0A1D2YE…
A0A0H0Y4Q2	Vibrio	1-deoxy-D-xylulose-5-phosphate synthase	N		metabolic process;isoprenoid biosynthetic process;thiamine biosynthetic process;terpenoid biosynthetic process;1-deoxy-D-xylulose 5-phosphate biosynthetic process	NaN	NaN	NaN	NaN	NaN	NaN	NaN	NaN	NaN	NaN	NaN	16.658	2	1	1.0287e-05	766	tr|A0A0H0Y4Q2|A0A0H0Y4Q2_VIBVL;tr|A0A087IH19|A0A087IH19_VIBVL;sp|Q8DFA3|DXS_VIBVU;sp|Q7MN49|DXS_VIBVY;tr|Z2EEU4|Z2EEU4_VIBPH;tr|A6B9Y5|A6B9Y5_VIBPQ;tr|A0A090SK52|A0A090SK52_9VIBR;tr|A0A090RWG2|A0A090RWG2_9VIBR;tr|A0A090PCX2|A0A090PCX2_9VIBR;tr|A0A1D2YKU7|A0A1D2YKU7_9VIBR;tr|E8LZQ2|E8LZQ2_9VIBR;tr|D0XDB5|D0XDB5_VIBH1;tr|U3BG84|U3BG84_VIBPR;tr|U0G2F4|U0G2F4_9VIBR;tr|S7IBC5|S7IBC5_VIBFL;tr|S5IJP9|S5…
A0A0H7BRF9	Vibrio	Glutathione synthetase	N		glutathione biosynthetic process	NaN	NaN	NaN	NaN	16.0095	NaN	NaN	NaN	NaN	NaN	NaN	NaN	2	1	6.3039e-09	788	tr|A0A0H7BRF9|A0A0H7BRF9_VIBCL;tr|A0A0H6URX8|A0A0H6URX8_VIBCL;tr|M5NEP1|M5NEP1_VIBMI;tr|D7HDH1|D7HDH1_VIBCL;tr|D2YM29|D2YM29_VIBMI;tr|D2YE52|D2YE52_VIBMI;tr|D0IJR4|D0IJR4_9VIBR;tr|D0HC28|D0HC28_VIBMI;tr|C3LRY5|C3LRY5_VIBCM;tr|C2HTY4|C2HTY4_VIBAB;tr|A0A0X8M4H7|A0A0X8M4H7_VIBMI;tr|A0A0X1L2J8|A0A0X1L2J8_VIBCO;tr|A0A0Q0TBU3|A0A0Q0TBU3_9VIBR;tr|A0A0Q0Q3H1|A0A0Q0Q3H1_VIBCL;tr|A0A0K9UN74|A0A0K9UN74_VIBC…
D0X1Y0	Vibrio	Dihydrolipoyllysine-residue succinyltransferase component of 2-oxoglutarate dehydrogenase complex	N		tricarboxylic acid cycle;metabolic process;L-lysine catabolic process to acetyl-CoA via saccharopine	NaN	NaN	NaN	NaN	NaN	NaN	NaN	19.1329	21.3995	NaN	19.3065	21.3581	14	2	1.7288e-67	798	tr|D0X1Y0|D0X1Y0_VIBAL;tr|A7K461|A7K461_VIBAE;tr|A0A0T7EVJ0|A0A0T7EVJ0_9VIBR;tr|A0A0N0CCW6|A0A0N0CCW6_VIBPH;tr|A0A0H0YA30|A0A0H0YA30_VIBAL;tr|A0A0G9LZU0|A0A0G9LZU0_VIBAL;tr|A0A034TW71|A0A034TW71_9VIBR;tr|A0A034TB33|A0A034TB33_9VIBR
V5EYW8	Vibrio	Methylenetetrahydrofolate reductase	N		methionine metabolic process;cellular amino acid biosynthetic process;methionine biosynthetic process;tetrahydrofolate interconversion;oxidation-reduction process	NaN	NaN	NaN	NaN	20.3217	NaN	NaN	20.1811	NaN	NaN	20.2397	20.4896	4	4	5.4166e-11	826	tr|V5EYW8|V5EYW8_9VIBR;tr|A0A1A6KUN2|A0A1A6KUN2_9VIBR;tr|X7R9D6|X7R9D6_VIBPH;tr|S5IHF5|S5IHF5_VIBPH;tr|Q87L52|Q87L52_VIBPA;tr|D0WSI6|D0WSI6_VIBAL;tr|D0M6C9|D0M6C9_VIBAE;tr|A6B5U1|A6B5U1_VIBPQ;tr|A0A0N0CCK9|A0A0N0CCK9_VIBPH;tr|A0A0H0Y7J5|A0A0H0Y7J5_VIBAL;tr|A0A0G9LY41|A0A0G9LY41_VIBAL;tr|A0A0F6LTA1|A0A0F6LTA1_VIBPH;tr|A0A0D1FNW1|A0A0D1FNW1_VIBPH;tr|A0A0D1ELY4|A0A0D1ELY4_VIBPH;tr|A0A0D1DAU3|A0A0D1D…
A3UQV1	Vibrio	Serine acetyltransferase	N		cysteine biosynthetic process from serine	NaN	NaN	NaN	NaN	NaN	NaN	NaN	21.9083	20.6622	NaN	21.0517	21.1225	3	3	5.2411e-06	1294	tr|A3UQV1|A3UQV1_VIBS1;tr|A0A1D2YQR5|A0A1D2YQR5_9VIBR;tr|A0A1D2YDE4|A0A1D2YDE4_9VIBR;tr|A0A1D2XYP8|A0A1D2XYP8_9VIBR;tr|A0A1C3JC27|A0A1C3JC27_9VIBR;tr|A0A1C3IV72|A0A1C3IV72_9VIBR;tr|A0A1C3IIV8|A0A1C3IIV8_9VIBR;tr|A0A1B9QKY4|A0A1B9QKY4_VIBSP;tr|A0A1B9Q154|A0A1B9Q154_9VIBR;tr|A0A1B1BQV6|A0A1B1BQV6_9VIBR;tr|A0A1A6KK82|A0A1A6KK82_9VIBR;tr|A0A0T7EIH8|A0A0T7EIH8_9VIBR;tr|A0A0T7EDC2|A0A0T7EDC2_9VIBR;tr|A…
A0A066UW67	Vibrio	Cysteine synthase	N		cysteine biosynthetic process from serine;cellular amino acid biosynthetic process;cysteine biosynthetic process	NaN	NaN	NaN	NaN	NaN	NaN	NaN	19.3714	NaN	NaN	NaN	NaN	4	1	2.3736e-14	1356	tr|A0A066UW67|A0A066UW67_9VIBR
A0A067BHM5	Vibrio	Acetyl-coenzyme A synthetase	N		metabolic process;acetyl-CoA biosynthetic process from acetate	NaN	NaN	NaN	NaN	NaN	NaN	18.5819	17.9149	18.7674	NaN	18.0962	22.0377	6	1	5.667e-51	1384	tr|A0A067BHM5|A0A067BHM5_9VIBR;tr|A0A0H6W4I2|A0A0H6W4I2_VIBCL;tr|A0A0H6IP82|A0A0H6IP82_VIBCL;tr|A0A0H8SGR8|A0A0H8SGR8_VIBCL;tr|A0A0H8P6Y8|A0A0H8P6Y8_VIBCL;tr|A0A0H6NSB7|A0A0H6NSB7_VIBCL;tr|A0A0H6WS72|A0A0H6WS72_VIBCL;tr|A0A0H6HPF7|A0A0H6HPF7_VIBCL;tr|A0A0N8UJP6|A0A0N8UJP6_VIBCL;tr|A0A0K9UM78|A0A0K9UM78_VIBCL;tr|A0A0H7D8K0|A0A0H7D8K0_VIBCL;tr|A0A0H6H450|A0A0H6H450_VIBCL;tr|A0A085PGU8|A0A085PGU8_VI…
A0A0B8P4Y3	Vibrio	S-adenosylmethionine synthase	N		S-adenosylmethionine biosynthetic process;one-carbon metabolic process	NaN	NaN	NaN	NaN	NaN	NaN	NaN	19.297	NaN	NaN	NaN	NaN	16	1	6.155e-63	2235	tr|A0A0B8P4Y3|A0A0B8P4Y3_9VIBR;tr|A0A0B8PRR9|A0A0B8PRR9_9VIBR;tr|A0A0B8PMV2|A0A0B8PMV2_9VIBR;tr|U3BIA9|U3BIA9_VIBPR;tr|V5FPT6|V5FPT6_9VIBR;tr|U3AF76|U3AF76_9VIBR;tr|U4JTX4|U4JTX4_9VIBR;tr|U4EBA1|U4EBA1_9VIBR;tr|A0A1A6L5P0|A0A1A6L5P0_9VIBR;tr|A0A191W7J4|A0A191W7J4_VIBAN;tr|F7YQP3|F7YQP3_VIBA7
A0A0C2NLT5	Vibrio	Cysteine synthase	N		cysteine biosynthetic process from serine;cellular amino acid biosynthetic process;cysteine biosynthetic process	NaN	NaN	NaN	NaN	19.0884	NaN	NaN	NaN	NaN	NaN	16.7276	20.8011	2	1	1.0682e-11	2294	tr|A0A0C2NLT5|A0A0C2NLT5_9VIBR
A0A177Y0A6	Vibrio	Acetyl-coenzyme A synthetase	N		metabolic process;acetyl-CoA biosynthetic process from acetate	NaN	NaN	NaN	17.6899	18.9787	19.3657	21.0122	24.195	20.39	20.211	22.1197	23.4369	17	1	5.8181e-211	2502	tr|A0A177Y0A6|A0A177Y0A6_9VIBR;tr|A0A0H2N9Y4|A0A0H2N9Y4_9VIBR;tr|A0A0M0IP78|A0A0M0IP78_9VIBR;tr|F9T0L2|F9T0L2_9VIBR;tr|E8M9X1|E8M9X1_9VIBR;tr|C9QDB6|C9QDB6_VIBOR;tr|B8K6E5|B8K6E5_9VIBR;tr|A0A178JBN3|A0A178JBN3_9VIBR;tr|A0A0A6QNX9|A0A0A6QNX9_9VIBR;tr|A0A0A5I658|A0A0A5I658_9VIBR;tr|A0A0A5HSI2|A0A0A5HSI2_9VIBR
A3ULC6	Vibrio	Thiamine pyrophosphate enzyme, Sulphoacetaldehyde acetyltransferase	N		taurine catabolic process	17.5151	20.4304	21.1974	19.283	19.499	20.4846	26.6468	28.0098	27.4526	23.1324	24.9637	25.2904	37	22	2.7124e-262	2552	tr|A3ULC6|A3ULC6_VIBS1;tr|A0A1D2YFL4|A0A1D2YFL4_9VIBR;tr|A0A1C3JFV6|A0A1C3JFV6_9VIBR;tr|A0A1C3IQ01|A0A1C3IQ01_9VIBR;tr|A0A1C3IHM8|A0A1C3IHM8_9VIBR;tr|A0A1A6J9B4|A0A1A6J9B4_9VIBR;tr|A0A0T7EQ28|A0A0T7EQ28_9VIBR;tr|A0A0P6YEN8|A0A0P6YEN8_VIBSP;tr|A0A0L1L3X2|A0A0L1L3X2_9VIBR;tr|A0A1A6LDK3|A0A1A6LDK3_VIBSP;tr|U4ZYG6|U4ZYG6_9VIBR;tr|A0A1D2Y6Z9|A0A1D2Y6Z9_9VIBR;tr|A0A1B1BZ21|A0A1B1BZ21_9VIBR;tr|A0A0T7DNI…
A0A0M3EDQ3	Vibrio	Acetyl-coenzyme A synthetase	N		metabolic process;acetyl-CoA biosynthetic process from acetate	NaN	NaN	NaN	18.8338	19.1185	19.9228	21.2413	23.5736	21.6643	20.3702	23.2388	23.8571	6	2	1.3964e-35	2967	tr|A0A0M3EDQ3|A0A0M3EDQ3_VIBPH
A3UWB0	Vibrio	Acetyl-coenzyme A synthetase	N		metabolic process;acetyl-CoA biosynthetic process from acetate	19.5423	20.9931	20.3226	22.0655	23.2929	23.7132	26.0176	27.5724	26.1278	23.9417	26.7713	27.1447	34	1	0	3510	tr|A3UWB0|A3UWB0_VIBS1;tr|A0A1B9Q8B3|A0A1B9Q8B3_9VIBR;tr|A0A1A6IP87|A0A1A6IP87_9VIBR;tr|A0A0N8GVL6|A0A0N8GVL6_VIBSP;tr|B7VM48|B7VM48_VIBTL;tr|A0A1D2YKY5|A0A1D2YKY5_9VIBR;tr|A0A1D2YFB1|A0A1D2YFB1_9VIBR;tr|A0A1D2Y4H8|A0A1D2Y4H8_9VIBR;tr|A0A1D2XQK1|A0A1D2XQK1_9VIBR;tr|A0A1C3IYR2|A0A1C3IYR2_9VIBR;tr|A0A1B9Q2K2|A0A1B9Q2K2_9VIBR;tr|A0A1B1BS52|A0A1B1BS52_9VIBR;tr|A0A0T7DQP6|A0A0T7DQP6_9VIBR;tr|A0A0T7D2H…
A0A1B9QBI1	Vibrio	Cysteine synthase	N		cellular amino acid metabolic process;cysteine biosynthetic process from serine	NaN	NaN	NaN	NaN	NaN	NaN	19.2585	19.6982	19.7679	20.4179	20.6074	19.6483	5	1	8.8627e-15	3542	tr|A0A1B9QBI1|A0A1B9QBI1_VIBSP;tr|A0A1A6JC17|A0A1A6JC17_9VIBR;tr|A0A0T7ECI4|A0A0T7ECI4_9VIBR;tr|A0A0N8GWB8|A0A0N8GWB8_VIBSP;tr|A0A1C3IQR7|A0A1C3IQR7_9VIBR
A3UZE6	Vibrio	ATP-dependent dethiobiotin synthetase BioD	N		biotin biosynthetic process	NaN	NaN	NaN	NaN	NaN	NaN	NaN	NaN	NaN	NaN	19.9812	NaN	2	2	4.0635e-06	3563	tr|A3UZE6|A3UZE6_VIBS1;tr|A0A1C3IIH7|A0A1C3IIH7_9VIBR;tr|A0A1B9Q4T8|A0A1B9Q4T8_9VIBR;tr|A0A1A6LZ69|A0A1A6LZ69_VIBSP;tr|A0A0N8GWV2|A0A0N8GWV2_VIBSP;tr|B7VH13|B7VH13_VIBTL;tr|A0A1A6J2G8|A0A1A6J2G8_9VIBR;tr|A0A1C3IWM3|A0A1C3IWM3_9VIBR
A3UZV2	Vibrio	tRNA sulfurtransferase	N		thiamine biosynthetic process;thiamine diphosphate biosynthetic process;tRNA thio-modification;thiazole biosynthetic process	18.4643	NaN	19.8492	17.6651	18.6011	19.2307	20.4597	22.3527	21.2062	NaN	23.825	23.7294	16	2	7.1593e-142	3702	tr|A3UZV2|A3UZV2_VIBS1;tr|A0A1C3ILF5|A0A1C3ILF5_9VIBR;tr|A0A0P6YN26|A0A0P6YN26_VIBSP;tr|A0A1B9QMX2|A0A1B9QMX2_VIBSP;tr|A0A1A6LZ09|A0A1A6LZ09_VIBSP
A3UPA1	Vibrio	Fe/S biogenesis protein NfuA	N		iron-sulfur cluster assembly;protein maturation	18.7658	19.7199	NaN	19.265	19.8691	20.1751	20.7657	23.0413	21.2544	21.0862	21.219	23.6833	6	6	3.611e-47	3738	tr|A3UPA1|A3UPA1_VIBS1;tr|A0A1B9PVI2|A0A1B9PVI2_9VIBR;tr|A0A1A6KKD3|A0A1A6KKD3_9VIBR;tr|A0A0P6YQS5|A0A0P6YQS5_VIBSP;tr|A0A1C3IUU9|A0A1C3IUU9_9VIBR;tr|A0A1C3IS38|A0A1C3IS38_9VIBR;tr|B7VHG9|B7VHG9_VIBTL;tr|A0A109DBK4|A0A109DBK4_9VIBR;tr|A0A0L1L6G0|A0A0L1L6G0_9VIBR;tr|F9SJC6|F9SJC6_VIBSP;tr|A0A1D2YNM8|A0A1D2YNM8_9VIBR;tr|A0A1D2YDP0|A0A1D2YDP0_9VIBR;tr|A0A1D2XWU2|A0A1D2XWU2_9VIBR;tr|A0A1D2XLA3|A0A1D2…
A3UUV9	Vibrio	Acetyl-coenzyme A carboxylase carboxyl transferase subunit alpha	N		lipid metabolic process;fatty acid metabolic process;fatty acid biosynthetic process;malonyl-CoA biosynthetic process	19.7251	17.1113	19.3303	19.2559	20.5381	20.0014	21.0999	23.3623	21.7656	22.3353	23.4656	23.4575	12	7	1.8722e-114	3780	tr|A3UUV9|A3UUV9_VIBS1;tr|A0A1C3IL53|A0A1C3IL53_9VIBR;tr|A0A0P6YT40|A0A0P6YT40_VIBSP;tr|A0A1C3IRU0|A0A1C3IRU0_9VIBR;sp|B7VIQ2|ACCA_VIBTL;tr|A0A1B9PU16|A0A1B9PU16_9VIBR;tr|A0A1A6JD63|A0A1A6JD63_9VIBR;tr|F9SD54|F9SD54_VIBSP;tr|A0A1D2YNV4|A0A1D2YNV4_9VIBR;tr|A0A1D2YB97|A0A1D2YB97_9VIBR;tr|A0A1D2XT99|A0A1D2XT99_9VIBR;tr|A0A1D2XIW6|A0A1D2XIW6_9VIBR;tr|A0A1C3J8F8|A0A1C3J8F8_9VIBR;tr|A0A1B9Q5A8|A0A1B9Q5…
A3UZR2	Vibrio	Acetyl-coenzyme A carboxylase carboxyl transferase subunit beta	N		lipid metabolic process;fatty acid metabolic process;fatty acid biosynthetic process;malonyl-CoA biosynthetic process	18.6653	19.5674	19.4959	19.2828	20.4013	20.2309	20.9732	24.4983	21.9602	23.2167	23.9345	24.0901	13	12	7.4178e-67	3809	tr|A3UZR2|A3UZR2_VIBS1;tr|A0A1C3IKA1|A0A1C3IKA1_9VIBR;tr|A0A1B9QQU6|A0A1B9QQU6_VIBSP;tr|A0A0P6YVY8|A0A0P6YVY8_VIBSP;tr|A0A1D2YLY7|A0A1D2YLY7_9VIBR;tr|A0A1D2YBP0|A0A1D2YBP0_9VIBR;tr|A0A1D2XS99|A0A1D2XS99_9VIBR;tr|A0A1D2XJ88|A0A1D2XJ88_9VIBR;tr|A0A1C3JAJ7|A0A1C3JAJ7_9VIBR;tr|A0A1B9QJ85|A0A1B9QJ85_9VIBR;tr|A0A1B9PXS8|A0A1B9PXS8_9VIBR;tr|A0A1B1BTM0|A0A1B1BTM0_9VIBR;tr|A0A1A6JFV9|A0A1A6JFV9_9VIBR;tr|A…
A3UZR5	Vibrio	Aspartate-semialdehyde dehydrogenase	N		cellular amino acid metabolic process;cellular amino acid biosynthetic process;lysine biosynthetic process;methionine biosynthetic process;threonine biosynthetic process;lysine biosynthetic process via diaminopimelate;isoleucine biosynthetic process;diaminopimelate biosynthetic process;oxidation-reduction process;'de novo' L-methionine biosynthetic process	19.4095	NaN	NaN	19.3577	21.0071	20.0374	20.8624	22.6947	21.3208	20.7315	22.5088	22.4582	10	1	2.7607e-79	3942	tr|A3UZR5|A3UZR5_VIBS1;tr|A0A1C3IKT0|A0A1C3IKT0_9VIBR;tr|A0A1B9QM27|A0A1B9QM27_VIBSP;tr|A0A0P6Z520|A0A0P6Z520_VIBSP;tr|F9SC15|F9SC15_VIBSP;tr|A0A162HV67|A0A162HV67_9VIBR
A0A0P6Z596	Vibrio	Dihydrolipoyllysine-residue succinyltransferase component of 2-oxoglutarate dehydrogenase complex	N		tricarboxylic acid cycle;metabolic process;L-lysine catabolic process to acetyl-CoA via saccharopine	NaN	NaN	NaN	NaN	NaN	NaN	NaN	17.7299	NaN	NaN	NaN	NaN	24	1	7.7321e-174	3950	tr|A0A0P6Z596|A0A0P6Z596_VIBSP;tr|E3BPS6|E3BPS6_9VIBR;tr|U3ARK4|U3ARK4_9VIBR;tr|A0A090PCW0|A0A090PCW0_9VIBR;tr|H2IGP0|H2IGP0_VIBSJ;tr|A0A1B1EAS6|A0A1B1EAS6_VIBNA;tr|A0A0S3EL51|A0A0S3EL51_VIBNA;tr|A0A0M0HZL8|A0A0M0HZL8_9VIBR;tr|A8T7Y8|A8T7Y8_9VIBR;tr|A6D5U3|A6D5U3_9VIBR;tr|A0A1A7UWA9|A0A1A7UWA9_9VIBR;tr|A0A165J7W3|A0A165J7W3_9VIBR;tr|A0A084TE86|A0A084TE86_9VIBR;tr|A0A090SQS5|A0A090SQS5_9VIBR;tr|U3…
A3USW6	Vibrio	Chaperone protein HscA homolog	N		protein folding;iron-sulfur cluster assembly	NaN	NaN	NaN	NaN	NaN	NaN	NaN	NaN	NaN	NaN	19.6525	NaN	16	1	1.0116e-66	3965	tr|A3USW6|A3USW6_VIBS1;tr|A0A1B9QKQ0|A0A1B9QKQ0_VIBSP;tr|A0A0P6Z5U6|A0A0P6Z5U6_VIBSP;tr|A0A1C3IKK1|A0A1C3IKK1_9VIBR;tr|A0A1B9QJT0|A0A1B9QJT0_9VIBR;tr|A0A1A6IS57|A0A1A6IS57_9VIBR;tr|A0A109D8E7|A0A109D8E7_9VIBR;tr|U5A1C3|U5A1C3_9VIBR;tr|A0A1D2YEV9|A0A1D2YEV9_9VIBR;tr|A0A1D2YE05|A0A1D2YE05_9VIBR;tr|A0A1D2XZ62|A0A1D2XZ62_9VIBR;tr|A0A1D2XGM0|A0A1D2XGM0_9VIBR;tr|A0A1B9PZS1|A0A1B9PZS1_9VIBR;tr|A0A1B1BXY…
A3UP40	Vibrio	Glutathione reductase	N		glutathione metabolic process;electron transport chain;cell redox homeostasis;oxidation-reduction process;cellular oxidant detoxification	NaN	NaN	NaN	NaN	NaN	NaN	NaN	NaN	NaN	NaN	NaN	19.7584	9	1	1.0816e-81	3977	tr|A3UP40|A3UP40_VIBS1;tr|A0A1C3J5Q7|A0A1C3J5Q7_9VIBR;tr|A0A1C3IWS0|A0A1C3IWS0_9VIBR;tr|A0A1A6IVB2|A0A1A6IVB2_9VIBR;tr|A0A0P6Z6F0|A0A0P6Z6F0_VIBSP;tr|B7VHA5|B7VHA5_VIBTL
A3UX61	Vibrio	Acetate kinase	N		organic acid metabolic process;acetyl-CoA biosynthetic process;metabolic process;phosphorylation	19.686	18.4713	18.9773	21.2427	22.3201	21.0236	23.0742	24.9106	23.7112	23.4584	24.4201	25.0938	16	8	4.1958e-144	3996	tr|A3UX61|A3UX61_VIBS1;tr|A0A1C3IJS7|A0A1C3IJS7_9VIBR;tr|A0A0P6Z7D8|A0A0P6Z7D8_VIBSP;tr|A0A109DAC6|A0A109DAC6_9VIBR;tr|U5A916|U5A916_9VIBR;tr|A0A1D2YPJ8|A0A1D2YPJ8_9VIBR;tr|A0A1D2YBW6|A0A1D2YBW6_9VIBR;tr|A0A1D2Y1Z0|A0A1D2Y1Z0_9VIBR;tr|A0A1D2XFM8|A0A1D2XFM8_9VIBR;tr|A0A1C3JG51|A0A1C3JG51_9VIBR;tr|A0A1B9Q9R0|A0A1B9Q9R0_9VIBR;tr|A0A1B9Q5R9|A0A1B9Q5R9_9VIBR;tr|A0A1B1BUE9|A0A1B1BUE9_9VIBR;tr|A0A1A6LJZ…
A3UZ42	Vibrio	S-adenosylmethionine synthase	N		S-adenosylmethionine biosynthetic process;one-carbon metabolic process	19.2716	19.9727	19.3185	20.3041	21.5161	20.5739	22.2281	25.2642	23.2883	23.8079	24.4997	24.3147	21	4	8.1641e-94	4012	tr|A3UZ42|A3UZ42_VIBS1;tr|A0A1C3J643|A0A1C3J643_9VIBR;tr|A0A0P6Z8K1|A0A0P6Z8K1_VIBSP;tr|A0A066UZQ8|A0A066UZQ8_9VIBR;tr|A0A1A6LGW9|A0A1A6LGW9_9VIBR;tr|U5A225|U5A225_9VIBR;tr|A0A0L1L491|A0A0L1L491_9VIBR;tr|A0A0A5HS40|A0A0A5HS40_9VIBR;tr|F9SE07|F9SE07_VIBSP;tr|A0A1B9QB84|A0A1B9QB84_9VIBR;tr|A0A1D2YF58|A0A1D2YF58_9VIBR;tr|A0A1D2YAJ9|A0A1D2YAJ9_9VIBR;tr|A0A1D2XTC2|A0A1D2XTC2_9VIBR;tr|A0A1D2XKR4|A0A1D2…
A3UZX7	Vibrio	5-methyltetrahydrofolate--homocysteine methyltransferase	N		methionine biosynthetic process;methylation;pteridine-containing compound metabolic process;cellular metabolic process	NaN	20.6768	20.0243	19.6526	20.9504	20.4675	19.5672	21.2795	20.3068	20.3673	20.3808	22.5543	16	14	1.2166e-34	4165	tr|A3UZX7|A3UZX7_VIBS1;tr|A0A1B9QK32|A0A1B9QK32_VIBSP;tr|A0A0P6ZM09|A0A0P6ZM09_VIBSP;tr|A0A1C3ISQ7|A0A1C3ISQ7_9VIBR;tr|A0A1A6LEA0|A0A1A6LEA0_VIBSP;tr|B7VI88|B7VI88_VIBTL;tr|A0A1C3J1V2|A0A1C3J1V2_9VIBR;tr|A0A1A6IUS3|A0A1A6IUS3_9VIBR;tr|A0A1C3JCY1|A0A1C3JCY1_9VIBR;tr|A0A1B9PZX8|A0A1B9PZX8_9VIBR;tr|U5A2Y5|U5A2Y5_9VIBR;tr|A0A1D2YER6|A0A1D2YER6_9VIBR;tr|A0A1D2XX39|A0A1D2XX39_9VIBR;tr|A0A1D2XP51|A0A1D2…
A0A120DFX6	Vibrio	Phosphomethylpyrimidine synthase	N		thiamine biosynthetic process;thiamine diphosphate biosynthetic process	NaN	NaN	NaN	NaN	NaN	20.5806	NaN	20.3156	20.0768	NaN	NaN	NaN	4	4	2.9119e-08	4894	tr|A0A120DFX6|A0A120DFX6_9VIBR;tr|U5A0X3|U5A0X3_9VIBR;tr|F9SIQ5|F9SIQ5_VIBSP;tr|A3UY01|A3UY01_VIBS1;tr|A0A1D2YCW7|A0A1D2YCW7_9VIBR;tr|A0A1D2Y7Y2|A0A1D2Y7Y2_9VIBR;tr|A0A1D2XWC8|A0A1D2XWC8_9VIBR;tr|A0A1D2XIF1|A0A1D2XIF1_9VIBR;tr|A0A1C3JH92|A0A1C3JH92_9VIBR;tr|A0A1C3J677|A0A1C3J677_9VIBR;tr|A0A1B9QK79|A0A1B9QK79_VIBSP;tr|A0A1B9QCD0|A0A1B9QCD0_9VIBR;tr|A0A1B1BRT6|A0A1B1BRT6_9VIBR;tr|A0A1A6LUF1|A0A1A6…
A0A191W783	Vibrio	Glutathione-disulfide reductase	N		glutathione metabolic process;electron transport chain;cell redox homeostasis;oxidation-reduction process;cellular oxidant detoxification	NaN	NaN	NaN	NaN	NaN	NaN	NaN	NaN	NaN	17.7972	NaN	NaN	2	1	0.00028282	5208	tr|A0A191W783|A0A191W783_VIBAN;tr|V5FA26|V5FA26_9VIBR;tr|U3B3F4|U3B3F4_9VIBR;tr|C9P8Y2|C9P8Y2_VIBME
A3UWH8	Vibrio	Sulfite reductase [NADPH] hemoprotein beta-component	N		sulfate assimilation;cellular amino acid biosynthetic process;cysteine biosynthetic process;oxidation-reduction process;hydrogen sulfide biosynthetic process	NaN	NaN	NaN	NaN	NaN	NaN	NaN	18.4286	NaN	NaN	NaN	20.6975	10	10	1.6675e-25	5249	tr|A3UWH8|A3UWH8_VIBS1;tr|A0A1C3IW10|A0A1C3IW10_9VIBR;tr|A0A1B9QGG9|A0A1B9QGG9_VIBSP;tr|A0A1A6IUN3|A0A1A6IUN3_9VIBR;tr|A0A1B9QAG8|A0A1B9QAG8_9VIBR;tr|A0A1C3IVV9|A0A1C3IVV9_9VIBR;tr|A0A1A6LWT5|A0A1A6LWT5_VIBSP;tr|U5A4E5|U5A4E5_9VIBR;tr|A0A0P6Z2Q6|A0A0P6Z2Q6_VIBSP;tr|A0A1D2XVA9|A0A1D2XVA9_9VIBR;tr|A0A1D2XLA9|A0A1D2XLA9_9VIBR;sp|B7VI85|CYSI_VIBTL;tr|A0A1D2YDP7|A0A1D2YDP7_9VIBR;tr|A0A1D2YF09|A0A1D2YF…
A0A1A6M2R6	Vibrio	Aspartate-semialdehyde dehydrogenase	N		cellular amino acid metabolic process;cellular amino acid biosynthetic process;lysine biosynthetic process;methionine biosynthetic process;threonine biosynthetic process;lysine biosynthetic process via diaminopimelate;isoleucine biosynthetic process;diaminopimelate biosynthetic process;oxidation-reduction process;'de novo' L-methionine biosynthetic process	NaN	NaN	NaN	16.5294	NaN	NaN	NaN	NaN	18.0936	NaN	16.505	19.0181	9	2	6.026e-69	5300	tr|A0A1A6M2R6|A0A1A6M2R6_VIBSP;tr|A0A1A6JDR1|A0A1A6JDR1_9VIBR;tr|A0A1B9Q6B9|A0A1B9Q6B9_9VIBR
A0A1A6LAC5	Vibrio	Glutathione-disulfide reductase	N		glutathione metabolic process;electron transport chain;cell redox homeostasis;oxidation-reduction process;cellular oxidant detoxification	NaN	NaN	NaN	NaN	NaN	NaN	NaN	NaN	NaN	NaN	NaN	19.1134	6	1	6.9706e-67	5358	tr|A0A1A6LAC5|A0A1A6LAC5_VIBSP
A0A1C3J2A6	Vibrio	Chaperone protein HscA homolog	N		protein folding;iron-sulfur cluster assembly	19.063	18.741	19.4855	19.2724	20.2708	20.5466	23.0793	24.6909	22.1566	21.7638	23.8754	23.2165	16	1	1.5248e-66	5386	tr|A0A1C3J2A6|A0A1C3J2A6_9VIBR;tr|A0A1A6LGM2|A0A1A6LGM2_VIBSP;tr|A0A1C3JKZ3|A0A1C3JKZ3_9VIBR;tr|A0A0T7EJV9|A0A0T7EJV9_9VIBR;tr|A0A0T7DSX1|A0A0T7DSX1_9VIBR;tr|A0A0T7D757|A0A0T7D757_9VIBR;sp|B7VJT0|HSCA_VIBTL
A0A1C3J148	Vibrio	Glutamate--cysteine ligase	N		glutathione biosynthetic process	19.6057	18.1766	NaN	18.9378	20.114	19.269	21.677	23.9804	21.2236	21.4972	23.4717	22.3605	13	4	5.3728e-63	5473	tr|A0A1C3J148|A0A1C3J148_9VIBR;tr|A0A1B9QTK8|A0A1B9QTK8_VIBSP;tr|A0A1A6M0I2|A0A1A6M0I2_VIBSP;tr|A3UZP0|A3UZP0_VIBS1;tr|A0A0P6YSL4|A0A0P6YSL4_VIBSP;tr|B7VK35|B7VK35_VIBTL;tr|A0A1C3IGQ5|A0A1C3IGQ5_9VIBR;tr|A0A1B9QIQ0|A0A1B9QIQ0_9VIBR;tr|A0A0T7D4H2|A0A0T7D4H2_9VIBR;tr|A0A1C3JF34|A0A1C3JF34_9VIBR;tr|A0A1A6JCQ2|A0A1A6JCQ2_9VIBR;tr|A0A1D2YN94|A0A1D2YN94_9VIBR;tr|A0A1D2YAM7|A0A1D2YAM7_9VIBR;tr|A0A1D2XPV…
A0A1A6M2H8	Vibrio	Phosphate acetyltransferase	N		acetyl-CoA biosynthetic process;metabolic process	NaN	NaN	NaN	NaN	NaN	NaN	NaN	NaN	NaN	NaN	NaN	19.1826	32	1	1.0734e-231	5484	tr|A0A1A6M2H8|A0A1A6M2H8_VIBSP
F9S543	Vibrio	S-adenosylmethionine synthase	N		S-adenosylmethionine biosynthetic process;one-carbon metabolic process	NaN	NaN	NaN	NaN	NaN	NaN	NaN	NaN	NaN	NaN	NaN	18.7799	16	1	1.9776e-62	5549	tr|F9S543|F9S543_9VIBR;tr|F9RK42|F9RK42_9VIBR;tr|F9RH15|F9RH15_VIBSN;tr|A0A1B1NSV9|A0A1B1NSV9_9VIBR;tr|A0A0C2NM31|A0A0C2NM31_9VIBR
A0A1D2YFY4	Vibrio	Cysteine synthase	N		cellular amino acid metabolic process;cysteine biosynthetic process from serine	NaN	NaN	NaN	NaN	NaN	NaN	NaN	NaN	NaN	NaN	17.9187	NaN	5	1	1.0017e-14	5571	tr|A0A1D2YFY4|A0A1D2YFY4_9VIBR;tr|A0A1D2Y6B0|A0A1D2Y6B0_9VIBR;tr|A0A1D2XMF7|A0A1D2XMF7_9VIBR;tr|A0A1B9PYK8|A0A1B9PYK8_9VIBR;tr|A3UL25|A3UL25_VIBS1;tr|A0A0T7DP52|A0A0T7DP52_9VIBR;tr|A0A0T7D6X5|A0A0T7D6X5_9VIBR;tr|A0A1B1BZE0|A0A1B1BZE0_9VIBR;tr|A0A0T7D992|A0A0T7D992_9VIBR
A0A1C3J3N2	Vibrio	Acetyl-coenzyme A synthetase	N		metabolic process;acetyl-CoA biosynthetic process from acetate	NaN	NaN	NaN	NaN	NaN	NaN	NaN	NaN	NaN	NaN	NaN	21.2616	33	2	0	5928	tr|A0A1C3J3N2|A0A1C3J3N2_9VIBR
A0A1D2XJ54	Vibrio	Dihydrolipoamide succinyltransferase	N		tricarboxylic acid cycle;metabolic process;L-lysine catabolic process to acetyl-CoA via saccharopine	NaN	NaN	NaN	NaN	NaN	NaN	NaN	NaN	NaN	NaN	NaN	19.0306	24	1	1.7994e-137	5985	tr|A0A1D2XJ54|A0A1D2XJ54_9VIBR
C9P5U3	Vibrio	Bifunctional protein FolD	N		histidine biosynthetic process;purine nucleotide biosynthetic process;one-carbon metabolic process;metabolic process;cellular amino acid biosynthetic process;methionine biosynthetic process;tetrahydrofolate interconversion;oxidation-reduction process	NaN	NaN	NaN	NaN	NaN	NaN	NaN	NaN	NaN	NaN	NaN	20.5444	3	2	2.1282e-08	10785	tr|C9P5U3|C9P5U3_VIBME
D0X3C0	Vibrio	Cysteine synthase	N		cysteine biosynthetic process from serine;cellular amino acid biosynthetic process;cysteine biosynthetic process	NaN	NaN	NaN	NaN	NaN	NaN	NaN	NaN	NaN	NaN	NaN	16.5372	3	1	8.6207e-11	10802	tr|D0X3C0|D0X3C0_VIBAL
E8MCL6	Vibrio	Phosphate acetyltransferase	N		acetyl-CoA biosynthetic process;metabolic process	NaN	NaN	NaN	16.1552	18.8164	NaN	NaN	NaN	NaN	NaN	NaN	NaN	13	2	1.7309e-47	10860	tr|E8MCL6|E8MCL6_9VIBR;tr|E8LXW6|E8LXW6_9VIBR;tr|U0G3D6|U0G3D6_9VIBR;tr|A0A0F4P534|A0A0F4P534_9VIBR;tr|A0A097QLG5|A0A097QLG5_9VIBR;tr|A0A086WLG6|A0A086WLG6_9VIBR;tr|B8K9S0|B8K9S0_9VIBR;tr|A7MVE2|A7MVE2_VIBCB;tr|A0A0F4NKY9|A0A0F4NKY9_9VIBR;tr|U3A272|U3A272_9VIBR;tr|M7QR65|M7QR65_VIBHA;tr|L8XIN0|L8XIN0_9VIBR;tr|K5UQ11|K5UQ11_9VIBR;tr|K5SS95|K5SS95_9VIBR;tr|D0XCJ4|D0XCJ4_VIBH1;tr|A8T8Z9|A8T8Z9_9VIBR…
E8M7Q9	Vibrio	Acetyl-coenzyme A carboxylase carboxyl transferase subunit alpha	N		lipid metabolic process;fatty acid metabolic process;fatty acid biosynthetic process;malonyl-CoA biosynthetic process	NaN	NaN	NaN	NaN	NaN	NaN	NaN	NaN	NaN	NaN	14.5671	NaN	6	1	1.367e-20	10869	tr|E8M7Q9|E8M7Q9_9VIBR
Z9K2G5	Pseudoalteromonas	Acetyl-coenzyme A carboxylase carboxyl transferase subunit beta	N		lipid metabolic process;fatty acid metabolic process;fatty acid biosynthetic process;malonyl-CoA biosynthetic process	NaN	NaN	NaN	NaN	NaN	NaN	21.0128	21.0943	23.5684	21.3678	20.6077	20.4585	4	3	9.6065e-10	700	tr|Z9K2G5|Z9K2G5_9GAMM;tr|U1JBW5|U1JBW5_9GAMM;tr|G7G0X9|G7G0X9_9GAMM;tr|G7F540|G7F540_9GAMM;tr|G7ERQ7|G7ERQ7_9GAMM;tr|G7EED3|G7EED3_9GAMM;tr|F3BFE6|F3BFE6_PSEHA;tr|E6RNZ5|E6RNZ5_PSEU9;tr|A0A0W1KZJ8|A0A0W1KZJ8_9GAMM;tr|A0A0W1KSE3|A0A0W1KSE3_9GAMM;tr|A0A0U2LPA8|A0A0U2LPA8_9GAMM;tr|A0A0S3AVV5|A0A0S3AVV5_9GAMM;tr|A0A0Q0FRL6|A0A0Q0FRL6_9GAMM;tr|A0A0B2JEP2|A0A0B2JEP2_9GAMM;tr|A0A099L7Z2|A0A099L7Z2_9GAM…
A0A0U2WVU6	Pseudoalteromonas	Lipoyl synthase	N		lipoate biosynthetic process;protein lipoylation	NaN	NaN	NaN	NaN	NaN	NaN	NaN	NaN	20.3437	NaN	NaN	19.4149	3	2	9.2394e-11	721	tr|A0A0U2WVU6|A0A0U2WVU6_9GAMM;tr|U1KJB6|U1KJB6_9GAMM;tr|G7FZJ0|G7FZJ0_9GAMM;tr|G7F783|G7F783_9GAMM;tr|G7EDR3|G7EDR3_9GAMM;tr|F3BFU7|F3BFU7_PSEHA;tr|A0A0B2JVY2|A0A0B2JVY2_9GAMM;tr|A0A063KY46|A0A063KY46_9GAMM;sp|Q3IJ81|LIPA_PSEHT;tr|U1K6Q3|U1K6Q3_9GAMM;tr|N6WB57|N6WB57_9GAMM;tr|G7EPG8|G7EPG8_9GAMM;tr|A0A0W1LFA4|A0A0W1LFA4_9GAMM;tr|A0A0W1KSP3|A0A0W1KSP3_9GAMM;tr|A0A0W1BLN9|A0A0W1BLN9_9GAMM;tr|A0A0Q…
G7EFP1	Pseudoalteromonas	Fe/S biogenesis protein NfuA	N		iron-sulfur cluster assembly;protein maturation	NaN	NaN	NaN	NaN	NaN	NaN	NaN	20.7809	22.0397	NaN	19.3041	19.3235	4	4	2.171e-24	929	tr|G7EFP1|G7EFP1_9GAMM;tr|F3BI45|F3BI45_PSEHA;tr|A0A0B2JI14|A0A0B2JI14_9GAMM;tr|A0A063KK30|A0A063KK30_9GAMM;tr|U1J1Y4|U1J1Y4_9GAMM;tr|G7F6C5|G7F6C5_9GAMM;tr|U1K137|U1K137_9GAMM;tr|A0A0W1LG74|A0A0W1LG74_9GAMM;tr|A0A0W1BD95|A0A0W1BD95_9GAMM;tr|G7G798|G7G798_9GAMM;tr|Z9K4V2|Z9K4V2_9GAMM;tr|G7EUC4|G7EUC4_9GAMM;tr|E6RL12|E6RL12_PSEU9;tr|A0A0W1L5T4|A0A0W1L5T4_9GAMM;tr|A0A0S3AXZ6|A0A0S3AXZ6_9GAMM;tr|A0A…
Z9JZU1	Pseudoalteromonas	Cysteine synthase	N		cysteine biosynthetic process from serine;cellular amino acid biosynthetic process;cysteine biosynthetic process	NaN	NaN	NaN	NaN	NaN	NaN	NaN	NaN	NaN	NaN	18.2788	NaN	9	1	3.038e-43	1613	tr|Z9JZU1|Z9JZU1_9GAMM;tr|G7EUN1|G7EUN1_9GAMM;tr|E6RGD1|E6RGD1_PSEU9;tr|A0A0S3AT14|A0A0S3AT14_9GAMM;tr|A0A099L9U3|A0A099L9U3_9GAMM;tr|A0A0Q0HFF6|A0A0Q0HFF6_9GAMM
Z9K236	Pseudoalteromonas	Dihydrolipoyllysine-residue succinyltransferase component of 2-oxoglutarate dehydrogenase complex	N		tricarboxylic acid cycle;metabolic process;L-lysine catabolic process to acetyl-CoA via saccharopine	NaN	NaN	NaN	NaN	NaN	NaN	NaN	NaN	NaN	NaN	NaN	19.8458	17	1	1.0642e-62	1636	tr|Z9K236|Z9K236_9GAMM;tr|G7ET72|G7ET72_9GAMM;tr|E6RK29|E6RK29_PSEU9;tr|A0A0Q0IIN6|A0A0Q0IIN6_9GAMM;tr|A0A099LGR8|A0A099LGR8_9GAMM;tr|A0A0S3AUA1|A0A0S3AUA1_9GAMM
Z9K3L5	Pseudoalteromonas	Acetyl-coenzyme A synthetase	N		metabolic process;acetyl-CoA biosynthetic process from acetate	NaN	NaN	NaN	NaN	NaN	NaN	NaN	NaN	20.1507	NaN	NaN	20.7068	7	1	1.6438e-43	1643	tr|Z9K3L5|Z9K3L5_9GAMM;tr|G7ESE9|G7ESE9_9GAMM;tr|E6RQ23|E6RQ23_PSEU9;tr|A0A0S3AWC6|A0A0S3AWC6_9GAMM;tr|A0A099LHI5|A0A099LHI5_9GAMM;tr|A0A0Q0FSF5|A0A0Q0FSF5_9GAMM
Z9K3Y0	Pseudoalteromonas	S-adenosylmethionine synthase	N		S-adenosylmethionine biosynthetic process;one-carbon metabolic process	NaN	NaN	NaN	NaN	NaN	NaN	NaN	NaN	NaN	NaN	19.03	NaN	10	1	1.6919e-28	1645	tr|Z9K3Y0|Z9K3Y0_9GAMM;tr|Z5XRM2|Z5XRM2_9GAMM;tr|U1L7F7|U1L7F7_9GAMM;tr|N6V6T7|N6V6T7_9GAMM;tr|G7EQL6|G7EQL6_9GAMM;tr|F3BH45|F3BH45_PSEHA;tr|E6RGJ4|E6RGJ4_PSEU9;tr|A0A0W1LJT8|A0A0W1LJT8_9GAMM;tr|A0A0W1LCR9|A0A0W1LCR9_9GAMM;tr|A0A0W1KZA0|A0A0W1KZA0_9GAMM;tr|A0A0W1BKR7|A0A0W1BKR7_9GAMM;tr|A0A0S3AWU4|A0A0S3AWU4_9GAMM;tr|A0A0Q0MYT3|A0A0Q0MYT3_9GAMM;tr|A0A0Q0G8D7|A0A0Q0G8D7_9GAMM;tr|A0A0Q0G2W9|A0A0Q0G…
F3BH18	Pseudoalteromonas	Acetyl-coenzyme A synthetase	N		metabolic process;acetyl-CoA biosynthetic process from acetate	17.9825	17.6945	NaN	NaN	NaN	NaN	19.413	18.0679	22.482	NaN	20.5246	21.9286	15	2	9.0501e-86	1891	tr|F3BH18|F3BH18_PSEHA;tr|A0A0B2JFC7|A0A0B2JFC7_9GAMM;tr|G7G0U1|G7G0U1_9GAMM;tr|A0A063KP55|A0A063KP55_9GAMM
A0A0B2JG70	Pseudoalteromonas	Dihydrolipoyllysine-residue succinyltransferase component of 2-oxoglutarate dehydrogenase complex	N		tricarboxylic acid cycle;metabolic process;L-lysine catabolic process to acetyl-CoA via saccharopine	16.5203	17.9547	NaN	16.9753	16.574	19.8915	NaN	17.202	26.0206	17.4967	19.1007	21.359	22	2	2.1827e-96	1917	tr|A0A0B2JG70|A0A0B2JG70_9GAMM;tr|F3BMV5|F3BMV5_PSEHA;tr|G7EK84|G7EK84_9GAMM;tr|G7FX77|G7FX77_9GAMM;tr|A0A063KXV0|A0A063KXV0_9GAMM;tr|N6W947|N6W947_9GAMM;tr|A0A0P9IN50|A0A0P9IN50_9GAMM;tr|A0A0N8TTR4|A0A0N8TTR4_9GAMM;tr|Q3IGW4|Q3IGW4_PSEHT;tr|A0A0U2NH60|A0A0U2NH60_9GAMM;tr|A0A0W1BNH8|A0A0W1BNH8_9GAMM
G7EH52	Pseudoalteromonas	Phosphate acetyltransferase	N		acetyl-CoA biosynthetic process;metabolic process	NaN	NaN	NaN	NaN	NaN	NaN	NaN	NaN	20.0111	NaN	NaN	18.6222	3	2	7.8087e-08	1951	tr|G7EH52|G7EH52_9GAMM;tr|U1JFQ3|U1JFQ3_9GAMM;tr|G7F2V9|G7F2V9_9GAMM;tr|F3BJ10|F3BJ10_PSEHA;tr|A0A0B2JI61|A0A0B2JI61_9GAMM;tr|Z9K122|Z9K122_9GAMM;tr|G7FY77|G7FY77_9GAMM;tr|G7EQ75|G7EQ75_9GAMM;tr|E6RI01|E6RI01_PSEU9;tr|A0A0S3ATM5|A0A0S3ATM5_9GAMM;tr|A0A0N8TX94|A0A0N8TX94_9GAMM;tr|A0A099LL81|A0A099LL81_9GAMM;tr|A0A063KR90|A0A063KR90_9GAMM
[truncated: 6,227 more rows]

## Sheet: Table S2-Secreted Proteins
Supplementary table S2 displays all the secreted proteins assigned to bacteria and identified by label-free quantitative mass spectrometry. The detected proteins were assigned into different groups according their biological functions. Protein abundances are shown for each experimental time series, together with the prosterior error probability, number of identified peptides, number of unique pep…
[truncated: 1,213 more rows]

## Sheet: Table S3-Salmon Proteins
Supplementary table S3 displays all the proteins (intracellular and secreted) assigned to Salmo salar and identified by label-free quantitative mass spectrometry. The detected proteins were assigned into different groups according their biological functions. Protein abundances are shown for each experimental time series, together with the posterior error probability, number of identified peptides…
[truncated: 6,178 more rows]
